# Supplementary material for: Genetic identification of mutations and MLST types associated with decreased susceptibility to ceftriaxone in Neisseria gonorrhoeae
Source: Front Microbiol. 2026 Jan 21;16:1728860. doi: 10.3389/fmicb.2025.1728860 (PMC12868221; doi:10.3389/fmicb.2025.1728860)
Supplement: Supplementary Table 1 — Background information and mutation sites of 260 strains. [file Table_1.xlsx]

## Sheet:  Background information
id	isolate	country	continent	region	town_or_city	year	gender	disease	source	azithromycin_mic	cefixime_mic	cefixime_SIR	ceftriaxone_mic	ceftriaxone_SIR	ciprofloxacin_mic	ciprofloxacin_SIR	abcZ	adk	aroE	fumC	gdh	pdhC	pgm	ST (MLST)	'mtrR	NEIS1753	NG_23S	NG_gyrA	NG_parC	NG_ponA	NG_porB	ST (NG STAR)	CC (NG STAR)	NG-MAST_porB	NG-MAST_tbpB	ST (NG MAST v2.0)
2855	FA1090	USA	North America			1980								S			109	39	67	190	147	71	65	1899	5	19	100	100	100	100	100	11	20	514	219	773
31802	05_590_374	UK	Europe			2005	male			0.125	0.016	S	0.004	S	0.003	S	128	39	67	157	147	153	65	8148	76	507	100	100	1	100	3	630	42	59	4	210
37022	GCGS0907	USA	North America	California		2005				0.5	0.032	S	0.063	S	16	R	109	39	170	111	148	153	65	1901	1	21	100	1	3	1	8	26	127	4	4	225
37023	GCGS0920	USA	North America	Florida		2005				0.5	0.25	R	0.125	S	8	R	109	39	170	111	148	153	65	1901	1	266	100	1	3	1	11	90	90	908	110	1407
37213	GCGS0257	USA	North America	Maryland		2005				4	0.008	S	0.004	S	0.004	S	59	39	67	111	188	71	223	8149	104	20	2	100	7	100	3	695		28	19	38
37329	GCGS0493	USA	North America	California		2005				0.5	0.015	S	0.008	S	8	R	109	39	170	111	148	153	65	1901	2	288	100	1	3	1	8	218	127	1577	4	5466
78498	27441	Canada	North America	Manitoba		2005	male		urethral swab	0.125	0.004	S	0.004	S	0.008	S	59	142	67	156	188	153	65	8122	15	20	100	100	1	100	3	85	3111	59	4	210
78503	27775	Canada	North America	Ontario		2005	male			0.25	0.002	S	0.001	S	0.016	S	128	39	67	157	149	153	133	8114	9	22	100	100	7	100	1	46	63	55	4	69
82020	17-64	Japan	Asia			2005					0.125	S	0.063	S			59	39	67	78	148	153	65	7363	19	14	100	1	23	1	8	4476	38	206	113	312
88246	27455	Canada	North America	Manitoba		2005	female			2	0.016	S	0.008	S			126	39	67	111	148	153	133	1580	25	166	2	100	100	100	3	57	1038		29
107997	LRRBGS-0630	USA	North America			2005		uncomplicated gonorrhoea		1	0.06	S	0.125	S	16	R	109	39	170	111	148	153	65	1901	2	288	100	1	3	1	8	218	127	14	4	437
37121	GCGS0393	USA	North America	Nevada		2006				0.5	0.015	S	0.008	S	0.004	S	59	39	67	157	147	153	133	1893	58	285	100	100	2	1	100	677	139	11210	4	19368
37245	GCGS0285	USA	North America	Nevada		2006				16	0.008	S	0.008	S	0.004	S	126	39	67	111	148	153	133	1580	25	166	2	100	100	100	3	57	1038	50	29	64
37421	GCGS0921	USA	North America	Florida		2006				0.5	0.25	R	0.06	S	16	R	109	39	170	111	148	153	65	1901	1	266	100	1	3	1	11	90	90	908	110	1407
54271	LRRBGS_0039	Brazil	South America			2006	male		urethral swab	2	0.125	S	0.032	S	16	R	109	39	170	111	148	153	65	1901	1	21	100	1	3	4	8	32	127	11313	4	19487
54272	LRRBGS_0040	Brazil	South America			2006	male		urethral swab	2	0.125	S	0.032	S	16	R	109	39	170	111	148	153	65	1901	1	288	100	1	3	1	8	127	127	182	29	2018
78499	27459	Canada	North America	British Columbia		2006	male		urethral swab	0.5	0.125	S	0.032	S	32	R	109	39	170	111	148	153	65	1901	1	266	100	1	3	1	11	90	90	908	110	1407
78512	28541	Canada	North America	Ontario		2006	male			0.25	0.016	S	0.016	S	4	R	109	39	170	111	188	153	65	8153	1	288	4	1	3	1	3	126	127	1884	4	3108
78514	28885	Canada	North America	Alberta		2006	male			0.25	0.063	S	0.063	S	16	R	109	39	170	111	148	153	65	1901	1	21	100	1	3	4	8	32	127	4	4	225
78515	28894	Canada	North America	Alberta		2006	male			0.25	0.016	S	0.008	S	4	R	109	39	170	111	188	153	65	8153	1	288	4	1	3	1	3	126	127	1884	4	3108
82607	30616	Canada	North America	Alberta		2006	male			8	0.032	S	0.008	S			126	39	67	111	148	153	133	1580	25	1534	2	100	100	100	1	118	1038	2907	29	4815
37029	GCGS1029	USA	North America	Ohio		2007				0.25	1	R	1	R	0.125	R	126	39	67	156	149	153	65	11411	25	517	100	5	2	1	100	380		11204	2923	19361
37124	GCGS1065	USA	North America	California		2007				0.5			0.03	S	8	R	109	39	67	111	148	153	65	1579	1	21	100	1	3	1	8	26	127	11214	4	19371
37258	GCGS1032	USA	North America	Colorado		2007				2			0.008	S	0.008	S	126	39	67	111	148	153	133	1580	25	166	2	100	100	100	3	57	1038	3190	29	8097
37268	GCGS1051	USA	North America	Nevada		2007				1	0.125	S	0.063	S	16	R	109	39	170	111	148	153	65	1901	1	266	100	1	3	1	11	90	90	908	110	1407
37355	GCGS1041	USA	North America	California		2007				0.5			0.03	S	16	R	109	39	170	111	148	153	65	1901	1	288	100	1	3	1	8	127	127	14	4	437
37358	GCGS1050	USA	North America			2007				1			0.06	S	16	R	109	39	170	111	148	153	65	1901	1	21	100	1	3	1	8	26	127	5120	4	8649
37366	GCGS1072	USA	North America	Pennysylvania		2007				1			0.03	S	16	R	109	39	170	111	148	153	65	1901	2	288	100	1	3	1	8	218	127	14	4	437
54275	LRRBGS_0043	Brazil	South America			2007	male		urethral swab	2	0.125	S	0.032	S	16	R	109	39	170	111	148	153	65	1901	1	21	100	1	3	1	8	26	127	11315	4	19489
78522	30865	Canada	North America	Ontario		2007	male			0.5	0.125	S	0.125	S	16	R	109	39	170	111	148	153	65	1901	1	266	100	1	3	1	11	90	90	908	110	1407
82606	30382	Canada	North America	Quebec		2007	male		urethral swab	2	0.016	S	0.063	S			109	39	170	111	148	153	65	1901	1	21	2	1	3	4	8	145		4	4	225
88864	WHO W	China	Asia	Hong King		2007				0.5	0.25	R	0.064	S	32	R	59	39	67	78	148	153	65	7363	19	14	100	2	5	1	8	4	348	566	10	835
31460	GC_0808699	Argentina	South America			2008	male			0.5	0.016	S	0.004	S	0.008	S	126	39	67	238	148	153	133	9363	9	166	100	100	100	100	1	63	63	1808	29	2992
31467	GC_0817358	Spain	Europe			2008	male			0.5	0.016	S	0.002	S	6	R	128	39	67	157	149	153	133	8114	9	22	100	100	7	100	1	46	63	55	4	69
31609	590_267	Slovakia	Europe			2008	male			0.25	0.023	S	0.003	S	0.003	S	59	39	67	156	150	153	65	1584	29	294	100	100	7	100	1	178	178	208	3	3753
31613	590_319	Turkey	Asia			2008	male			0.19	0.016	S	0.003	S	0.003	S	109	39	67	111	148	153	133	7367	15	166	100	100	1	1	4	300		2285	4	3780
31614	590_174	UK	Europe			2008	female			0.38	0.016	S	0.006	S	0.003	S	109	39	67	111	148	153	133	7367	15	166	100	100	1	1	4	300		2273	4	3767
31617	SI08_07	Slovenia	Europe			2008	male			0.023	0.016	S	0.002	S	0.003	S	128	39	67	157	149	153	133	8114	9	22	100	100	7	100	1	46	63		4
37034	GCGS1057	USA	North America	Nevada		2008				0.5	1	R	0.25	R	6	R	109	39	170	111	148	153	65	1901	1	660	100	1	3	1	11	1587	90	11205	110	19363
37379	GCGS1079	USA	North America	Arizona		2008				1			0.015	S	8	R	109	39	170	111	148	153	65	1901	1	289	100	1	3	1	11	102	90	908	110	1407
54276	LRRBGS_0044	Brazil	South America			2008	male		urethral swab	2	0.125	S	0.032	S	16	R	109	39	170	111	148	153	65	1901	1	21	100	1	3	1	8	26	127	241	4	346
61348	08_590_256	Indonesia	Asia			2008	female			0.064	0.016	S	0.003	S	1	R	109	39	67	156	149	153	65	8141	54	1824	100	1	18	1	100	3491		2280	295	3774
78531	31357	Canada	North America	Ontario		2008	male			0.5	0.25	R	0.125	S	16	R	109	39	170	111	148	153	65	1901	1	266	100	1	3	1	11	90	90	1914	110	3158
27302	GCGS0238	USA	North America	Oregon		2009				0.5	0.06	S	0.03	S	32	R	109	39	170	111	148	669	65	10315	2	288	100	1	3	1	8	218	127	195	4	1103
27357	GCGS0035	USA	North America	California		2009				1	0.25	R	0.125	S	32	R	109	39	170	111	148	153	65	1901	1	266	100	1	3	1	11	90	90	11182	110	19331
31477	BEL_09_37	Belarus	Europe			2009				0.125	0.064	S	0.016	S	0.003	S	126	39	67	78	148	153	133	8126	25	166	100	100	100	100	3	182	301	1223	29	1929
31623	NO_09_3612	Norway	Europe			2009				0.25	0.38	R	0.19	R	32	R	109	39	170	111	148	153	65	1901	1	266	100	1	3	1	11	90	90	908	110	1407
31626	NO_09_HUS20	Norway	Europe			2009				0.25	0.016	S	0.023	S	3	R	59	39	67	158	148	71	65	1588	38	23	100	7	15	1	8	305	73	3063	58	5054
31629	SI09_04	Slovenia	Europe			2009	male			0.094	0.016	S	0.012	S	0.004	S	126	39	67	78	148	153	133	8126	25	357	100	100	100	100	3	543	301	301	29	359
31781	EST_09_10	Estonia	Europe			2009	male			0.125	0.016	S	0.002	S	0.003	S	59	39	67	157	148	71	133	8776	18	18	100	100	100	100	100	306	3087	4462	1418	7483
54288	LRRBGS_0056	Brazil	South America			2009	male		urethral swab	16	0.032	S	0.032	S	16	R	109	39	170	111	148	153	65	1901	1	288	2	1	3	1	8	128	127	182	29	2018
61354	IN_09_3830	India	Asia			2009				0.032	0.016	S	0.003	S	32	R	109	39	67	156	149	153	133	8775	72	166	100	2	40	100	3	616		3078	1161	6058
76228	NG_AMS0319	The Netherlands	Europe		Amsterdam	2009	male		urethral swab	0.75			0.064	S			109	39	170	111	148	153	65	1901	1	266	100	1	3	1	11	90	90	908	110	1407
78532	31623	Canada	North America	Quebec		2009	female			64	0.125	S	0.125	S	4	R	435	39	67	111	148	153	65	12515	1	23	1	7	6	1	12	69		543	479	1948
27323	GCGS0163	USA	North America	Pennsylvania		2010				0.5	0.25	R	0.25	R	16	R	109	39	170	111	148	153	65	1901	1	266	100	1	3	1	11	90	90	2078	110	3431
27376	GCGS0225	USA	North America	California		2010				0.5	0.25	R	0.03	S	0.015	S	126	39	67	111	148	153	133	1580	25	266	100	100	100	100	1	251	63	2700	110	5895
27433	GCGS0111	USA	North America	Hawaii		2010				0.5	0.25	R	0.25	R	32	R	109	39	170	111	148	153	65	1901	1	266	100	1	3	1	11	90	90	908	110	1407
27440	GCGS0099	USA	North America	Ohio		2010				1	0.5	R	0.25	R	16	R	109	39	170	111	148	153	65	1901	2	266	100	1	3	1	8	255	90	14	4	437
31479	EST_10_6	Estonia	Europe			2010	male			0.5	0.016	S	0.002	S	0.006	S	109	39	67	78	404	153	133	11175	61	18	100	11	2	100	100	565		383	321	1241
31485	BEL_10_6	Belarus	Europe			2010	male			0.75	0.016	S	0.094	S		R	109	39	170	111	148	153	65	1901	1	288	100	1	3	1	11	124	124	232	4	285
31489	POL_10_1	Poland	Europe			2010	male			3	0.016	S	0.008	S	0.008	S	59	39	67	156	150	153	65	1584	29	294	2	100	7	100	8	270	178	14	24	1478
31495	SI10_21	Slovenia	Europe			2010	male			0.5	0.125	S	0.094	S	32	R	109	39	170	111	148	153	65	1901	1	266	100	1	3	1	11	90	90	3373	110	5570
31634	10_590_246	Spain	Europe			2010	male			0.5	0.19	R	0.19	R	32	R	109	39	170	111	148	153	65	1901	1	266	100	1	3	1	11	90	90	908	110	1407
54305	LRRBGS_0073	Brazil	South America			2010	male		urethral swab	0.5	0.032	S	0.008	S	0.008	S	109	39	67	111	148	153	133	7367	15	166	100	100	1	1	8	1878		2887	4	4826
76237	NG_AMS0330	The Netherlands	Europe		Amsterdam	2010	male		urethral swab	0.125			0.016	S			109	39	170	111	148	153	65	1901	1	266	100	1	3	1	11	90	90	908	110	1407
78572	33577	Canada	North America	Ontario		2010	female			0.5	0.063	S	0.25	R	16	R	109	39	170	111	148	153	65	1901	1	21	100	1	3	1	8	26	127	4	49	3550
78578	33756	Canada	North America	Quebec		2010	female			0.5	0.032	S	0.032	S	16	R	109	39	170	111	733	153	65	11427	1	855	100	1	3	1	11	150	90	1907	4	3150
88866	WHO Y	France	Europe		Quimper	2010	male		urethral swab	1	2	R	1	R	32	R	109	39	170	111	148	153	65	1901	1	500	100	1	3	1	11	16	90	908	110	1407
108792	NGPT10026	Portugal	Europe	North		2010	female	uncomplicated gonorrhoea	female reproductive tract	0.19	0.016	S	0.004	S	32	R	109	39	170	111	148	153	65	1901	1	21	100	1	3	1	8	26	127	760	4	1132
115869	M2	France	Europe			2010				1.5	0.25	R	0.125	S	32	R	109	39	170	111	148	153	65	1901	1	266	100	1	3	1	11	90	90	2043	110	3378
115870	M3	France	Europe			2010				0.25	0.5	R	0.25	R	0.008	S	109	39	67	111	148	153	65	1579	1	285	100	100	2	1	8	139	139	1678	33	6711
31499	EST_11_17	Estonia	Europe			2011	female			0.25	0.016	S	0.002	S	0.006	S	109	39	67	78	404	153	133	11175	61	18	100	11	2	100	100	565		383	321	1241
31502	BEL_11_154	Belarus	Europe			2011				0.19	0.016	S	0.002	S	0.003	S	109	39	764	237	148	153	65	11177	62	22	100	100	2	100	100	568	3087	1257	6	1993
31504	316/-11	Germany	Europe			2011	male			0.19	0.75	R	0.5	R	32	R	109	39	170	111	148	153	65	1901	1	498	100	1	3	1	11	1582	90	908	110	1407
31505	WHO_Y	France	Europe			2011	male			0.38	3	R	2	R	32	R	109	39	170	111	148	153	65	1901	1	500	100	1	3	1	11	16	90	908	110	1407
31508	POL_11_139	Poland	Europe			2011	male			0.5	0.125	S	0.094	S	32	R	109	39	170	111	148	153	65	1901	1	266	100	1	3	1	11	90	90	908	110	1407
31651	SI11-10	Slovenia	Europe			2011	male			0.19	0.016	S	0.012	S	0.008	S	109	113	170	158	148	153	65	8131	35	21	100	100	7	1	8	311		5126	115	8658
31955	05_200	Vietnam	Asia			2011	male			0.75	0.094	S	0.19	R	32	R	59	39	67	78	147	154	65	11231	1	287	100	7	3	1	12	346	428	543	107	4676
45031	EXNG232	Australia	Oceania	Western Australia		2011			throat swab	0.5			0.016	S	4	R	109	39	170	111	148	153	65	1901	1	283	100	1	3	1	8	177	127	4	4	225
54308	LRRBGS_0076	Brazil	South America			2011	male		urethral swab	16	0.016	S	0.016	S	0.004	S	126	39	67	238	148	153	133	9363	27	166	2	100	100	100	1	210	63	1808	29	2992
76238	NG_AMS0331	The Netherlands	Europe		Amsterdam	2011	male		throat swab	0.75			0.016	S			109	39	67	111	148	153	65	1579	1	285	100	100	2	1	8	139	139	14	33	21
82307	GCGS1003	USA	North America	California		2011	male			0.25	0.25	R	0.06	S	16	R	109	39	170	111	148	153	65	1901	1	266	100	1	3	1	11	90	90	1903	110	3149
86460	NG281	China	Asia		Tianjin	2011			urethral swab				0.25	R	32	R	59	39	67	78	148	153	65	7363	19	14	100	2	5	1	8	4	348	917	10	1424
88311	35211	Canada	North America	Ontario		2011	male			2	0.032	S	0.032	S			109	39	67	111	148	153	133	7367	19	23	100	7	3	1	8	73	73	3029	4	4991
108488	Arg-5717	Argentina	South America			2011	male		urethral swab	0.5	0.5	R	0.125	S	16	R	109	39	170	111	148	153	65	1901	1	511	100	1	3	1	8	1008	127	628	110	925
157713	WHO H	Austria	Europe			2011				0.25	0.5	R	0.25	R	32	R	109	39	170	111	148	153	65	1901	1	498	100	1	3	1	11	1582	90	908	110	1407
31517	SI12-18	Slovenia	Europe			2012	male			4	0.016	S	0.003	S	0.004	S	126	39	67	111	148	153	133	1580	9	166	2	100	100	100	3	274	301	847	29	1313
31653	EST_12_20	Estonia	Europe			2012	male			0.25	0.016	S	0.002	S	0.006	S	109	39	67	78	404	153	133	11175	61	18	100	11	2	100	100	565		383	321	1241
31659	POL_12_187	Poland	Europe			2012	male			0.25	0.094	S	0.032	S	8	R	109	39	170	111	148	153	65	1901	1	266	100	1	3	1	3	250	90	5040	110	8387
32075	12_308	Spain	Europe			2012				0.75	4	R	2	R	32	R	109	39	170	111	148	153	65	1901	1	500	100	1	3	1	11	16	90	908	110	1407
37045	GCGS1095	USA	North America	Oklahoma		2012				0.5	1	R	0.5	R	0.015	S	59	39	67	157	147	153	133	1893	25	285	100	100	2	1	16	198	139		5
37068	GCGS0938	USA	North America	Pennsylvania		2012				2	1	R	0.25	R	16	R	109	39	170	78	148	153	65	7360	1	266	100	1	3	1	11	90	90	908	110	1407
45057	EXNG261	Australia	Oceania	Western Australia		2012				0.5			0.008	S	0.03	S	59	39	67	157	147	71	65	12042	125	23	100	100	7	1	14	827		516	1749	9716
61383	IC_15039	Ivory Coast	Africa			2012				0.047	0.016	S	0.004	S	0.125	R	59	39	67	157	148	153	65	1599	10	294	100	3	2	100	3	2675	42	5072	227	8525
76240	NG_AMS0335	The Netherlands	Europe		Amsterdam	2012	male		rectal swab	0.125			0.064	S			109	39	170	111	148	153	65	1901	1	266	100	1	3	1	11	90	90	908	110	1407
78607	34842	Canada	North America	United Kingdom		2012				0.5	4	R	2	R	16	R	109	39	170	111	148	153	65	1901	1	500	100	1	3	1	11	16	90	908	110	1407
78636	36185	Canada	North America	Quebec		2012	female			0.125	0.004	S	0.004	S	0.004	S	59	39	170	111	188	71	223	8163	15	20	100	100	7	100	100	84	190	5644	16	9509
86064	NG316	China	Asia	Guangdong		2012			urethral swab				0.25	R	32	R	126	39	170	111	146	153	65	10314	1	1516	100	1	3	1	8	1109	127	182	870	10378
86303	NG222	China	Asia	Sichuan		2012			urethral swab				0.25	R	16	R	126	39	67	111	148	153	65	7365	1	875	100	21	3	1	8	2793	1696	1053	21	3435
86304	NG217	China	Asia	Sichuan		2012			urethral swab				0.25	R	16	R	435	39	170	111	148	153	65	7823	1	291	100	7	2	1	8	114	345	2022	186	11241
86307	NG220	China	Asia	Sichuan		2012			urethral swab				0.25	R	16	R	126	39	170	111	148	153	65	7822	19	23	100	7	3	1	8	73	73	581	137	8784
86310	NG215	China	Asia	Sichuan		2012			urethral swab				0.25	R	16	R	126	39	67	111	148	153	65	7365	1	875	100	7	3	1	11	1705	1696	184	4	1433
86340	NG371	China	Asia	Hainan		2012			urethral swab				0.25	R	2	R	126	39	67	78	148	153	65	1600	192	285	100	7	1	1	8	2479		700	324	8138
86341	NG372	China	Asia	Hainan		2012			urethral swab				0.25	R	2	R	59	39	67	158	148	71	65	1588	47	287	100	7	21	1	14	2352	2351	6529	21	11195
86370	NG060	China	Asia	Guangxi		2012			urethral swab				0.25	R	16	R	59	39	67	78	148	153	65	7363	19	14	100	2	5	1	8	4	348	917	10	1424
86401	NG298	China	Asia	Guangdong		2012			urethral swab				0.25	R	16	R	109	39	67	111	148	153	133	7367	1	166	100	1	22	1	11	1105	90	6015	1817	10241
86402	NG299	China	Asia	Guangdong		2012			urethral swab				0.25	R	32	R	126	39	67	111	148	153	65	7365	1	875	100	7	3	1	11	1705	1696	6016	1818	10242
86404	NG301	China	Asia	Guangdong		2012			urethral swab				0.25	R	32	R	126	39	67	111	148	153	65	7365	1	875	100	7	3	1	11	1705	1696	6016	1818	10242
86407	NG296	China	Asia	Guangdong		2012			other				0.25	R	4	R	126	39	170	111	149	153	65	12514	19	287	100	7	3	1	12	1104	73	1226	137	10339
86408	NG297	China	Asia	Guangdong		2012			urethral swab				0.25	R	4	R	126	39	67	78	148	153	65	1600	1	529	100	7	15	1	8	513	514	1733	156	2841
86423	NG014	China	Asia	Zhejiang		2012			urethral swab				0.5	R	8	R	109	39	170	111	148	153	65	1901	1	266	100	1	23	1	11	627	90	6076	110	10332
86457	NG376	China	Asia	Hainan		2012			urethral swab				0.25	R	16	R	109	39	170	78	148	153	65	7360	25	284	100	7	134	1	8	3240	497	4	752	4539
88863	WHO V	Sweden	Europe		Karlstad	2012	male		urethral swab	256	0.016	S	0.064	S	32	R	126	39	170	111	146	153	65	10314	1	288	1	1	3	1	8	225	127	5271	858	8927
107892	ERR4161270	Argentina	South America			2012		uncomplicated gonorrhoea		1	0.125	S	0.06	S	16	R	109	39	170	111	148	153	65	1901	1	266	100	1	3	1	11	90	90	2078	110	3431
109446	ERR3200881	USA	North America	New York	New York City	2012	female			0.032	0.016	S	0.5	R	0.006	S	59	299	170	111	188	71	223	16738	15	20	100	100	7	100	100	84	190	18	27	25
109473	ERR3201198	USA	North America	New York	New York City	2012				0.5	0.19	R	0.47	R	8	R	435	39	170	111	148	153	65	7823	1	266	100	1	3	1	3	250	90	6861	110	11690
109622	ERR3200965	USA	North America	New York	New York City	2012	male			0.5	0.016	S	0.016	S	0.016	S	126	39	67	238	148	153	133	9363	9	166	100	100	100	100	11	67	63	908	29	3935
109838	ERR3201052	USA	North America	New York	New York City	2012	male			0.19	0.094	S	0.19	R	16	R	109	39	170	78	148	153	65	7360	59	287	100	7	15	1	8	6290	428	130	107	2443
61379	WHO_Z	Australia	Oceania			2013	female			1	1.5	R	0.5	R	32	R	59	39	67	78	148	153	65	7363	51	1551	100	2	5	1	8	227	348	1059	10	4015
86218	NG163	China	Asia		Shenzhen	2013			urethral swab				0.25	R	16	R	126	39	67	78	148	153	65	1600	1	529	100	7	15	1	4	929	514	7879	33	13663
86316	NG196	China	Asia	Hainan		2013			urethral swab				0.25	R	16	R	59	39	67	158	148	153	65	7827	19	284	100	1	31	1	8	1101	38	1053	4	2318
86321	NG201	China	Asia	Sichuan		2013							0.25	R	16	R	59	39	67	78	148	153	65	7363	19	14	100	2	5	1	8	4	348	917	10	1424
86332	NG373	China	Asia	Hainan		2013			urethral swab				0.25	R	2	R	59	39	67	78	148	153	133	1587	47	290	100	7	21	1	13	1554	2351	6535	33	11203
86447	NG086	China	Asia	Chongqing		2013			urethral swab				0.25	R	16	R	126	39	170	111	146	153	65	10314	1	288	1	1	121	1	8	2813	127	6480	858	11115
86455	NG378	China	Asia	Hainan		2013			urethral swab				0.25	R	8	R	109	39	67	111	148	153	133	7367	1	23	100	7	3	1	8	470	73	3029	1036	5062
86463	NG276	China	Asia	Guangxi		2013			urethral swab				0.5	R	16	R	126	39	170	158	148	153	65	10899	19	23	1	7	3	1	8	202	73	1879	33	3102
87158	ECDC_BE13_476	Belgium	Europe			2013				0.06	0.015	S	0.008	S	4	R	59	39	67	157	147	153	133	1893	10	285	100	1	49	100	3	776	1054	121	612	11010
87210	ECDC_DK13_475	Denmark	Europe			2013				0.25	0.016	S	0.002	S	0.003	S	109	39	764	237	148	153	65	11177	62	22	100	100	2	100	100	568	3087	1257	6	1993
87336	ECDC_FR13_091	France	Europe			2013				0.125	0.016	S	0.002	S	0.004	S	59	39	67	78	148	784	65	11993	3	1323	100	100	2	100	1	456	307		26
87390	ECDC_GC_089	Norway	Europe			2013					0.064	S	0.047	S			109	39	170	111	148	153	65	1901	1	266	100	1	3	1	11	90	90	2622	110	4275
87696	ECDC_NL78	The Netherlands	Europe			2013				0.125	0.016	S	0.012	S	0.008	S	59	39	67	156	150	153	65	1584	29	294	100	100	7	100	8	866	178	4	33	5
87788	ECDC_PT13_088	Portugal	Europe			2013				0.023	0.016	S	0.002	S	0.002	S	109	39	67	156	152	71	65	1594	5	17	100	100	1	100	1	1267	20	2654	27	4338
87991	ECDC_SI13_040	Slovenia	Europe			2013					0.016	S	0.004	S			126	39	67	157	148	153	65	1903	1	285	100	1	22	1	14	960	958	5129	1898	10798
88101	ECDC_T2_ES040	Spain	Europe			2013				0.25	0.06	S	0.06	S	16	R	59	39	67	78	148	153	65	7363	16	645	100	1	10	1	10	158	158	1489	563	2400
88351	37021	Canada	North America	British Columbia		2013	male		urethral swab	16	0.25	R	0.25	R			109	39	170	111	148	153	65	1901	1	266	2	1	3	1	11	91	90	1914	110	3158
88867	WHO Z	Australia	Oceania			2013	female		female reproductive tract	1	2	R	0.5	R	32	R	59	39	67	78	148	153	65	7363	51	1551	100	2	5	1	8	227	348	1059	10	4015
107645	ERR3578937	UK	Europe			2013	male			0.125	0.008	S	0.002	S	0.03	S	126	39	67	238	734	153	133	11463	9	166	100	100	100	100	1	63	63	1808	29	2992
107851	ERR1448255	Australia	Oceania			2013		uncomplicated gonorrhoea		1	1.5	R	0.5	R	32	R	59	39	67	78	148	153	65	7363	51	1551	100	2	5	1	8	227	348	1059	10	4015
107852	ERR2631753	USA	North America	New York	New York City	2013	male	uncomplicated gonorrhoea		1	0.125	S	0.19	R	0.016	S	109	39	67	111	148	153	65	1579	1	285	100	100	2	1	8	139	139		33
109303	ERR2631766	USA	North America	New York	New York City	2013	male			0.19	0.016	S	0.016	S	0.003	S	126	39	67	238	146	153	133	10932	25	20	100	100	100	100	1	414	63	2600	29	7958
109847	ERR2631737	USA	North America	New York	New York City	2013	male			0.25	0.023	S	0.16	R	8	R	109	39	170	111	148	153	65	1901	1	4384	100	1	3	1	3			28
109875	ERR2631998	USA	North America	New York	New York City	2013	male			0.19	0.064	S	0.47	R	2	R	435	39	170	111	148	153	65	7823	1	291	100	7	6	1	12	265	345	543	1692	9679
54355	LRRBGS_0123	Brazil	South America			2014	male		urethral swab	0.125	0.016	S	0.008	S	2	R	59	39	67	158	148	71	65	1588	38	228	100	7	1	1	1	3902	309	3286	121	5416
60436	KNY_NGAMR/1	Kenya	Africa		Nairobi	2014	male	uncomplicated gonorrhoea	urethral swab	0.25	0.016	S	0.002	S	0.38	R	59	39	170	237	148	153	65	13613	57	294	100	1	2	100	13	2661		90	2905	19254
76269	NG_AMS0365	The Netherlands	Europe		Amsterdam	2014	male		rectal swab	0.125			0.004	S			109	39	67	111	148	153	65	1579	1	285	100	100	2	1	8	139	139	14	1131	11064
82230	37867	Canada	North America	Ontario		2014	male		urethral swab	8	0.125	S	0.032	S			109	39	170	111	148	153	65	1901	1	266	100	1	3	1	11	90	90	6106	110	10451
82402	AUSMDU00005608	Australia	Oceania		Melbourne	2014	male		throat swab	0.25			0.008	S	0.03	S	126	39	921	238	148	153	133	15731	9	166	100	100	100	100	1	63	63	2656	1579	8709
82568	NGRL_286088	Ireland	Europe			2014				0.38	0.094	S	0.023	S	32	R	109	39	170	111	148	153	65	1901	1	266	100	7	3	1	11	507	90	3411	110	5622
96172	R59	South Africa	Africa	KwaZulu-Natal		2014	female	uncomplicated gonorrhoea	female reproductive tract	0.25	0.016	S	0.002	S	0.003	S	59	39	67	157	1164	71	133	15655	387	2993	100	100	1	100	100	3434	20		612
107554	ERR3578839	UK	Europe			2014	female			0.03	0.008	S	0.004	S	0.03	S	59	39	170	111	188	71	223	8163	15	20	100	100	7	100	100	84	190	2	16	2
107873	ERR4160677	Argentina	South America			2014		uncomplicated gonorrhoea		1	0.125	S	0.06	S	16	R	109	39	170	111	148	153	65	1901	1	266	100	1	3	1	11	90	90	2043	110	3378
107946	GCWGS-1140	USA	North America			2014		uncomplicated gonorrhoea		1	0.25	R	0.25	R	16	R	126	39	67	238	148	153	133	9363	39	166	100	100	100	100	11	193	193	10469	29	17950
108520	7069	Argentina	South America			2014	male		urethral swab	1	0.5	R	0.5	R	0.032	I	876	39	67	111	148	153	65	13637	1	285	100	100	2	1	8	139	139	7592	33	13064
109195	ERR3200908	USA	North America	New York	New York City	2014	male			0.047	0.032	S	0.023	S	0.004	S	59	39	67	157	147	153	133	1893	25	285		100	1	100	1			11678	35
46859	523848	Norway	Europe			2015	male		urethral swab	0.25	0.016	S	0.004	S	1	R	59	39	67	78	148	153	133	1587	89	23	100	7	4	100	1	1139	426	8060	33	13971
60504	KNY_NGAMR5	Kenya	Africa	Kombewa		2015	male	uncomplicated gonorrhoea	urethral swab	0.125	0.016	S	0.006	S	4	R	59	39	67	157	148	153	65	1599	229	285	100	1	22	1	19	2665	958	2824	1806	19167
61633	GU250	Japan	Asia	Aichi		2015				0.25	0.5	R	0.25	R			59	39	67	78	148	153	65	7363	33	1822	100	2	5	1	100	3209	348		10
61644	GU431	Japan	Asia		Gifu	2015				0.25	0.5	R	0.25	R			59	39	67	78	148	153	65	7363	25	14	100	2	5	1	8	1229	348	8258	10	14256
61650	GU478	Japan	Asia	Aichi		2015				0.5	0.5	R	0.25	R			59	39	67	78	148	153	65	7363	25	14	100	2	5	1	8	1229	348	4065	10	6778
61803	IT75	Japan	Asia	Kyoto		2015				0.25	0.064	S	0.012	S	4	R	109	39	67	78	149	153	133	7358	25	1834	100	1	4	1	8	2683		9662	21	16622
75978	NG_AMS0071	The Netherlands	Europe		Amsterdam	2015	male		throat swab	0.094			0.004	S	0.5	R	435	39	170	111	148	153	65	7823	1	17	100	7	2	1	14	847		6596	60	11210
82570	NGRL_176561	Ireland	Europe			2015				0.5	0.125	S	0.016	S	32	R	126	39	67	111	148	153	133	1580	25	166	1	100	100	100	3	192	301	2008	29	3311
86852	AUSMDU00006938	New Zealand	Oceania			2015				0.12	0.008	S	0.004	S	0.004	S	59	39	67	111	188	71	65	14420	15	294	100	100	1	100	100	2027	20	6953	19	11867
107000	ERR3577670	UK	Europe			2015	male			1	0.06	S	0.015	S	0.03	S	126	39	170	238	734	153	133	11428	9	266	100	100	100	100	1	454	63	1808	893	4244
107857	ERR3959382	Brazil	South America			2015		uncomplicated gonorrhoea		1	0.125	S	0.06	S	8	R	109	39	170	111	148	153	65	1901	1	266	100	1	3	1	11	90	90	8622	110	15212
107916		USA	North America			2015		uncomplicated gonorrhoea		4	0.06	S	0.06	S	0.015	S	109	39	67	111	148	153	65	1579	1	285	100	100	2	1	8	139	139	14	33	21
107933		USA	North America			2015		uncomplicated gonorrhoea		1	0.25	R	0.25	R	16	R	109	39	170	111	148	153	65	1901	1	266	100	1	3	1	11	90	90	908	110	1407
108261	FC428	Japan	Asia		Osaka	2015	male	uncomplicated gonorrhoea	urethral swab	0.25	1	R	0.5	R	32	R	126	39	67	157	148	153	65	1903	1	1548	100	7	3	1	8	233	233	1053	21	3435
108262	FC460	Japan	Asia		Osaka	2015	male	uncomplicated gonorrhoea	urethral swab	0.25	1	R	0.5	R	32	R	126	39	67	157	148	153	65	1903	1	1548	100	7	3	1	8	233	233	1053	21	3435
108263	FC498	Japan	Asia		Osaka	2015	male	uncomplicated gonorrhoea	urethral swab	0.5	1.5	R	0.75	R	32	R	126	39	67	157	148	153	65	1903	1	1548	100	7	3	1	8	233	233	1053	21	3435
108575	Arg-7949	Argentina	South America			2015	male		urethral swab	1	0.25	R	0.25	R	16	R	109	39	170	111	148	153	65	1901	1	266	100	1	3	1	11	90	90	908	110	1407
108588	Arg-8071	Argentina	South America			2015	male		urethral swab	0.25	0.125	S	0.06	S	8	R	109	39	170	111	899	153	633	13616	1	266	100	1	3	1	11	90	90	9356	110	16038
157715	WHO R	Japan	Asia			2015				0.5	1	R	0.5	R	32	R	126	39	67	157	148	153	65	1903	1	1548	100	7	3	1	8	233	233	1053	21	3435
46938	534293	Norway	Europe			2016	male		urethral swab	0.5	0.032	S	0.032	S	32	R	109	39	170	111	148	153	65	1901	1	21	100	1	3	1	8	26	127	1775	4	2906
56776	NG7a	Spain	Europe		Madrid	2016	male	uncomplicated gonorrhoea	urethral swab				0.094	S	32	R	59	39	67	158	148	153	65	7827	19	284	100	1	9	1	8	38	38	1053	4	2318
60442	KNY_NGAMR33	Kenya	Africa	Kombewa		2016	male	uncomplicated gonorrhoea	urethral swab	0.25	0.016	S	0.016	S	2	R	109	39	67	157	150	901	133	13764	10	294	100	1	22	100	14	1890	1362	5286	60	19166
76019	NG_AMS0112	The Netherlands	Europe		Amsterdam	2016	male		rectal swab	0.25			0.002	S	0.002	S	126	39	67	238	148	153	133	9363	9	166	100	100	100	100	1	63	63		29
79074	GCWGS_0079	USA	North America			2016				2	0.015	S	0.015	S	0.015	S	126	39	67	238	148	153	133	9363	39	166	100	100	100	100	11	193	193	908	29	3935
82560	NGRL_193852	Ireland	Europe			2016				256	0.016	S	0.004	S	0.002	S	109	39	170	111	148	153	65	1901	1	266	100	1	3	1	11	90	90	1914	110	3158
107262	ERR3577965	UK	Europe			2016	male			0.125	0.015	S	0.004	S			59	142	67	156	188	153	65	8122	50	20	100	100	1	100	3	299	3111	28	4	292
107413	ERR3578124	UK	Europe			2016	male			0.03	0.008	S	0.004	S			59	39	170	111	188	71	223	8163	15	20	6	100	7	100	100	424		2	16	2
107884	ERR4161234	Argentina	South America			2016		uncomplicated gonorrhoea		1	0.25	R	0.06	S	16	R	109	39	170	111	148	153	65	1901	1	266	100	1	3	1	11	90	90	9817	110	16844
108258	KU16054	Japan	Asia	Hyogo		2016	female	uncomplicated gonorrhoea	female reproductive tract	0.19	1.5	R	0.5	R	32	R	126	39	67	157	148	153	65	1903	1	1548	100	7	3	1	8	233	233	1053	21	3435
125909	MDG-NG16	Madagascar	Africa			2016	female		female reproductive tract	0.064			0.004	S	1.5	R	109	39	67	157	150	153	65	11750	762	3005	100	7	55	1	13			90
51766	554565	Norway	Europe			2017	male		urethral swab	0.25	0.016	S	0.008	S	2	R	59	39	170	190	147	154	65	8784	18	23	100	1	18	100	13	1320	896	90	334	5447
60521	KNY_NGAMR28	Kenya	Africa		Kisumu	2017	female	uncomplicated gonorrhoea	urethral swab	0.5	0.016	S	0.002	S	24	R	59	39	67	78	189	153	65	1932	10	23	100	7	22	100	14	3184	1271	201	726
63365	SS3160	Japan	Asia			2017	male	uncomplicated gonorrhoea	other	0.25			0.5	R	32	R	109	39	67	157	148	71	65	13429	1	1548	100	7	3	1	8	233	233	3457	2601	16186
63682	GC195	China	Asia			2017	male	uncomplicated gonorrhoea	urethral swab				1	R			126	39	67	157	148	153	65	1903	1	1548	100	7	3	1	12	1143	233		21
76335	592902	Norway	Europe			2017	male		throat swab	0.25	0.064	S	0.064	S	32	R	59	39	67	158	148	153	65	7827	19	284	100	1	9	1	8	38	38	246	4	10386
77434	EXNG841	Australia	Oceania	Western Australia		2017	male			0.25			0.008	S	0.03	S	59	39	170	156	150	153	65	11172	54	294	100	100	7	100	100	5236	352		2403
100067	NG_AMS0409	The Netherlands	Europe		Amsterdam	2017	male		throat swab	1.5			0.006	S	6	R	126	39	67	238	148	153	133	9363	39	166	100	7	4	100	11	168	168	3030	267
107959	GCWGS-1889	USA	North America			2017		uncomplicated gonorrhoea		16	0.06	S	0.06	S	32	R	126	39	67	238	148	153	133	9363	9	166	100	100	100	100	1	63	63	1808	29	2992
108259	KM383	Japan	Asia		Osaka	2017	male	uncomplicated gonorrhoea	urethral swab	0.125	1.5	R	0.5	R	32	R	126	39	67	157	148	153	65	1903	1	1548	100	7	3	1	8	233	233	3457	2601	16186
108260	KU17039	Japan	Asia	Hyogo		2017	male	uncomplicated gonorrhoea	urethral swab	0.19	1.5	R	0.5	R	32	R	126	39	67	157	148	153	65	1903	1	1548	100	7	3	1	8	233	233	3457	2601	16186
108977	NGPT17037	Portugal	Europe	North		2017	female	uncomplicated gonorrhoea	female reproductive tract	0.75	0.016	S	0.016	S	0.004	S	126	39	67	238	148	153	133	9363	9	1936	100	100	100	100	3	965	301	28	24	7445
115848	SRR12011625	Spain	Europe			2017	male				0.016	S	0.016	S	2	R	126	39	67	238	148	153	133	9363	39	166	1	100	100	100	11	1993	193	908	29	3935
125933	MDG-NG38	Madagascar	Africa			2017	male			0.023			0.003	S	2	R	59	39	67	1167	149	153	65	17783	10	294	100	7	26	100	100			11103
153881	CT602	Thailand	Asia		Bangkok	2017	male	uncomplicated gonorrhoea	urethral swab	0.25	0.004	S	0.002	S	8	R	59	39	170	78	146	154	65	8143	40	23	100	7	3	100	9	1849	426	6649	953	19582
63678	GC250	China	Asia			2018	male	uncomplicated gonorrhoea	urethral swab	2			0.5	R			126	39	67	111	148	153	65	7365	1	1548	100	7	3	13	12	1621	233	3462	21
63679	GC249	China	Asia			2018	male	uncomplicated gonorrhoea	urethral swab	1			0.5	R			126	39	67	111	148	153	65	7365	1	1548	100	7	3	13	12	1621	233	3462	21
107854	ERR2865779	Australia	Oceania			2018		uncomplicated gonorrhoea		256			0.5	R			126	39	170	158	148	786	65	12039	19	1548	1	7	3	1	8	996	73	9812	2479	16848
107855	ERR2865780	Australia	Oceania			2018		uncomplicated gonorrhoea		256			0.25	R			126	39	170	158	148	786	65	12039	19	1548	1	7	3	1	8	996	73	9812	2479	16848
108019	CA_51742	Canada	North America			2018		uncomplicated gonorrhoea		0.5	2	R	0.5	R	32	R	126	39	67	157	148	153	65	1903	1	1548	100	7	3	1	8	233	233	1053	21	3435
128769	ECDC_ES18_8333	Spain	Europe			2018				0.094	0.016	S	0.016	S	8	R	126	39	170	111	148	153	65	7822	122	288	100	7	3	1	14	1387	1387	5136	33	14994
128775	ECDC_ES18_8346	Spain	Europe			2018				0.25	1.5	R	0.5	R	32	R	126	39	67	157	148	153	65	1903	1	1548	100	7	3	1	8	233	233	1053	21	3435
129083	ECDC_DK18_773	Denmark	Europe			2018				0.25	0.023	S	0.012	S	8	R	1071	39	67	78	148	153	65	15679	16	645	100	1	10	1	10	158	158	1489	21	15239
129132	ECDC_AT18_980272	Austria	Europe			2018				0.125	0.016	S	0.002	S	0.002	S	59	39	67	78	149	153	65	10634	18	22	100	100	2	100	1	45	307	2707	2264	13105
129310	ECDC_NL18_180906041501	The Netherlands	Europe			2018				0.064	0.016	S	0.003	S	0.003	S	59	39	67	157	148	153	65	1599	130	294	100	100	2	100	3	520	520	6720	188	11461
129507	ECDC_SE18_198	Sweden	Europe			2018				0.125	0.016	S	0.003	S	0.38	R	435	39	170	111	148	153	65	7823	1	23	100	7	2	1	100	273		3279	1139	5405
130517	ECDC_SI18_12203	Slovenia	Europe			2018				0.125	0.016	S	0.008	S	0.5	R	59	39	67	111	148	153	65	1583	122	291	100	7	6	100	1	539	1340		1971
130698	ECDC_UK18_18LU016	UK	Europe			2018				0.06	0.03	S	0.015	S	0.06	R	59	39	67	158	148	71	65	1588	38	228	100	7	26	1	100	1097	309		137
130739	ECDC_GE18_140	Germany	Europe			2018				0.38	0.016	S	0.003	S	0.004	S	126	39	785	156	148	153	133	13292	9	166	100	100	1	100	1	439	439	1808	18;3097	9208;20905
130861	ECDC_NO18_640307	Norway	Europe			2018				0.25	0.016	S	0.016	S	0.002	S	59	39	67	78	148	71	65	1596	3	1234	100	100	2	100	1	955	307	263	26	384
131018	ECDC_IE18_004	Ireland	Europe			2018				0.125	0.016	S	0.002	S	1	R	59	39	170	158	146	154	65	11971	124	23	6	7	4	100	3	2522		28	743	4405
154053	DDD044	China	Asia	Hong Kong		2018	male		urethral swab	0.125	1	R	0.5	R	8	R	59	39	67	158	148	153	65	7827	19	5196	100	1	9	1	11			1135	4	7469
154063	EEE004	China	Asia	Hong Kong		2018	male		urethral swab	0.25	2	R	0.5	R	8	R	126	39	67	157	148	153	65	1903	1	1548	100	7	3	1	21	1605	233	10626	21	18267
157714	WHO Q	UK	Europe			2018				256	2	R	0.5	R	32	R	126	39	170	158	148	786	65	12039	19	1548	1	7	3	1	8	996	73	9812	2479	16848
99919	NG_AMS0543	The Netherlands	Europe		Amsterdam	2019	male		rectal swab	0.094			0.002	S	0.002	S	59	39	67	157	148	153	65	1599	130	294	100	100	2	100	3	520	520	6720	188	11461
111573	GCWGS-6464	USA	North America	HHS:8		2019	male	uncomplicated gonorrhoea	urethral swab	0.125	0.015	S	0.004	S	0.002	S	109	39	67	78	149	71	65	10931	19	3208	100	100	2	100	100	4072	190	11756	28	20102
111665	GCWGS-8931	USA	North America	HHS:9		2019	male	uncomplicated gonorrhoea	urethral swab	0.125	0.015	S	0.008	S	0.004	S	59	39	67	157	148	153	65	1599	130	294	100	100	2	100	3	520	520	6720	3034	20179
114262	GCWGS-10245	USA	North America			2019		uncomplicated gonorrhoea	urethral swab	0.25	0.008	S	0.004	S	0.004	S	59	39	67	111	150	153	65	8156	1	1927	100	100	2	1	1	2900	442	5719	18	20432
114429	GCWGS-6551	USA	North America			2019		uncomplicated gonorrhoea	urethral swab	0.25	0.008	S	0.008	S	4	R	59	39	170	78	146	154	65	8143	40	23	100	7	4	100	13	426	426	90	4	340
114700	GCWGS-9722	USA	North America			2019		uncomplicated gonorrhoea	urethral swab	0.125	0.015	S	0.008	S	4	R	126	39	170	111	146	153	65	10314	122	288	100	7	3	1	3	2148	1387	6720	188	11461
117540	NG31052019	Cameroon	Africa			2019	male	uncomplicated gonorrhoea	urethral swab	0.094	0.002	S	0.004	S	32	R	59	39	67	158	148	71	65	1588	38	228	100	7	26	1	12	567	247	2425	58	20972
125923	MDG-NG29	Madagascar	Africa			2019	female		female reproductive tract	0.023			0.002	S	0.75	R	59	39	67	158	148	71	65	1588	10	228	100	7	26	1	13	869	2351	251
160134	GCWGS-9182	USA	North America	West		2019	male			0.5	0.015	S	0.008	S	0.008	S	126	39	67	238	148	153	133	9363	9	166	100	100	100	100	1	63	63		29
160158	GCWGS-10861	USA	North America	NorthEast		2019	male			1	0.015	S	0.008	S	4	R	126	39	170	111	148	153	65	7822	222	288	100	7	3	1	14	1493	1387	5136	33	14994
160727	GCWGS-10753	USA	North America	West		2019	male			0.25	1	R	1	R	16	R	109	39	170	111	148	153	65	1901	1	1548	100	7	3	1	8	233	233	7083	1036	12108
100035	NG_AMS0575	The Netherlands	Europe		Amsterdam	2020	male		rectal swab	0.25			0.012	S	2	R	126	39	170	111	146	153	65	10314	122	288	100	7	3	1	14	1387	1387	5136	186	12547
117544	NG20042303B	Cameroon	Africa			2020	male	uncomplicated gonorrhoea	urethral swab	256			1	R	1.5	R	59	39	67	78	148	153	65	7363	49	294	100	7	183	1	13	4931	1603	90	24	1856
117545	NG13112001	Cameroon	Africa			2020	male	uncomplicated gonorrhoea	urethral swab	0.032	0.002	S	0.002	S	0.002	S	59	39	67	157	148	153	65	1599	10	294	100	100	2	100	100	463	352	12250	440	20973
118224	NG20042303AMaxwell	Cameroon	Africa			2020	male	uncomplicated gonorrhoea	urethral swab	256			1	R	1.5	R	59	39	67	78	148	153	65	7363	49	294	100	7	183	1	13	4931	1603	90	24	1856
125920	MDG-NG26	Madagascar	Africa			2020	male		urethral swab	0.047			0.003	S	1.5	R	59	39	67	157	150	153	65	1931	18	294	100	7	55	1	13
125921	MDG-NG27	Madagascar	Africa			2020	female		female reproductive tract	0.064			0.002	S	2	R	59	39	67	190	148	153	133	7369	18	20	100	7	195	1	14			147
125932	MDG-NG37	Madagascar	Africa			2020	male		urethral swab	0.016			0.001	S	2	R	59	39	67	157	149	153	65	10935	10	294	100	7	26	100	13			90	154	23989
125938	MDG-NG42	Madagascar	Africa			2020	male		urethral swab	0.032			0.002	S	1.5	R	59	39	67	190	148	153	65	9903	18	20	100	7	195	1	14			103
125941	MDG-NG45	Madagascar	Africa			2020	male		urethral swab	0.032			0.002	S	1	R	59	39	67	190	148	153	65	9903	18	20	100	7	195	1
125947	MDG-NG5	Madagascar	Africa			2020	female		female reproductive tract	0.023			0.002	S	1	R	126	39	170	111	148	153	65	7822	10	23	100	7	3	1	100			924	1803	10143
125948	MDG-NG6	Madagascar	Africa			2020	male		urethral swab	0.016			0.002	S	3	R	59	39	67	111	148	153	65	1583	10	3006	100	7	26	1	100
157716	WHO S2	Sweden	Europe			2020				2	0.016	S	0.008	S	0.032	I	109	39	67	238	148	153	133	11422	39	166	100	100	100	100	11	193	193	908	29	3935
125507	NG_AMS924	The Netherlands	Europe		Amsterdam	2021	male		rectal swab	1	0.016	S	0.008	S	0.012	S	109	39	67	238	148	153	133	11422	39	166	100	100	100	100	11	193	193	908	29	3935
125508	NG_AMS925	The Netherlands	Europe		Amsterdam	2021	male		rectal swab	0.5	0.016	S	0.003	S	2	R	126	39	67	238	147	153	133	9362	1	166	100	7	3	100	100	1660	3420	7738	1867	19762
125523	NG_AMS940	The Netherlands	Europe		Amsterdam	2021	male		rectal swab	0.125	0.016	S	0.003	S	0.004	S	59	39	67	111	150	153	65	8156	1	166	100	100	2	1	1	442	442	12679	33	21609
125562	NG_AMS980	The Netherlands	Europe		Amsterdam	2021	male		urethral swab	0.125	0.016	S	0.003	S	0.002	S	59	39	67	111	150	153	65	8156	1	166	100	100	2	1	1	442	442	12679	33	21609
125588	NG_AMS1006	The Netherlands	Europe		Amsterdam	2021	male		throat swab	1.5	0.016	S	0.006	S	6	R	126	39	67	238	148	153	133	9363	39	166	100	7	4	100	11	168	168	908	267	12302
125609	NG_AMS1027	The Netherlands	Europe		Amsterdam	2021	male		rectal swab	0.75	0.016	S	0.008	S	12	R	126	39	67	238	148	153	133	9363	39	166	100	7	4	100	11	168	168	908	267	12302
125653	NG_AMS1072	The Netherlands	Europe		Amsterdam	2021	male		rectal swab	2	0.016	S	0.006	S	0.006	S	109	39	67	238	148	153	133	11422	39	166	100	100	100	100	3	2885	193	6720	29	19665
125655	NG_AMS1074	The Netherlands	Europe		Amsterdam	2021	male		urethral swab	0.19	0.047	S	0.012	S	2	R	59	39	170	78	148	153	65	8123	305	1526	100	7	4	100	1	4980	1124		2565
125666	NG_AMS1085	The Netherlands	Europe		Amsterdam	2021	male		rectal swab	2	0.016	S	0.008	S	0.008	S	109	39	67	238	148	153	133	11422	39	166	100	100	100	100	100	211	193	7738
125680	NG_AMS1099	The Netherlands	Europe		Amsterdam	2021	male		throat swab	0.5	0.016	S	0.006	S	4	R	126	39	170	111	148	153	65	7822	222	288	100	7	3	1	1	1969	199	11496	33	19792
125712	NG_AMS1131	The Netherlands	Europe		Amsterdam	2022	male		urethral swab	0.25	0.016	S	0.004	S	4	R	126	39	170	111	146	153	65	10314	122	288	100	7	3	1	3	2148	1387	6720	188	11461
125713	NG_AMS1132	The Netherlands	Europe		Amsterdam	2022	male		rectal swab	8	0.016	S	0.012	S	0.023	S	109	39	67	238	148	153	133	11422	39	166		100	100	100	11			908	29	3935
125715	NG_AMS1134	The Netherlands	Europe		Amsterdam	2022	male		rectal swab	1.5	0.016	S	0.008	S	8	R	126	39	67	238	148	153	133	9363	39	166	100	7	4	100	11	168	168	908	267	12302
125743	NG_AMS1162	The Netherlands	Europe		Amsterdam	2022	male		urethral swab	0.094	0.016	S	0.003	S	0.002	S	59	39	170	111	188	71	223	8163	15	20	100	100	7	100	100	84	190	2	16	2
125765	NG_AMS1184	The Netherlands	Europe		Amsterdam	2022	male		rectal swab	2	0.016	S	0.008	S	32	R	126	39	170	111	148	153	65	7822	222	288	100	7	3	1	1	1969	199	11496	33	19792
125774	NG_AMS1193	The Netherlands	Europe		Amsterdam	2022	male		throat swab	2	0.016	S	0.006	S	0.003	S	126	39	67	78	148	153	133	8126	518	3004	100	100	100	100	13	4626		90
125806	NG_AMS1228	The Netherlands	Europe		Amsterdam	2022	male		rectal swab	3	0.016	S	0.012	S	0.023	S	109	39	67	238	148	153	133	11422	39	166		100	100	100	11			908	29	3935
125860	NG_AMS1282	The Netherlands	Europe		Amsterdam	2022	male		rectal swab	0.19	0.047	S	0.008	S	1.5	R	59	39	170	78	148	153	65	8123	305	1526	100	7	4	100	1	4980	1124	19	3098	20920
125881	NG_AMS1303	The Netherlands	Europe		Amsterdam	2022	male		rectal swab	1	0.016	S	0.003	S	0.19	R	126	39	170	78	148	153	133	16885	39	2589	100	7	100	100	100	4982		5860	18;3097	19002;21593
125882	NG_AMS1304	The Netherlands	Europe		Amsterdam	2022	male		rectal swab	1.5	0.016	S	0.004	S	0.006	S	109	39	67	238	148	153	133	11422	39	166	100	100	100	100	1	213	213	2656	29	7353

## Sheet: Mutation sites
id	non-mosaic-501	non-mosaic-504	non-mosaic-510	non-mosaic-516	non-mosaic-541	non-mosaic-542	non-mosaic-551	mosaic-279	mosaic-285	mosaic-288	mosaic-291	mosaic-311	mosaic-328	mosaic-341	mosaic-483	mosaic-485	mosaic-549	mosaic-552	mosaic-555	mosaic-556	PonA	PorB-109	PorB-120	PorB-121	PorB-122	PorB-131	PorB-134	PorB-135	PorB-140	PorB-143	PorB-151	MtrR-39	MtrR-40	MtrR-44	MtrR-45	MtrR-79	MtrR-105	MtrR-183	MtrR-197	mtrCDE-operator-15	mtrCDE-operator-23	blaTEM	RpoB-201	RpoB-248	RpoB-553	RpoB-1175	RpoD-98	RpoD-229	RpoH-184
27302	A	L	V	G	H	S	P	non-mosaic	non-mosaic	non-mosaic	non-mosaic	non-mosaic	non-mosaic	non-mosaic	non-mosaic	non-mosaic	non-mosaic	non-mosaic	non-mosaic	non-mosaic	L421P	A	K	D	Asn	F	D	V	G	E	V	A	A	R	G	D	Y	S	M	G	none	none	R	G	H	E	E	V	A
27323	mosaic	mosaic	mosaic	mosaic	mosaic	mosaic	mosaic	V	E	K	Q	A	A	S	T	T	A	P	K	I	L421P	A	K	Asn	Asn	F	Asn	V	G	Q	V	A	A	R	G	D	Y	S	M	G	none	none	R	G	H	E	E	V	A
27357	mosaic	mosaic	mosaic	mosaic	mosaic	mosaic	mosaic	V	E	K	Q	A	A	S	T	T	A	P	K	I	L421P	A	K	Asn	Asn	F	Asn	V	G	K	V	A	A	R	G	D	Y	S	M	G	none	none	R	G	H	E	E	V	A
27376	mosaic	mosaic	mosaic	mosaic	mosaic	mosaic	mosaic	V	E	K	Q	A	A	S	T	T	A	P	K	I	WT	V	G	A	Asn	Y	E	F	K	R	A	A	A	R	D	D	H	S	M	G	A	none	R	G	H	E	E	V	A
27433	mosaic	mosaic	mosaic	mosaic	mosaic	mosaic	mosaic	V	E	K	Q	A	A	S	T	T	A	P	K	I	L421P	A	K	Asn	Asn	F	Asn	V	G	Q	V	A	A	R	G	D	Y	S	M	G	none	none	R	G	H	E	E	V	A
27440	mosaic	mosaic	mosaic	mosaic	mosaic	mosaic	mosaic	V	E	K	Q	A	A	S	T	T	A	P	K	I	L421P	A	K	D	Asn	F	D	V	G	K	V	A	A	R	G	D	Y	S	M	G	none	none	R	G	H	E	E	V	A
31460	A	L	V	G	H	G	P	non-mosaic	non-mosaic	non-mosaic	non-mosaic	non-mosaic	non-mosaic	non-mosaic	non-mosaic	non-mosaic	non-mosaic	non-mosaic	non-mosaic	non-mosaic	WT	V	G	A	Asn	Y	E	L	K	G	A	T	A	H	G	D	H	S	M	G	A	none	R	G	Asn	E	E	V	A
31467	A	F	A	A	Asn	G	P	non-mosaic	non-mosaic	non-mosaic	non-mosaic	non-mosaic	non-mosaic	non-mosaic	non-mosaic	non-mosaic	non-mosaic	non-mosaic	non-mosaic	non-mosaic	WT	V	G	A	Asn	Y	E	L	K	G	A	T	A	H	G	D	H	S	M	G	A	none	R	G	H	E	E	I	A
31477	A	L	V	G	H	G	P	non-mosaic	non-mosaic	non-mosaic	non-mosaic	non-mosaic	non-mosaic	non-mosaic	non-mosaic	non-mosaic	non-mosaic	non-mosaic	non-mosaic	non-mosaic	WT	A	G	S	K	F	Asn	V	G	E	A	A	A	R	D	D	H	S	M	G	A	none	R	G	Asn	E	E	V	A
31479	A	F	A	A	H	G	P	non-mosaic	non-mosaic	non-mosaic	non-mosaic	non-mosaic	non-mosaic	non-mosaic	non-mosaic	non-mosaic	non-mosaic	non-mosaic	non-mosaic	non-mosaic	WT	A	G	A	Asn	F	Asn	V	G	Q	V	T	A	R	G	D	H	S	M	G	A	none	R	G	H	E	E	I	A
31485	A	L	V	G	H	S	P	non-mosaic	non-mosaic	non-mosaic	non-mosaic	non-mosaic	non-mosaic	non-mosaic	non-mosaic	non-mosaic	non-mosaic	non-mosaic	non-mosaic	non-mosaic	L421P	A	K	Asn	Asn	F	D	V	G	K	V	A	A	R	G	D	Y	S	M	G	none	none	R	G	H	E	E	V	A
31489	A	L	V	G	Asn	G	P	non-mosaic	non-mosaic	non-mosaic	non-mosaic	non-mosaic	non-mosaic	non-mosaic	non-mosaic	non-mosaic	non-mosaic	non-mosaic	non-mosaic	non-mosaic	WT	A	K	D	Asn	F	D	V	G	K	V	Truncated	Truncated	Truncated	Truncated	Truncated	Truncated	Truncated	Truncated	G	A	none	R	G	H	E	E	I	A
31495	mosaic	mosaic	mosaic	mosaic	mosaic	mosaic	mosaic	V	E	K	Q	A	A	S	T	T	A	P	K	I	L421P	A	K	Asn	Asn	F	Asn	M	G	Q	V	A	A	R	G	D	Y	S	M	G	none	none	R	G	H	E	E	V	A
31499	A	F	A	A	H	G	P	non-mosaic	non-mosaic	non-mosaic	non-mosaic	non-mosaic	non-mosaic	non-mosaic	non-mosaic	non-mosaic	non-mosaic	non-mosaic	non-mosaic	non-mosaic	WT	A	G	A	Asn	F	Asn	V	G	Q	V	T	A	R	G	D	H	S	M	G	A	none	R	G	H	E	E	I	A
31502	A	F	A	A	Asn	G	P	non-mosaic	non-mosaic	non-mosaic	non-mosaic	non-mosaic	non-mosaic	non-mosaic	non-mosaic	non-mosaic	non-mosaic	non-mosaic	non-mosaic	non-mosaic	WT	A	G	A	Asn	F	Asn	V	G	Q	V	T	A	R	S	D	H	S	M	G	A	none	R	G	H	E	E	I	A
31504	mosaic	mosaic	mosaic	mosaic	mosaic	mosaic	mosaic	V	E	K	Q	A	A	S	T	T	A	P	K	I	L421P	A	K	Asn	Asn	F	Asn	V	G	Q	V	A	A	R	G	D	Y	S	M	G	none	none	R	G	H	E	E	V	A
31505	mosaic	mosaic	mosaic	mosaic	mosaic	mosaic	mosaic	V	E	K	Q	A	A	S	T	T	A	P	K	I	L421P	A	K	Asn	Asn	F	Asn	V	G	Q	V	A	A	R	G	D	Y	S	M	G	none	none	R	G	H	E	E	V	A
31508	mosaic	mosaic	mosaic	mosaic	mosaic	mosaic	mosaic	V	E	K	Q	A	A	S	T	T	A	P	K	I	L421P	A	K	Asn	Asn	F	Asn	V	G	Q	V	A	A	R	G	D	Y	S	M	G	none	none	R	G	H	E	E	V	A
31517	A	L	V	G	H	G	P	non-mosaic	non-mosaic	non-mosaic	non-mosaic	non-mosaic	non-mosaic	non-mosaic	non-mosaic	non-mosaic	non-mosaic	non-mosaic	non-mosaic	non-mosaic	WT	A	G	S	K	F	Asn	V	G	E	A	T	A	H	G	D	H	S	M	G	A	none	R	G	Asn	E	E	V	A
31609	A	L	V	G	Asn	G	P	non-mosaic	non-mosaic	non-mosaic	non-mosaic	non-mosaic	non-mosaic	non-mosaic	non-mosaic	non-mosaic	non-mosaic	non-mosaic	non-mosaic	non-mosaic	WT	V	G	A	Asn	Y	E	F	K	R	A	Truncated	Truncated	Truncated	Truncated	Truncated	Truncated	Truncated	Truncated	G	A	none	R	G	H	E	E	I	A
31613	A	L	V	G	H	G	P	non-mosaic	non-mosaic	non-mosaic	non-mosaic	non-mosaic	non-mosaic	non-mosaic	non-mosaic	non-mosaic	non-mosaic	non-mosaic	non-mosaic	non-mosaic	L421P	A	D	A	Asn	F	Asn	V	G	K	V	A	A	R	G	D	Y	S	M	G	A	none	R	G	H	E	E	V	A
31614	A	L	V	G	H	G	P	non-mosaic	non-mosaic	non-mosaic	non-mosaic	non-mosaic	non-mosaic	non-mosaic	non-mosaic	non-mosaic	non-mosaic	non-mosaic	non-mosaic	non-mosaic	L421P	A	D	A	Asn	F	Asn	V	G	Q	V	A	A	R	G	D	Y	S	M	G	A	none	R	G	H	E	E	V	A
31617	A	F	A	A	Asn	G	P	non-mosaic	non-mosaic	non-mosaic	non-mosaic	non-mosaic	non-mosaic	non-mosaic	non-mosaic	non-mosaic	non-mosaic	non-mosaic	non-mosaic	non-mosaic	WT	V	G	A	Asn	Y	E	L	K	G	A	T	A	H	G	D	H	S	M	G	A	none	R	G	H	E	E	I	A
31623	mosaic	mosaic	mosaic	mosaic	mosaic	mosaic	mosaic	V	E	K	Q	A	A	S	T	T	A	P	K	I	L421P	A	K	Asn	Asn	F	Asn	V	G	Q	V	A	A	R	G	D	Y	S	M	G	none	none	R	G	H	E	E	V	A
31626	A	L	V	G	H	G	P	non-mosaic	non-mosaic	non-mosaic	non-mosaic	non-mosaic	non-mosaic	non-mosaic	non-mosaic	non-mosaic	non-mosaic	non-mosaic	non-mosaic	non-mosaic	L421P	A	K	D	Asn	F	Asn	V	G	K	V	Truncated	Truncated	Truncated	Truncated	Truncated	Truncated	Truncated	Truncated	G	A	TEM-1	R	G	Asn	E	E	V	A
31629	A	L	V	A	Asn	G	P	non-mosaic	non-mosaic	non-mosaic	non-mosaic	non-mosaic	non-mosaic	non-mosaic	non-mosaic	non-mosaic	non-mosaic	non-mosaic	non-mosaic	non-mosaic	WT	A	G	S	K	F	Asn	V	G	E	A	A	A	R	D	D	H	S	M	G	A	none	R	G	Asn	E	E	V	A
31634	mosaic	mosaic	mosaic	mosaic	mosaic	mosaic	mosaic	V	E	K	Q	A	A	S	T	T	A	P	K	I	L421P	A	K	Asn	Asn	F	Asn	V	G	Q	V	A	A	R	G	D	Y	S	M	G	none	none	R	G	H	E	E	V	A
31651	A	L	V	G	H	G	S	non-mosaic	non-mosaic	non-mosaic	non-mosaic	non-mosaic	non-mosaic	non-mosaic	non-mosaic	non-mosaic	non-mosaic	non-mosaic	non-mosaic	non-mosaic	L421P	A	K	D	Asn	F	Asn	V	G	K	V	T	A	R	G	D	H	S	M	G	A	none	R	G	H	E	E	V	A
31653	A	F	A	A	H	G	P	non-mosaic	non-mosaic	non-mosaic	non-mosaic	non-mosaic	non-mosaic	non-mosaic	non-mosaic	non-mosaic	non-mosaic	non-mosaic	non-mosaic	non-mosaic	WT	A	G	A	Asn	F	Asn	V	G	Q	V	T	A	R	G	D	H	S	M	G	A	none	R	G	H	E	E	I	A
31659	mosaic	mosaic	mosaic	mosaic	mosaic	mosaic	mosaic	V	E	K	Q	A	A	S	T	T	A	P	K	I	L421P	A	G	S	K	Y	E	L	K	Q	V	A	A	R	G	D	Y	S	M	G	none	none	R	G	H	E	E	V	A
31781	A	F	A	A	H	G	P	non-mosaic	non-mosaic	non-mosaic	non-mosaic	non-mosaic	non-mosaic	non-mosaic	non-mosaic	non-mosaic	non-mosaic	non-mosaic	non-mosaic	non-mosaic	WT	A	G	A	Asn	F	Asn	V	G	Q	V	A	A	R	G	Asn	Y	S	M	G	A	none	R	G	H	E	E	I	A
31802	A	L	V	G	H	G	P	non-mosaic	non-mosaic	non-mosaic	non-mosaic	non-mosaic	non-mosaic	non-mosaic	non-mosaic	non-mosaic	non-mosaic	non-mosaic	non-mosaic	non-mosaic	WT	A	G	S	K	Y	E	F	K	E	A	T	A	R	G	D	H	S	M	A	A	none	R	G	H	E	E	V	A
31955	T	L	V	G	H	S	P	non-mosaic	non-mosaic	non-mosaic	non-mosaic	non-mosaic	non-mosaic	non-mosaic	non-mosaic	non-mosaic	non-mosaic	non-mosaic	non-mosaic	non-mosaic	L421P	A	K	G	Asn	F	Asn	V	G	K	V	A	A	R	G	D	Y	S	M	G	none	TEM-1	R	G	H	E	E	V	T
32075	mosaic	mosaic	mosaic	mosaic	mosaic	mosaic	mosaic	V	E	K	Q	A	A	S	T	T	A	P	K	I	L421P	A	K	Asn	Asn	F	Asn	V	G	Q	V	A	A	R	G	D	Y	S	M	G	none	none	R	G	H	E	E	V	A
37022	A	L	V	G	H	G	S	non-mosaic	non-mosaic	non-mosaic	non-mosaic	non-mosaic	non-mosaic	non-mosaic	non-mosaic	non-mosaic	non-mosaic	non-mosaic	non-mosaic	non-mosaic	L421P	A	K	D	Asn	F	D	V	G	K	V	A	A	R	G	D	Y	S	M	G	none	none	R	G	Asn	E	E	V	A
37023	mosaic	mosaic	mosaic	mosaic	mosaic	mosaic	mosaic	V	E	K	Q	A	A	S	T	T	A	P	K	I	L421P	A	K	Asn	Asn	F	Asn	V	G	Q	V	A	A	R	G	D	Y	S	M	G	none	none	R	G	H	E	E	V	A
37029	V	L	V	G	H	S	P	non-mosaic	non-mosaic	non-mosaic	non-mosaic	non-mosaic	non-mosaic	non-mosaic	non-mosaic	non-mosaic	non-mosaic	non-mosaic	non-mosaic	non-mosaic	L421P	A	G	A	Asn	F	Asn	V	G	Q	V	A	A	R	D	D	H	S	M	G	A	none	R	G	H	E	E	I	A
37034	mosaic	mosaic	mosaic	mosaic	mosaic	mosaic	mosaic	V	E	K	Q	A	A	S	T	T	A	P	K	I	L421P	A	K	Asn	Asn	F	Asn	V	G	Q	V	A	A	R	G	D	Y	S	M	G	none	none	R	G	H	E	E	V	A
37045	A	L	V	G	H	G	L	non-mosaic	non-mosaic	non-mosaic	non-mosaic	non-mosaic	non-mosaic	non-mosaic	non-mosaic	non-mosaic	non-mosaic	non-mosaic	non-mosaic	non-mosaic	L421P	A	Asn	A	Asn	F	Asn	V	K	E	V	A	A	R	D	D	H	S	M	G	A	none	H	G	H	E	E	V	A
37068	mosaic	mosaic	mosaic	mosaic	mosaic	mosaic	mosaic	V	E	K	Q	A	A	S	T	T	A	P	K	I	L421P	A	K	Asn	Asn	F	Asn	V	G	Q	V	A	A	R	G	D	Y	S	M	G	none	none	R	G	H	E	E	V	A
37121	A	L	V	G	H	G	L	non-mosaic	non-mosaic	non-mosaic	non-mosaic	non-mosaic	non-mosaic	non-mosaic	non-mosaic	non-mosaic	non-mosaic	non-mosaic	non-mosaic	non-mosaic	L421P	A	G	A	Asn	F	Asn	V	G	Q	V	A	A	R	G	Asn	Y	S	M	G	A	none	R	G	H	E	E	V	A
37124	A	L	V	G	H	G	S	non-mosaic	non-mosaic	non-mosaic	non-mosaic	non-mosaic	non-mosaic	non-mosaic	non-mosaic	non-mosaic	non-mosaic	non-mosaic	non-mosaic	non-mosaic	L421P	A	K	D	Asn	F	D	V	G	K	V	A	A	R	G	D	Y	S	M	G	none	none	R	G	Asn	E	E	V	A
37213	A	L	V	G	Asn	G	P	non-mosaic	non-mosaic	non-mosaic	non-mosaic	non-mosaic	non-mosaic	non-mosaic	non-mosaic	non-mosaic	non-mosaic	non-mosaic	non-mosaic	non-mosaic	WT	A	G	S	K	Y	E	L	K	E	A	Truncated	Truncated	Truncated	Truncated	Truncated	Truncated	Truncated	Truncated	G	A	none	R	G	H	E	E	I	A
37245	A	L	V	G	H	G	P	non-mosaic	non-mosaic	non-mosaic	non-mosaic	non-mosaic	non-mosaic	non-mosaic	non-mosaic	non-mosaic	non-mosaic	non-mosaic	non-mosaic	non-mosaic	WT	A	G	S	K	F	Asn	V	G	E	A	A	A	R	D	D	H	S	M	G	A	none	R	G	H	E	E	V	A
37258	A	L	V	G	H	G	P	non-mosaic	non-mosaic	non-mosaic	non-mosaic	non-mosaic	non-mosaic	non-mosaic	non-mosaic	non-mosaic	non-mosaic	non-mosaic	non-mosaic	non-mosaic	WT	A	G	S	K	F	Asn	V	G	E	A	A	A	R	D	D	H	S	M	G	A	none	R	G	Asn	E	E	V	A
37268	mosaic	mosaic	mosaic	mosaic	mosaic	mosaic	mosaic	V	E	K	Q	A	A	S	T	T	A	P	K	I	L421P	A	K	Asn	Asn	F	Asn	V	G	Q	V	A	A	R	G	D	Y	S	M	G	none	none	R	G	H	E	E	V	A
37329	A	L	V	G	H	S	P	non-mosaic	non-mosaic	non-mosaic	non-mosaic	non-mosaic	non-mosaic	non-mosaic	non-mosaic	non-mosaic	non-mosaic	non-mosaic	non-mosaic	non-mosaic	L421P	A	K	D	Asn	F	D	V	G	K	V	A	A	R	G	D	Y	S	M	G	none	none	R	G	H	E	E	V	A
37355	A	L	V	G	H	S	P	non-mosaic	non-mosaic	non-mosaic	non-mosaic	non-mosaic	non-mosaic	non-mosaic	non-mosaic	non-mosaic	non-mosaic	non-mosaic	non-mosaic	non-mosaic	L421P	A	K	D	Asn	F	D	V	G	K	V	A	A	R	G	D	Y	S	M	G	none	none	R	G	H	E	E	V	A
37358	A	L	V	G	H	G	S	non-mosaic	non-mosaic	non-mosaic	non-mosaic	non-mosaic	non-mosaic	non-mosaic	non-mosaic	non-mosaic	non-mosaic	non-mosaic	non-mosaic	non-mosaic	L421P	A	K	D	Asn	F	D	V	G	K	V	A	A	R	G	D	Y	S	M	G	none	none	R	G	Asn	E	E	V	A
37366	A	L	V	G	H	S	P	non-mosaic	non-mosaic	non-mosaic	non-mosaic	non-mosaic	non-mosaic	non-mosaic	non-mosaic	non-mosaic	non-mosaic	non-mosaic	non-mosaic	non-mosaic	L421P	A	K	D	Asn	F	D	V	G	K	V	A	A	R	G	D	Y	S	M	G	none	none	R	G	H	E	E	V	A
37379	mosaic	mosaic	mosaic	mosaic	mosaic	mosaic	mosaic	A	D	R	R	A	A	P	T	T	A	P	K	I	L421P	A	K	Asn	Asn	F	Asn	V	G	Q	V	A	A	R	G	D	Y	S	M	G	none	none	R	G	H	E	E	V	A
37421	mosaic	mosaic	mosaic	mosaic	mosaic	mosaic	mosaic	V	E	K	Q	A	A	S	T	T	A	P	K	I	L421P	A	K	Asn	Asn	F	Asn	V	G	Q	V	A	A	R	G	D	Y	S	M	G	none	none	R	G	H	E	E	V	A
45031	A	L	V	G	H	G	S	non-mosaic	non-mosaic	non-mosaic	non-mosaic	non-mosaic	non-mosaic	non-mosaic	non-mosaic	non-mosaic	non-mosaic	non-mosaic	non-mosaic	non-mosaic	L421P	A	K	D	Asn	F	D	V	G	K	V	A	A	R	G	D	Y	S	M	G	none	none	R	G	Asn	E	E	V	A
45057	A	L	V	G	H	G	P	non-mosaic	non-mosaic	non-mosaic	non-mosaic	non-mosaic	non-mosaic	non-mosaic	non-mosaic	non-mosaic	non-mosaic	non-mosaic	non-mosaic	non-mosaic	L421P	porb1a	porb1a	porb1a	porb1a	porb1a	porb1a	porb1a	porb1a	porb1a	porb1a	Truncated	Truncated	Truncated	Truncated	Truncated	Truncated	Truncated	Truncated	G	A	none	R	G	H	E	E	I	A
46859	A	L	V	G	H	G	P	non-mosaic	non-mosaic	non-mosaic	non-mosaic	non-mosaic	non-mosaic	non-mosaic	non-mosaic	non-mosaic	non-mosaic	non-mosaic	non-mosaic	non-mosaic	WT	V	G	A	Asn	Y	E	F	K	R	A	T	A	R	G	D	Y	S	M	G	A	none	R	G	H	E	E	V	A
46938	A	L	V	G	H	G	S	non-mosaic	non-mosaic	non-mosaic	non-mosaic	non-mosaic	non-mosaic	non-mosaic	non-mosaic	non-mosaic	non-mosaic	non-mosaic	non-mosaic	non-mosaic	L421P	A	K	D	Asn	F	D	V	G	K	V	A	A	R	G	D	Y	S	M	G	none	none	R	G	Asn	E	E	V	A
51766	A	L	V	G	H	G	P	non-mosaic	non-mosaic	non-mosaic	non-mosaic	non-mosaic	non-mosaic	non-mosaic	non-mosaic	non-mosaic	non-mosaic	non-mosaic	non-mosaic	non-mosaic	WT	porb1a	porb1a	porb1a	porb1a	porb1a	porb1a	porb1a	porb1a	porb1a	porb1a	A	A	R	G	Asn	Y	S	M	G	A	none	R	G	Asn	E	E	V	A
54271	A	L	V	G	H	G	S	non-mosaic	non-mosaic	non-mosaic	non-mosaic	non-mosaic	non-mosaic	non-mosaic	non-mosaic	non-mosaic	non-mosaic	non-mosaic	non-mosaic	non-mosaic	L421P	A	K	D	Asn	F	D	V	G	K	V	A	A	R	G	D	Y	S	M	G	none	TEM-1	R	G	Asn	E	E	V	A
54272	A	L	V	G	H	S	P	non-mosaic	non-mosaic	non-mosaic	non-mosaic	non-mosaic	non-mosaic	non-mosaic	non-mosaic	non-mosaic	non-mosaic	non-mosaic	non-mosaic	non-mosaic	L421P	A	K	D	Asn	F	Asn	V	G	K	V	A	A	R	G	D	Y	S	M	G	none	none	R	G	H	E	E	V	A
54275	A	L	V	G	H	G	S	non-mosaic	non-mosaic	non-mosaic	non-mosaic	non-mosaic	non-mosaic	non-mosaic	non-mosaic	non-mosaic	non-mosaic	non-mosaic	non-mosaic	non-mosaic	L421P	A	K	D	Asn	F	D	V	G	K	V	A	A	R	G	D	Y	S	M	G	none	none	R	G	Asn	E	E	V	A
54276	A	L	V	G	H	G	S	non-mosaic	non-mosaic	non-mosaic	non-mosaic	non-mosaic	non-mosaic	non-mosaic	non-mosaic	non-mosaic	non-mosaic	non-mosaic	non-mosaic	non-mosaic	L421P	A	K	D	Asn	F	D	V	G	K	V	A	A	R	G	D	Y	S	M	G	none	none	R	G	Asn	E	E	V	A
54288	A	L	V	G	H	S	P	non-mosaic	non-mosaic	non-mosaic	non-mosaic	non-mosaic	non-mosaic	non-mosaic	non-mosaic	non-mosaic	non-mosaic	non-mosaic	non-mosaic	non-mosaic	L421P	A	K	D	Asn	F	Asn	V	G	K	V	A	A	R	G	D	Y	S	M	G	none	none	R	G	H	E	E	V	A
54305	A	L	V	G	H	G	P	non-mosaic	non-mosaic	non-mosaic	non-mosaic	non-mosaic	non-mosaic	non-mosaic	non-mosaic	non-mosaic	non-mosaic	non-mosaic	non-mosaic	non-mosaic	L421P	A	K	D	Asn	F	Asn	V	G	K	V	A	A	R	G	D	Y	S	M	G	A	none	R	G	H	E	E	V	A
54308	A	L	V	G	H	G	P	non-mosaic	non-mosaic	non-mosaic	non-mosaic	non-mosaic	non-mosaic	non-mosaic	non-mosaic	non-mosaic	non-mosaic	non-mosaic	non-mosaic	non-mosaic	WT	V	G	A	Asn	Y	E	L	K	G	A	A	P	R	G	D	Y	R	M	G	A	none	R	G	Asn	E	E	V	A
54355	A	L	V	G	Asn	G	P	non-mosaic	non-mosaic	non-mosaic	non-mosaic	non-mosaic	non-mosaic	non-mosaic	non-mosaic	non-mosaic	non-mosaic	non-mosaic	non-mosaic	non-mosaic	L421P	V	G	A	Asn	Y	E	F	K	K	A	Truncated	Truncated	Truncated	Truncated	Truncated	Truncated	Truncated	Truncated	G	A	TEM-1	R	G	Asn	E	E	V	A
56776	V	L	V	G	H	G	S	non-mosaic	non-mosaic	non-mosaic	non-mosaic	non-mosaic	non-mosaic	non-mosaic	non-mosaic	non-mosaic	non-mosaic	non-mosaic	non-mosaic	non-mosaic	L421P	A	K	D	Asn	F	Asn	V	G	Q	A	A	A	R	D	D	H	S	M	G	none	none	R	G	Asn	E	E	V	A
60436	A	L	V	G	Asn	G	P	non-mosaic	non-mosaic	non-mosaic	non-mosaic	non-mosaic	non-mosaic	non-mosaic	non-mosaic	non-mosaic	non-mosaic	non-mosaic	non-mosaic	non-mosaic	WT	porb1a	porb1a	porb1a	porb1a	porb1a	porb1a	porb1a	porb1a	porb1a	porb1a	A	A	R	G	D	H	S	M	G	A	none	R	G	H	E	E	I	A
60442	A	L	V	G	Asn	G	P	non-mosaic	non-mosaic	non-mosaic	non-mosaic	non-mosaic	non-mosaic	non-mosaic	non-mosaic	non-mosaic	non-mosaic	non-mosaic	non-mosaic	non-mosaic	WT	porb1a	porb1a	porb1a	porb1a	porb1a	porb1a	porb1a	porb1a	porb1a	porb1a	T	A	R	G	D	H	S	M	G	A	none	R	G	H	E	E	I	A
60504	A	L	V	G	H	G	L	non-mosaic	non-mosaic	non-mosaic	non-mosaic	non-mosaic	non-mosaic	non-mosaic	non-mosaic	non-mosaic	non-mosaic	non-mosaic	non-mosaic	non-mosaic	L421P	porb1a	porb1a	porb1a	porb1a	porb1a	porb1a	porb1a	porb1a	porb1a	porb1a	A	A	R	G	D	Y	S	M	G	A	TEM-1	R	G	Asn	E	E	V	A
60521	A	L	V	G	H	G	P	non-mosaic	non-mosaic	non-mosaic	non-mosaic	non-mosaic	non-mosaic	non-mosaic	non-mosaic	non-mosaic	non-mosaic	non-mosaic	non-mosaic	non-mosaic	WT	porb1a	porb1a	porb1a	porb1a	porb1a	porb1a	porb1a	porb1a	porb1a	porb1a	T	A	R	G	D	H	S	M	G	A	TEM-1	R	D	H	E	E	V	A
61348	A	L	V	G	Asn	G	P	non-mosaic	non-mosaic	non-mosaic	non-mosaic	non-mosaic	non-mosaic	non-mosaic	non-mosaic	non-mosaic	non-mosaic	non-mosaic	non-mosaic	non-mosaic	L421P	T	G	A	Asn	Y	E	F	K	Q	V	T	A	R	G	D	H	S	M	G	A	none	R	G	Asn	E	E	V	A
61354	A	L	V	G	H	G	P	non-mosaic	non-mosaic	non-mosaic	non-mosaic	non-mosaic	non-mosaic	non-mosaic	non-mosaic	non-mosaic	non-mosaic	non-mosaic	non-mosaic	non-mosaic	WT	V	G	S	K	F	Asn	V	G	E	A	A	A	R	G	D	H	S	M	G	A	none	R	G	Asn	E	E	V	A
61379	mosaic	mosaic	mosaic	mosaic	mosaic	mosaic	mosaic	A	D	R	R	V	P	P	S	I	T	V	Q	V	L421P	A	K	D	Asn	F	Asn	V	G	K	V	A	D	R	G	D	H	S	M	G	A	none	R	G	H	E	E	V	A
61383	A	L	V	G	Asn	G	P	non-mosaic	non-mosaic	non-mosaic	non-mosaic	non-mosaic	non-mosaic	non-mosaic	non-mosaic	non-mosaic	non-mosaic	non-mosaic	non-mosaic	non-mosaic	WT	V	G	S	K	F	Asn	V	G	E	V	T	A	R	G	D	H	S	M	G	A	none	R	G	H	E	E	I	A
61633	A	L	V	G	H	S	P	non-mosaic	non-mosaic	non-mosaic	non-mosaic	non-mosaic	non-mosaic	non-mosaic	non-mosaic	non-mosaic	non-mosaic	non-mosaic	non-mosaic	non-mosaic	L421P	A	G	A	Asn	F	Asn	V	G	Q	V	A	D	R	G	D	H	S	M	G	A	none	R	G	H	E	E	V	A
61644	mosaic	mosaic	mosaic	mosaic	mosaic	mosaic	mosaic	V	E	K	Q	A	A	S	T	T	T	V	Q	V	L421P	A	K	D	Asn	F	Asn	V	G	K	V	A	A	R	D	D	H	S	M	G	A	none	R	G	H	E	E	V	A
61650	mosaic	mosaic	mosaic	mosaic	mosaic	mosaic	mosaic	V	E	K	Q	A	A	S	T	T	T	V	Q	V	L421P	A	K	D	Asn	F	Asn	V	G	K	V	A	A	R	D	D	H	S	M	G	A	none	R	G	H	E	E	V	A
61803	mosaic	mosaic	mosaic	mosaic	mosaic	mosaic	mosaic	A	Asn	R	R	A	A	S	T	T	T	V	Q	V	L421P	A	K	D	Asn	F	Asn	V	G	K	V	A	A	R	D	D	H	S	M	G	A	none	R	G	H	E	E	V	T
63365	mosaic	mosaic	mosaic	mosaic	mosaic	mosaic	mosaic	A	D	R	R	V	P	P	S	I	T	V	Q	V	L421P	A	K	D	Asn	F	Asn	V	G	K	V	A	A	R	G	D	Y	S	M	G	none	none	R	D	Asn	D	E	V	T
63678	mosaic	mosaic	mosaic	mosaic	mosaic	mosaic	mosaic	A	D	R	R	V	P	P	S	I	T	V	Q	V	L421P	A	K	G	Asn	F	Asn	V	G	K	V	A	A	R	G	D	Y	S	M	G	none	none	R	G	Asn	E	E	V	T
63679	mosaic	mosaic	mosaic	mosaic	mosaic	mosaic	mosaic	A	D	R	R	V	P	P	S	I	T	V	Q	V	L421P	A	K	G	Asn	F	Asn	V	G	K	V	A	A	R	G	D	Y	S	M	G	none	none	R	G	Asn	E	E	V	T
63682	mosaic	mosaic	mosaic	mosaic	mosaic	mosaic	mosaic	A	D	R	R	V	P	P	S	I	T	V	Q	V	L421P	A	K	G	Asn	F	Asn	V	G	K	V	A	A	R	G	D	Y	S	M	G	none	TEM-135	R	G	Asn	E	E	V	T
75978	A	F	A	A	H	G	P	non-mosaic	non-mosaic	non-mosaic	non-mosaic	non-mosaic	non-mosaic	non-mosaic	non-mosaic	non-mosaic	non-mosaic	non-mosaic	non-mosaic	non-mosaic	L421P	porb1a	porb1a	porb1a	porb1a	porb1a	porb1a	porb1a	porb1a	porb1a	porb1a	A	A	R	G	D	Y	S	M	G	none	none	R	G	H	E	E	V	A
76019	A	L	V	G	H	G	P	non-mosaic	non-mosaic	non-mosaic	non-mosaic	non-mosaic	non-mosaic	non-mosaic	non-mosaic	non-mosaic	non-mosaic	non-mosaic	non-mosaic	non-mosaic	WT	V	G	A	Asn	Y	E	L	K	G	A	T	A	H	G	D	H	S	M	G	A	none	R	G	Asn	E	E	V	A
76228	mosaic	mosaic	mosaic	mosaic	mosaic	mosaic	mosaic	V	E	K	Q	A	A	S	T	T	A	P	K	I	L421P	A	K	Asn	Asn	F	Asn	V	G	Q	V	A	A	R	G	D	Y	S	M	G	none	none	R	G	H	E	E	V	A
76237	mosaic	mosaic	mosaic	mosaic	mosaic	mosaic	mosaic	V	E	K	Q	A	A	S	T	T	A	P	K	I	L421P	A	K	Asn	Asn	F	Asn	V	G	Q	V	A	A	R	G	D	Y	S	M	G	none	none	R	G	H	E	E	V	A
76238	A	L	V	G	H	G	L	non-mosaic	non-mosaic	non-mosaic	non-mosaic	non-mosaic	non-mosaic	non-mosaic	non-mosaic	non-mosaic	non-mosaic	non-mosaic	non-mosaic	non-mosaic	L421P	A	K	D	Asn	F	D	V	G	K	V	A	A	R	G	D	Y	S	M	G	none	none	R	G	Asn	E	E	V	A
76240	mosaic	mosaic	mosaic	mosaic	mosaic	mosaic	mosaic	V	E	K	Q	A	A	S	T	T	A	P	K	I	L421P	A	K	Asn	Asn	F	Asn	V	G	Q	V	A	A	R	G	D	Y	S	M	G	none	none	R	G	H	E	E	V	A
76269	A	L	V	G	H	G	L	non-mosaic	non-mosaic	non-mosaic	non-mosaic	non-mosaic	non-mosaic	non-mosaic	non-mosaic	non-mosaic	non-mosaic	non-mosaic	non-mosaic	non-mosaic	L421P	A	K	D	Asn	F	D	V	G	K	V	A	A	R	G	D	Y	S	M	G	none	none	R	G	Asn	E	E	V	A
76335	V	L	V	G	H	G	S	non-mosaic	non-mosaic	non-mosaic	non-mosaic	non-mosaic	non-mosaic	non-mosaic	non-mosaic	non-mosaic	non-mosaic	non-mosaic	non-mosaic	non-mosaic	L421P	A	K	D	Asn	F	Asn	V	G	Q	A	A	A	R	D	D	H	S	M	G	none	none	R	G	Asn	E	E	V	A
77434	A	L	V	G	Asn	G	P	non-mosaic	non-mosaic	non-mosaic	non-mosaic	non-mosaic	non-mosaic	non-mosaic	non-mosaic	non-mosaic	non-mosaic	non-mosaic	non-mosaic	non-mosaic	WT	V	G	A	Asn	Y	E	F	K	E	A	T	A	R	G	D	H	S	M	G	A	none	R	G	H	E	E	I	A
78498	A	L	V	G	Asn	G	P	non-mosaic	non-mosaic	non-mosaic	non-mosaic	non-mosaic	non-mosaic	non-mosaic	non-mosaic	non-mosaic	non-mosaic	non-mosaic	non-mosaic	non-mosaic	WT	A	G	S	K	Y	E	F	K	E	A	A	A	R	G	D	Y	S	M	G	A	none	R	G	H	E	E	I	A
78499	mosaic	mosaic	mosaic	mosaic	mosaic	mosaic	mosaic	V	E	K	Q	A	A	S	T	T	A	P	K	I	L421P	A	K	Asn	Asn	F	Asn	V	G	Q	V	A	A	R	G	D	Y	S	M	G	none	none	R	G	H	E	E	V	A
78503	A	F	A	A	Asn	G	P	non-mosaic	non-mosaic	non-mosaic	non-mosaic	non-mosaic	non-mosaic	non-mosaic	non-mosaic	non-mosaic	non-mosaic	non-mosaic	non-mosaic	non-mosaic	WT	V	G	A	Asn	Y	E	L	K	G	A	T	A	H	G	D	H	S	M	G	A	none	R	G	H	E	E	I	A
78512	A	L	V	G	H	S	P	non-mosaic	non-mosaic	non-mosaic	non-mosaic	non-mosaic	non-mosaic	non-mosaic	non-mosaic	non-mosaic	non-mosaic	non-mosaic	non-mosaic	non-mosaic	L421P	A	G	S	K	Y	E	L	K	E	A	A	A	R	G	D	Y	S	M	G	none	none	R	G	H	E	E	V	A
78514	A	L	V	G	H	G	S	non-mosaic	non-mosaic	non-mosaic	non-mosaic	non-mosaic	non-mosaic	non-mosaic	non-mosaic	non-mosaic	non-mosaic	non-mosaic	non-mosaic	non-mosaic	L421P	A	K	D	Asn	F	D	V	G	K	V	A	A	R	G	D	Y	S	M	G	none	none	R	G	Asn	E	E	V	A
78515	A	L	V	G	H	S	P	non-mosaic	non-mosaic	non-mosaic	non-mosaic	non-mosaic	non-mosaic	non-mosaic	non-mosaic	non-mosaic	non-mosaic	non-mosaic	non-mosaic	non-mosaic	L421P	A	G	S	K	Y	E	L	K	E	A	A	A	R	G	D	Y	S	M	G	none	none	R	G	H	E	E	V	A
78522	mosaic	mosaic	mosaic	mosaic	mosaic	mosaic	mosaic	V	E	K	Q	A	A	S	T	T	A	P	K	I	L421P	A	K	Asn	Asn	F	Asn	V	G	Q	V	A	A	R	G	D	Y	S	M	G	none	none	R	G	H	E	E	V	A
78531	mosaic	mosaic	mosaic	mosaic	mosaic	mosaic	mosaic	V	E	K	Q	A	A	S	T	T	A	P	K	I	L421P	A	K	Asn	Asn	F	Asn	V	G	Q	V	A	A	R	G	D	Y	S	M	G	none	none	R	G	H	E	E	V	A
78532	A	L	V	G	H	G	P	non-mosaic	non-mosaic	non-mosaic	non-mosaic	non-mosaic	non-mosaic	non-mosaic	non-mosaic	non-mosaic	non-mosaic	non-mosaic	non-mosaic	non-mosaic	L421P	A	K	G	Asn	F	Asn	V	G	K	V	A	A	R	G	D	Y	S	M	G	none	TEM-1	R	G	H	E	E	V	A
78572	A	L	V	G	H	G	S	non-mosaic	non-mosaic	non-mosaic	non-mosaic	non-mosaic	non-mosaic	non-mosaic	non-mosaic	non-mosaic	non-mosaic	non-mosaic	non-mosaic	non-mosaic	L421P	A	K	D	Asn	F	D	V	G	K	V	A	A	R	G	D	Y	S	M	G	none	none	R	G	Asn	E	E	V	A
78578	A	L	V	G	H	S	P	non-mosaic	non-mosaic	non-mosaic	non-mosaic	non-mosaic	non-mosaic	non-mosaic	non-mosaic	non-mosaic	non-mosaic	non-mosaic	non-mosaic	non-mosaic	L421P	A	K	Asn	Asn	F	D	V	G	K	V	A	A	R	G	D	Y	S	M	G	none	none	R	G	H	E	E	V	A
78607	mosaic	mosaic	mosaic	mosaic	mosaic	mosaic	mosaic	V	E	K	Q	A	A	S	T	T	A	P	K	I	L421P	A	K	Asn	Asn	F	Asn	V	G	Q	V	A	A	R	G	D	Y	S	M	G	none	none	R	G	H	E	E	V	A
78636	A	L	V	G	Asn	G	P	non-mosaic	non-mosaic	non-mosaic	non-mosaic	non-mosaic	non-mosaic	non-mosaic	non-mosaic	non-mosaic	non-mosaic	non-mosaic	non-mosaic	non-mosaic	WT	A	G	A	Asn	F	Asn	V	G	Q	V	A	A	R	G	D	Y	S	M	G	A	none	R	G	H	E	E	I	A
79074	A	L	V	G	H	G	P	non-mosaic	non-mosaic	non-mosaic	non-mosaic	non-mosaic	non-mosaic	non-mosaic	non-mosaic	non-mosaic	non-mosaic	non-mosaic	non-mosaic	non-mosaic	WT	A	K	Asn	Asn	F	Asn	V	G	Q	V	A	A	R	G	Asn	H	Asn	I	A	A	none	R	G	Asn	E	E	V	A
82020	mosaic	mosaic	mosaic	mosaic	mosaic	mosaic	mosaic	V	E	K	Q	A	A	S	T	T	T	V	Q	V	L421P	A	K	D	Asn	F	Asn	V	G	K	V	A	A	R	D	D	H	S	M	G	none	none	R	G	H	E	E	V	A
82230	mosaic	mosaic	mosaic	mosaic	mosaic	mosaic	mosaic	V	E	K	Q	A	A	S	T	T	A	P	K	I	L421P	A	K	Asn	Asn	L	Asn	V	G	Q	V	A	A	R	G	D	Y	S	M	G	none	none	R	G	H	E	E	V	A
82307	mosaic	mosaic	mosaic	mosaic	mosaic	mosaic	mosaic	V	E	K	Q	A	A	S	T	T	A	P	K	I	L421P	A	K	Asn	Asn	F	Asn	V	G	Q	V	A	A	R	G	D	Y	S	M	G	none	none	R	G	H	E	E	V	A
82402	A	L	V	G	H	G	P	non-mosaic	non-mosaic	non-mosaic	non-mosaic	non-mosaic	non-mosaic	non-mosaic	non-mosaic	non-mosaic	non-mosaic	non-mosaic	non-mosaic	non-mosaic	WT	V	G	A	Asn	Y	E	F	K	R	A	T	A	H	G	D	H	S	M	G	A	none	R	G	Asn	E	E	V	A
82560	mosaic	mosaic	mosaic	mosaic	mosaic	mosaic	mosaic	V	E	K	Q	A	A	S	T	T	A	P	K	I	L421P	A	K	Asn	Asn	F	Asn	V	G	Q	V	A	A	R	G	D	Y	S	M	G	none	none	R	G	H	E	E	V	A
82568	mosaic	mosaic	mosaic	mosaic	mosaic	mosaic	mosaic	V	E	K	Q	A	A	S	T	T	A	P	K	I	L421P	A	K	Asn	Asn	F	Asn	V	G	Q	V	A	A	R	G	D	Y	S	M	G	none	none	R	G	H	E	E	V	A
82570	A	L	V	G	H	G	P	non-mosaic	non-mosaic	non-mosaic	non-mosaic	non-mosaic	non-mosaic	non-mosaic	non-mosaic	non-mosaic	non-mosaic	non-mosaic	non-mosaic	non-mosaic	WT	A	G	S	K	F	S	V	G	E	A	A	A	R	D	D	H	S	M	G	A	none	R	G	Asn	E	E	V	A
82606	A	L	V	G	H	G	S	non-mosaic	non-mosaic	non-mosaic	non-mosaic	non-mosaic	non-mosaic	non-mosaic	non-mosaic	non-mosaic	non-mosaic	non-mosaic	non-mosaic	non-mosaic	L421P	A	K	D	Asn	F	D	V	G	K	V	A	A	R	G	D	Y	S	M	G	none	none	R	G	Asn	E	E	V	A
82607	mosaic	mosaic	mosaic	mosaic	mosaic	mosaic	mosaic	A	D	R	R	A	A	P	T	T	T	P	K	I	WT	V	G	A	Asn	Y	E	F	K	G	A	A	A	R	D	D	H	S	M	G	A	none	R	G	Asn	E	E	V	A
86064	V	L	V	G	H	S	P	non-mosaic	non-mosaic	non-mosaic	non-mosaic	non-mosaic	non-mosaic	non-mosaic	non-mosaic	non-mosaic	non-mosaic	non-mosaic	non-mosaic	non-mosaic	L421P	A	K	D	Asn	F	Asn	V	G	K	V	A	A	R	G	D	Y	S	M	G	none	none	R	G	H	E	E	V	A
86218	V	L	V	G	H	G	P	non-mosaic	non-mosaic	non-mosaic	non-mosaic	non-mosaic	non-mosaic	non-mosaic	non-mosaic	non-mosaic	non-mosaic	non-mosaic	non-mosaic	non-mosaic	L421P	A	D	A	Asn	F	Asn	V	G	K	A	A	A	R	G	D	Y	S	M	G	none	none	R	D	Asn	D	E	V	A
86303	V	L	V	G	H	G	S	non-mosaic	non-mosaic	non-mosaic	non-mosaic	non-mosaic	non-mosaic	non-mosaic	non-mosaic	non-mosaic	non-mosaic	non-mosaic	non-mosaic	non-mosaic	L421P	A	K	D	Asn	F	Asn	V	G	Q	A	A	A	R	G	D	Y	S	M	G	none	none	R	G	Asn	E	E	V	T
86304	V	L	V	G	H	G	P	non-mosaic	non-mosaic	non-mosaic	non-mosaic	non-mosaic	non-mosaic	non-mosaic	non-mosaic	non-mosaic	non-mosaic	non-mosaic	non-mosaic	non-mosaic	L421P	A	K	D	Asn	F	Asn	V	G	K	V	A	A	R	G	D	Y	S	M	G	none	TEM-1	R	G	H	E	E	V	A
86307	A	L	V	G	H	G	P	non-mosaic	non-mosaic	non-mosaic	non-mosaic	non-mosaic	non-mosaic	non-mosaic	non-mosaic	non-mosaic	non-mosaic	non-mosaic	non-mosaic	non-mosaic	L421P	A	K	D	Asn	F	Asn	V	G	K	V	A	A	R	D	D	H	S	M	G	none	none	R	G	H	E	E	V	A
86310	V	L	V	G	H	G	S	non-mosaic	non-mosaic	non-mosaic	non-mosaic	non-mosaic	non-mosaic	non-mosaic	non-mosaic	non-mosaic	non-mosaic	non-mosaic	non-mosaic	non-mosaic	L421P	A	K	Asn	Asn	F	Asn	V	G	K	V	A	A	R	G	D	Y	S	M	G	none	none	R	G	Asn	E	E	V	T
86316	V	L	V	G	H	G	S	non-mosaic	non-mosaic	non-mosaic	non-mosaic	non-mosaic	non-mosaic	non-mosaic	non-mosaic	non-mosaic	non-mosaic	non-mosaic	non-mosaic	non-mosaic	L421P	A	K	D	Asn	F	Asn	V	G	Q	A	A	A	R	D	D	H	S	M	G	none	TEM-135	R	G	Asn	E	E	V	A
86321	mosaic	mosaic	mosaic	mosaic	mosaic	mosaic	mosaic	V	E	K	Q	A	A	S	T	T	T	V	Q	V	L421P	A	K	D	Asn	F	Asn	V	G	K	V	A	A	R	D	D	H	S	M	G	none	none	R	G	H	E	E	V	A
86332	V	L	V	G	Asn	G	P	non-mosaic	non-mosaic	non-mosaic	non-mosaic	non-mosaic	non-mosaic	non-mosaic	non-mosaic	non-mosaic	non-mosaic	non-mosaic	non-mosaic	non-mosaic	L421P	porb1a	porb1a	porb1a	porb1a	porb1a	porb1a	porb1a	porb1a	porb1a	porb1a	T	A	R	G	D	H	S	M	G	A	TEM-1	R	G	Asn	E	E	V	A
86340	A	L	V	G	H	G	L	non-mosaic	non-mosaic	non-mosaic	non-mosaic	non-mosaic	non-mosaic	non-mosaic	non-mosaic	non-mosaic	non-mosaic	non-mosaic	non-mosaic	non-mosaic	L421P	A	K	D	Asn	F	Asn	V	G	K	V	A	A	R	G	Asn	H	S	M	G	none	none	R	G	H	E	E	I	T
86341	T	L	V	G	H	S	P	non-mosaic	non-mosaic	non-mosaic	non-mosaic	non-mosaic	non-mosaic	non-mosaic	non-mosaic	non-mosaic	non-mosaic	non-mosaic	non-mosaic	non-mosaic	L421P	porb1a	porb1a	porb1a	porb1a	porb1a	porb1a	porb1a	porb1a	porb1a	porb1a	T	A	R	G	D	H	S	M	G	A	TEM-1	R	G	Asn	E	E	V	A
86370	mosaic	mosaic	mosaic	mosaic	mosaic	mosaic	mosaic	V	E	K	Q	A	A	S	T	T	T	V	Q	V	L421P	A	K	D	Asn	F	Asn	V	G	K	V	A	A	R	D	D	H	S	M	G	none	none	R	G	H	E	E	V	A
86401	A	L	V	G	H	G	P	non-mosaic	non-mosaic	non-mosaic	non-mosaic	non-mosaic	non-mosaic	non-mosaic	non-mosaic	non-mosaic	non-mosaic	non-mosaic	non-mosaic	non-mosaic	L421P	A	K	Asn	Asn	F	Asn	V	G	K	V	A	A	R	G	D	Y	S	M	G	none	none	R	G	H	E	E	V	A
86402	V	L	V	G	H	G	S	non-mosaic	non-mosaic	non-mosaic	non-mosaic	non-mosaic	non-mosaic	non-mosaic	non-mosaic	non-mosaic	non-mosaic	non-mosaic	non-mosaic	non-mosaic	L421P	A	K	Asn	Asn	F	Asn	V	G	K	V	A	A	R	G	D	Y	S	M	G	none	TEM-1	R	G	Asn	E	E	V	T
86404	V	L	V	G	H	G	S	non-mosaic	non-mosaic	non-mosaic	non-mosaic	non-mosaic	non-mosaic	non-mosaic	non-mosaic	non-mosaic	non-mosaic	non-mosaic	non-mosaic	non-mosaic	L421P	A	K	Asn	Asn	F	Asn	V	G	K	V	A	A	R	G	D	Y	S	M	G	none	TEM-1	R	G	Asn	E	E	V	T
86407	T	L	V	G	H	S	P	non-mosaic	non-mosaic	non-mosaic	non-mosaic	non-mosaic	non-mosaic	non-mosaic	non-mosaic	non-mosaic	non-mosaic	non-mosaic	non-mosaic	non-mosaic	L421P	A	K	G	Asn	F	Asn	V	G	K	V	A	A	R	D	D	H	S	M	G	none	none	R	G	H	E	E	V	A
86408	V	L	V	G	H	G	P	non-mosaic	non-mosaic	non-mosaic	non-mosaic	non-mosaic	non-mosaic	non-mosaic	non-mosaic	non-mosaic	non-mosaic	non-mosaic	non-mosaic	non-mosaic	L421P	A	K	D	Asn	F	Asn	V	G	K	V	A	A	R	G	D	Y	S	M	G	none	none	R	D	Asn	D	E	V	A
86423	mosaic	mosaic	mosaic	mosaic	mosaic	mosaic	mosaic	V	E	K	Q	A	A	S	T	T	A	P	K	I	L421P	A	K	Asn	Asn	F	Asn	V	G	Q	V	A	A	R	G	D	Y	S	M	G	none	none	R	G	H	E	E	V	A
86447	A	L	V	G	H	S	P	non-mosaic	non-mosaic	non-mosaic	non-mosaic	non-mosaic	non-mosaic	non-mosaic	non-mosaic	non-mosaic	non-mosaic	non-mosaic	non-mosaic	non-mosaic	L421P	A	K	D	Asn	F	Asn	V	G	K	V	A	A	R	G	D	Y	S	M	G	none	TEM-135	R	G	H	E	E	V	A
86455	A	L	V	G	H	G	P	non-mosaic	non-mosaic	non-mosaic	non-mosaic	non-mosaic	non-mosaic	non-mosaic	non-mosaic	non-mosaic	non-mosaic	non-mosaic	non-mosaic	non-mosaic	L421P	A	K	D	Asn	F	D	V	G	K	V	A	A	R	G	D	Y	S	M	G	none	none	R	G	H	E	E	V	A
86457	V	L	V	G	H	G	S	non-mosaic	non-mosaic	non-mosaic	non-mosaic	non-mosaic	non-mosaic	non-mosaic	non-mosaic	non-mosaic	non-mosaic	non-mosaic	non-mosaic	non-mosaic	L421P	A	K	D	Asn	F	D	V	G	K	V	A	A	R	D	D	H	S	M	G	A	none	R	G	H	E	E	V	A
86460	mosaic	mosaic	mosaic	mosaic	mosaic	mosaic	mosaic	V	E	K	Q	A	A	S	T	T	T	V	Q	V	L421P	A	K	D	Asn	F	Asn	V	G	K	V	A	A	R	D	D	H	S	M	G	none	none	R	G	H	E	E	V	A
86463	A	L	V	G	H	G	P	non-mosaic	non-mosaic	non-mosaic	non-mosaic	non-mosaic	non-mosaic	non-mosaic	non-mosaic	non-mosaic	non-mosaic	non-mosaic	non-mosaic	non-mosaic	L421P	A	K	D	Asn	F	Asn	V	G	K	V	A	A	R	D	D	H	S	M	G	none	none	R	G	H	E	E	V	A
86852	A	L	V	G	Asn	G	P	non-mosaic	non-mosaic	non-mosaic	non-mosaic	non-mosaic	non-mosaic	non-mosaic	non-mosaic	non-mosaic	non-mosaic	non-mosaic	non-mosaic	non-mosaic	WT	A	G	A	Asn	F	Asn	V	G	Q	V	A	A	R	G	D	Y	S	M	G	A	none	R	G	H	E	E	I	A
87158	A	L	V	G	H	G	L	non-mosaic	non-mosaic	non-mosaic	non-mosaic	non-mosaic	non-mosaic	non-mosaic	non-mosaic	non-mosaic	non-mosaic	non-mosaic	non-mosaic	non-mosaic	WT	V	G	S	K	F	Asn	V	G	E	A	T	A	R	G	D	H	S	M	G	A	none	R	G	H	E	E	I	A
87210	A	F	A	A	Asn	G	P	non-mosaic	non-mosaic	non-mosaic	non-mosaic	non-mosaic	non-mosaic	non-mosaic	non-mosaic	non-mosaic	non-mosaic	non-mosaic	non-mosaic	non-mosaic	WT	A	G	A	Asn	F	Asn	V	G	Q	V	T	A	R	S	D	H	S	M	G	A	none	R	G	H	E	E	I	A
87336	A	F	A	A	Asn	G	P	non-mosaic	non-mosaic	non-mosaic	non-mosaic	non-mosaic	non-mosaic	non-mosaic	non-mosaic	non-mosaic	non-mosaic	non-mosaic	non-mosaic	non-mosaic	WT	V	G	A	Asn	Y	E	L	K	G	A	A	A	R	G	D	H	S	M	G	A	none	R	G	H	E	E	I	A
87390	mosaic	mosaic	mosaic	mosaic	mosaic	mosaic	mosaic	V	E	K	Q	A	A	S	T	T	A	P	K	I	L421P	A	K	Asn	Asn	F	Asn	V	G	Q	V	A	A	R	G	D	Y	S	M	G	none	none	R	G	H	E	E	V	A
87696	A	L	V	G	Asn	G	P	non-mosaic	non-mosaic	non-mosaic	non-mosaic	non-mosaic	non-mosaic	non-mosaic	non-mosaic	non-mosaic	non-mosaic	non-mosaic	non-mosaic	non-mosaic	WT	A	K	D	Asn	F	D	V	G	K	V	Truncated	Truncated	Truncated	Truncated	Truncated	Truncated	Truncated	Truncated	G	A	TEM-1	R	G	H	E	E	I	A
87788	A	F	A	A	H	G	P	non-mosaic	non-mosaic	non-mosaic	non-mosaic	non-mosaic	non-mosaic	non-mosaic	non-mosaic	non-mosaic	non-mosaic	non-mosaic	non-mosaic	non-mosaic	WT	A	G	A	Asn	F	Asn	V	R	Q	V	A	A	R	G	D	H	S	M	G	A	none	R	G	H	E	E	I	A
87991	A	L	V	G	H	G	L	non-mosaic	non-mosaic	non-mosaic	non-mosaic	non-mosaic	non-mosaic	non-mosaic	non-mosaic	non-mosaic	non-mosaic	non-mosaic	non-mosaic	non-mosaic	L421P	porb1a	porb1a	porb1a	porb1a	porb1a	porb1a	porb1a	porb1a	porb1a	porb1a	A	A	R	G	D	Y	S	M	G	none	none	R	G	H	E	E	V	A
88101	T	L	V	G	H	G	L	non-mosaic	non-mosaic	non-mosaic	non-mosaic	non-mosaic	non-mosaic	non-mosaic	non-mosaic	non-mosaic	non-mosaic	non-mosaic	non-mosaic	non-mosaic	L421P	A	K	D	Asn	F	D	V	G	K	V	A	A	R	G	Asn	Y	S	M	G	none	none	R	G	H	E	E	V	A
88246	A	L	V	G	H	G	P	non-mosaic	non-mosaic	non-mosaic	non-mosaic	non-mosaic	non-mosaic	non-mosaic	non-mosaic	non-mosaic	non-mosaic	non-mosaic	non-mosaic	non-mosaic	WT	A	G	S	K	F	Asn	V	G	E	A	A	A	R	D	D	H	S	M	G	A	none	R	G	H	E	E	V	A
88311	A	L	V	G	H	G	P	non-mosaic	non-mosaic	non-mosaic	non-mosaic	non-mosaic	non-mosaic	non-mosaic	non-mosaic	non-mosaic	non-mosaic	non-mosaic	non-mosaic	non-mosaic	L421P	A	K	D	Asn	F	D	V	G	K	V	A	A	R	D	D	H	S	M	G	none	none	R	G	H	E	E	V	A
88351	mosaic	mosaic	mosaic	mosaic	mosaic	mosaic	mosaic	V	E	K	Q	A	A	S	T	T	A	P	K	I	L421P	A	K	Asn	Asn	F	Asn	V	G	Q	V	A	A	R	G	D	Y	S	M	G	none	none	R	G	H	E	E	V	A
88863	A	L	V	G	H	S	P	non-mosaic	non-mosaic	non-mosaic	non-mosaic	non-mosaic	non-mosaic	non-mosaic	non-mosaic	non-mosaic	non-mosaic	non-mosaic	non-mosaic	non-mosaic	L421P	A	K	D	Asn	F	Asn	V	G	K	V	A	A	R	G	D	Y	S	M	G	none	none	R	G	H	E	E	V	A
88864	mosaic	mosaic	mosaic	mosaic	mosaic	mosaic	mosaic	V	E	K	Q	A	A	S	T	T	T	V	Q	V	L421P	A	K	D	Asn	F	Asn	V	G	K	V	A	A	R	D	D	H	S	M	G	none	none	R	G	H	E	E	V	A
88866	mosaic	mosaic	mosaic	mosaic	mosaic	mosaic	mosaic	V	E	K	Q	A	A	S	T	T	A	P	K	I	L421P	A	K	Asn	Asn	F	Asn	V	G	Q	V	A	A	R	G	D	Y	S	M	G	none	none	R	G	H	E	E	V	A
88867	mosaic	mosaic	mosaic	mosaic	mosaic	mosaic	mosaic	A	D	R	R	V	P	P	S	I	T	V	Q	V	L421P	A	K	D	Asn	F	Asn	V	G	K	V	A	D	R	G	D	H	S	M	G	A	none	R	G	H	E	E	V	A
96172	A	F	A	A	H	G	P	non-mosaic	non-mosaic	non-mosaic	non-mosaic	non-mosaic	non-mosaic	non-mosaic	non-mosaic	non-mosaic	non-mosaic	non-mosaic	non-mosaic	non-mosaic	WT	A	G	A	Asn	F	Asn	V	G	Q	V	A	A	R	G	D	Y	S	M	G	A	none	R	G	H	E	E	I	A
99919	A	L	V	G	Asn	G	P	non-mosaic	non-mosaic	non-mosaic	non-mosaic	non-mosaic	non-mosaic	non-mosaic	non-mosaic	non-mosaic	non-mosaic	non-mosaic	non-mosaic	non-mosaic	WT	A	G	S	K	F	Asn	V	G	E	A	T	A	R	G	D	H	S	M	G	A	none	R	G	H	E	E	I	A
100035	A	L	V	G	H	S	P	non-mosaic	non-mosaic	non-mosaic	non-mosaic	non-mosaic	non-mosaic	non-mosaic	non-mosaic	non-mosaic	non-mosaic	non-mosaic	non-mosaic	non-mosaic	L421P	porb1a	porb1a	porb1a	porb1a	porb1a	porb1a	porb1a	porb1a	porb1a	porb1a	T	A	R	G	D	H	S	M	G	A	none	R	G	H	E	E	V	A
100067	A	L	V	G	H	G	P	non-mosaic	non-mosaic	non-mosaic	non-mosaic	non-mosaic	non-mosaic	non-mosaic	non-mosaic	non-mosaic	non-mosaic	non-mosaic	non-mosaic	non-mosaic	WT	A	K	Asn	Asn	F	Asn	V	G	Q	V	A	A	R	G	Asn	H	Asn	I	A	A	none	R	G	Asn	E	E	V	A
107000	mosaic	mosaic	mosaic	mosaic	mosaic	mosaic	mosaic	V	E	K	Q	A	A	S	T	T	A	P	K	I	WT	V	G	A	Asn	Y	E	L	K	G	A	T	A	H	G	D	H	S	M	G	A	none	R	G	Asn	E	E	V	A
107262	A	L	V	G	Asn	G	P	non-mosaic	non-mosaic	non-mosaic	non-mosaic	non-mosaic	non-mosaic	non-mosaic	non-mosaic	non-mosaic	non-mosaic	non-mosaic	non-mosaic	non-mosaic	WT	A	G	S	K	Y	E	L	K	E	A	A	A	R	G	D	Y	S	M	G	A	none	R	G	H	E	E	I	A
107413	A	L	V	G	Asn	G	P	non-mosaic	non-mosaic	non-mosaic	non-mosaic	non-mosaic	non-mosaic	non-mosaic	non-mosaic	non-mosaic	non-mosaic	non-mosaic	non-mosaic	non-mosaic	WT	A	G	A	Asn	F	Asn	V	R	Q	V	A	A	R	G	D	Y	S	M	G	A	none	R	G	H	E	E	I	A
107554	A	L	V	G	Asn	G	P	non-mosaic	non-mosaic	non-mosaic	non-mosaic	non-mosaic	non-mosaic	non-mosaic	non-mosaic	non-mosaic	non-mosaic	non-mosaic	non-mosaic	non-mosaic	WT	A	G	A	Asn	F	Asn	V	R	Q	V	A	A	R	G	D	Y	S	M	G	A	none	R	G	H	E	E	I	A
107645	A	L	V	G	H	G	P	non-mosaic	non-mosaic	non-mosaic	non-mosaic	non-mosaic	non-mosaic	non-mosaic	non-mosaic	non-mosaic	non-mosaic	non-mosaic	non-mosaic	non-mosaic	WT	V	G	A	Asn	Y	E	L	K	G	A	T	A	H	G	D	H	S	M	G	A	none	R	G	Asn	E	E	V	A
107851	mosaic	mosaic	mosaic	mosaic	mosaic	mosaic	mosaic	A	D	R	R	V	P	P	S	I	T	V	Q	V	L421P	A	K	D	Asn	F	Asn	V	G	K	V	A	D	R	G	D	H	S	M	G	A	none	R	G	H	E	E	V	A
107852	A	L	V	G	H	G	L	non-mosaic	non-mosaic	non-mosaic	non-mosaic	non-mosaic	non-mosaic	non-mosaic	non-mosaic	non-mosaic	non-mosaic	non-mosaic	non-mosaic	non-mosaic	L421P	A	K	D	Asn	F	D	V	G	K	V	A	A	R	G	D	Y	S	M	G	none	none	R	G	Asn	E	E	V	A
107854	mosaic	mosaic	mosaic	mosaic	mosaic	mosaic	mosaic	A	D	R	R	V	P	P	S	I	T	V	Q	V	L421P	A	K	D	Asn	F	Asn	V	G	K	V	A	A	R	D	D	H	S	M	G	none	none	R	G	H	E	E	V	A
107855	mosaic	mosaic	mosaic	mosaic	mosaic	mosaic	mosaic	A	D	R	R	V	P	P	S	I	T	V	Q	V	L421P	A	K	D	Asn	F	Asn	V	G	K	V	A	A	R	D	D	H	S	M	G	none	none	R	G	H	E	E	V	A
107857	mosaic	mosaic	mosaic	mosaic	mosaic	mosaic	mosaic	V	E	K	Q	A	A	S	T	T	A	P	K	I	L421P	A	K	Asn	Asn	F	Asn	V	R	Q	V	A	A	R	G	D	Y	S	M	G	none	none	R	G	H	E	E	V	A
107873	mosaic	mosaic	mosaic	mosaic	mosaic	mosaic	mosaic	V	E	K	Q	A	A	S	T	T	A	P	K	I	L421P	A	K	Asn	Asn	F	Asn	V	G	Q	V	A	A	R	G	D	Y	S	M	G	none	none	R	G	H	E	E	V	A
107884	mosaic	mosaic	mosaic	mosaic	mosaic	mosaic	mosaic	V	E	K	Q	A	A	S	T	T	A	P	K	I	L421P	A	K	Asn	Asn	F	Asn	V	G	Q	V	A	A	R	G	D	Y	S	M	G	none	none	R	G	H	E	E	V	A
107892	mosaic	mosaic	mosaic	mosaic	mosaic	mosaic	mosaic	V	E	K	Q	A	A	S	T	T	A	P	K	I	L421P	A	K	Asn	Asn	F	Asn	V	G	Q	V	A	A	R	G	D	Y	S	M	G	none	none	R	G	H	E	E	V	A
107916	A	L	V	G	H	G	L	non-mosaic	non-mosaic	non-mosaic	non-mosaic	non-mosaic	non-mosaic	non-mosaic	non-mosaic	non-mosaic	non-mosaic	non-mosaic	non-mosaic	non-mosaic	L421P	A	K	D	Asn	F	D	V	G	K	V	A	A	R	G	D	Y	S	M	G	none	none	R	G	Asn	E	E	V	A
107933	mosaic	mosaic	mosaic	mosaic	mosaic	mosaic	mosaic	V	E	K	Q	A	A	S	T	T	A	P	K	I	L421P	A	K	Asn	Asn	F	Asn	V	G	Q	V	A	A	R	G	D	Y	S	M	G	none	none	R	G	H	E	E	V	A
107946	A	L	V	G	H	G	P	non-mosaic	non-mosaic	non-mosaic	non-mosaic	non-mosaic	non-mosaic	non-mosaic	non-mosaic	non-mosaic	non-mosaic	non-mosaic	non-mosaic	non-mosaic	WT	A	K	Asn	Asn	F	Asn	V	G	Q	V	A	A	R	G	Asn	H	Asn	I	A	A	none	R	G	Asn	E	E	V	A
107959	A	L	V	G	H	G	P	non-mosaic	non-mosaic	non-mosaic	non-mosaic	non-mosaic	non-mosaic	non-mosaic	non-mosaic	non-mosaic	non-mosaic	non-mosaic	non-mosaic	non-mosaic	WT	V	G	A	Asn	Y	E	L	K	G	A	T	A	H	G	D	H	S	M	G	A	none	R	G	Asn	E	E	V	A
107997	A	L	V	G	H	S	P	non-mosaic	non-mosaic	non-mosaic	non-mosaic	non-mosaic	non-mosaic	non-mosaic	non-mosaic	non-mosaic	non-mosaic	non-mosaic	non-mosaic	non-mosaic	L421P	A	K	D	Asn	F	D	V	G	K	V	A	A	R	G	D	Y	S	M	G	none	none	R	G	H	E	E	V	A
108019	mosaic	mosaic	mosaic	mosaic	mosaic	mosaic	mosaic	A	D	R	R	V	P	P	S	I	T	V	Q	V	L421P	A	K	D	Asn	F	Asn	V	G	Q	A	A	A	R	G	D	Y	S	M	G	none	none	R	G	Asn	E	E	V	T
108258	mosaic	mosaic	mosaic	mosaic	mosaic	mosaic	mosaic	A	D	R	R	V	P	P	S	I	T	V	Q	V	L421P	A	K	D	Asn	F	Asn	V	G	Q	A	A	A	R	G	D	Y	S	M	G	none	none	R	G	Asn	E	E	V	T
108259	mosaic	mosaic	mosaic	mosaic	mosaic	mosaic	mosaic	A	D	R	R	V	P	P	S	I	T	V	Q	V	L421P	A	K	D	Asn	F	Asn	V	G	K	V	A	A	R	G	D	Y	S	M	G	none	none	R	D	Asn	D	E	V	T
108260	mosaic	mosaic	mosaic	mosaic	mosaic	mosaic	mosaic	A	D	R	R	V	P	P	S	I	T	V	Q	V	L421P	A	K	D	Asn	F	Asn	V	G	K	V	A	A	R	G	D	Y	S	M	G	none	none	R	D	Asn	D	E	V	T
108261	mosaic	mosaic	mosaic	mosaic	mosaic	mosaic	mosaic	A	D	R	R	V	P	P	S	I	T	V	Q	V	L421P	A	K	D	Asn	F	Asn	V	G	Q	A	A	A	R	G	D	Y	S	M	G	none	none	R	G	Asn	E	E	V	T
108262	mosaic	mosaic	mosaic	mosaic	mosaic	mosaic	mosaic	A	D	R	R	V	P	P	S	I	T	V	Q	V	L421P	A	K	D	Asn	F	Asn	V	G	Q	A	A	A	R	G	D	Y	S	M	G	none	none	R	G	Asn	E	E	V	T
108263	mosaic	mosaic	mosaic	mosaic	mosaic	mosaic	mosaic	A	D	R	R	V	P	P	S	I	T	V	Q	V	L421P	A	K	D	Asn	F	Asn	V	G	Q	A	A	A	R	G	D	Y	S	M	G	none	none	R	G	Asn	E	E	V	T
108488	mosaic	mosaic	mosaic	mosaic	mosaic	mosaic	mosaic	V	E	K	Q	A	A	S	T	T	T	V	Q	V	L421P	A	K	D	Asn	F	Asn	V	G	K	V	A	A	R	G	D	Y	S	M	G	none	none	R	G	H	E	E	V	A
108520	A	L	V	G	H	G	L	non-mosaic	non-mosaic	non-mosaic	non-mosaic	non-mosaic	non-mosaic	non-mosaic	non-mosaic	non-mosaic	non-mosaic	non-mosaic	non-mosaic	non-mosaic	L421P	A	K	D	Asn	F	D	V	G	K	V	A	A	R	G	D	Y	S	M	G	none	none	R	G	Asn	E	E	V	A
108575	mosaic	mosaic	mosaic	mosaic	mosaic	mosaic	mosaic	V	E	K	Q	A	A	S	T	T	A	P	K	I	L421P	A	K	Asn	Asn	F	Asn	V	G	Q	V	A	A	R	G	D	Y	S	M	G	none	none	R	G	H	E	E	V	A
108588	mosaic	mosaic	mosaic	mosaic	mosaic	mosaic	mosaic	V	E	K	Q	A	A	S	T	T	A	P	K	I	L421P	A	K	Asn	Asn	F	Asn	V	G	Q	V	A	A	R	G	D	Y	S	M	G	none	none	R	G	H	E	E	V	A
108792	A	L	V	G	H	G	S	non-mosaic	non-mosaic	non-mosaic	non-mosaic	non-mosaic	non-mosaic	non-mosaic	non-mosaic	non-mosaic	non-mosaic	non-mosaic	non-mosaic	non-mosaic	L421P	A	K	D	Asn	F	D	V	G	K	V	A	A	R	G	D	Y	S	M	G	none	none	R	G	Asn	E	E	V	A
108977	A	L	V	G	H	G	S	non-mosaic	non-mosaic	non-mosaic	non-mosaic	non-mosaic	non-mosaic	non-mosaic	non-mosaic	non-mosaic	non-mosaic	non-mosaic	non-mosaic	non-mosaic	WT	A	G	S	K	Y	E	L	K	E	A	T	A	H	G	D	H	S	M	G	A	none	R	G	Asn	E	E	V	A
109195	A	L	V	G	H	G	L	non-mosaic	non-mosaic	non-mosaic	non-mosaic	non-mosaic	non-mosaic	non-mosaic	non-mosaic	non-mosaic	non-mosaic	non-mosaic	non-mosaic	non-mosaic	WT	V	G	A	Asn	Y	E	F	K	R	A	A	A	R	D	D	H	S	M	G	A	none	R	G	H	E	E	V	A
109303	A	L	V	G	Asn	G	P	non-mosaic	non-mosaic	non-mosaic	non-mosaic	non-mosaic	non-mosaic	non-mosaic	non-mosaic	non-mosaic	non-mosaic	non-mosaic	non-mosaic	non-mosaic	WT	V	G	A	Asn	Y	E	F	K	G	A	A	A	R	D	D	H	S	M	G	A	none	R	G	H	E	E	V	T
109446	A	L	V	G	Asn	G	P	non-mosaic	non-mosaic	non-mosaic	non-mosaic	non-mosaic	non-mosaic	non-mosaic	non-mosaic	non-mosaic	non-mosaic	non-mosaic	non-mosaic	non-mosaic	WT	A	G	A	Asn	F	Asn	V	G	Q	V	A	A	R	G	D	Y	S	M	G	A	none	R	G	H	E	E	I	A
109473	mosaic	mosaic	mosaic	mosaic	mosaic	mosaic	mosaic	V	E	K	Q	A	A	S	T	T	A	P	K	I	L421P	A	G	S	K	Y	E	L	K	E	A	A	A	R	G	D	Y	S	M	G	none	none	R	G	H	E	E	V	A
109622	A	L	V	G	H	G	P	non-mosaic	non-mosaic	non-mosaic	non-mosaic	non-mosaic	non-mosaic	non-mosaic	non-mosaic	non-mosaic	non-mosaic	non-mosaic	non-mosaic	non-mosaic	WT	A	K	Asn	Asn	F	Asn	V	G	Q	V	T	A	H	G	D	H	S	M	G	A	none	R	G	Asn	E	E	V	A
109838	T	L	V	G	H	S	P	non-mosaic	non-mosaic	non-mosaic	non-mosaic	non-mosaic	non-mosaic	non-mosaic	non-mosaic	non-mosaic	non-mosaic	non-mosaic	non-mosaic	non-mosaic	L421P	A	K	D	Asn	F	Asn	V	G	K	V	Truncated	Truncated	Truncated	Truncated	Truncated	Truncated	Truncated	Truncated	G	A	none	R	G	H	E	E	I	A
109847	A	L	V	G	H	S	P	non-mosaic	non-mosaic	non-mosaic	non-mosaic	non-mosaic	non-mosaic	non-mosaic	non-mosaic	non-mosaic	non-mosaic	non-mosaic	non-mosaic	non-mosaic	L421P	A	G	S	K	Y	E	L	K	E	A	A	A	R	G	D	Y	S	M	G	none	none	R	G	H	E	E	V	A
109875	V	L	V	G	H	G	P	non-mosaic	non-mosaic	non-mosaic	non-mosaic	non-mosaic	non-mosaic	non-mosaic	non-mosaic	non-mosaic	non-mosaic	non-mosaic	non-mosaic	non-mosaic	L421P	A	K	G	Asn	F	Asn	V	G	K	V	A	A	R	G	D	Y	S	M	G	none	none	R	G	Asn	E	E	V	A
111573	A	L	V	G	Asn	G	L	non-mosaic	non-mosaic	non-mosaic	non-mosaic	non-mosaic	non-mosaic	non-mosaic	non-mosaic	non-mosaic	non-mosaic	non-mosaic	non-mosaic	non-mosaic	WT	A	G	A	Asn	F	Asn	V	R	Q	V	A	A	R	D	D	H	S	M	G	none	none	R	G	H	E	E	I	T
111665	A	L	V	G	Asn	G	P	non-mosaic	non-mosaic	non-mosaic	non-mosaic	non-mosaic	non-mosaic	non-mosaic	non-mosaic	non-mosaic	non-mosaic	non-mosaic	non-mosaic	non-mosaic	WT	A	G	S	K	F	Asn	V	G	E	A	T	A	R	G	D	H	S	M	G	A	none	R	G	H	E	E	I	A
114262	A	L	V	G	H	G	P	non-mosaic	non-mosaic	non-mosaic	non-mosaic	non-mosaic	non-mosaic	non-mosaic	non-mosaic	non-mosaic	non-mosaic	non-mosaic	non-mosaic	non-mosaic	L421P	V	G	A	Asn	Y	E	F	K	G	A	A	A	R	G	D	Y	S	M	G	none	none	R	G	H	E	E	V	A
114429	A	L	V	G	H	G	P	non-mosaic	non-mosaic	non-mosaic	non-mosaic	non-mosaic	non-mosaic	non-mosaic	non-mosaic	non-mosaic	non-mosaic	non-mosaic	non-mosaic	non-mosaic	WT	porb1a	porb1a	porb1a	porb1a	porb1a	porb1a	porb1a	porb1a	porb1a	porb1a	Truncated	Truncated	Truncated	Truncated	Truncated	Truncated	Truncated	Truncated	G	A	none	R	G	H	E	E	I	A
114700	A	L	V	G	H	S	P	non-mosaic	non-mosaic	non-mosaic	non-mosaic	non-mosaic	non-mosaic	non-mosaic	non-mosaic	non-mosaic	non-mosaic	non-mosaic	non-mosaic	non-mosaic	L421P	A	G	S	K	F	Asn	V	G	E	A	T	A	R	G	D	H	S	M	G	A	none	R	G	H	E	E	V	A
115848	A	L	V	G	H	G	P	non-mosaic	non-mosaic	non-mosaic	non-mosaic	non-mosaic	non-mosaic	non-mosaic	non-mosaic	non-mosaic	non-mosaic	non-mosaic	non-mosaic	non-mosaic	WT	A	K	Asn	Asn	F	Asn	V	G	Q	V	A	A	R	G	Asn	H	Asn	I	A	A	none	R	G	Asn	E	E	V	A
115869	mosaic	mosaic	mosaic	mosaic	mosaic	mosaic	mosaic	V	E	K	Q	A	A	S	T	T	A	P	K	I	L421P	A	K	Asn	Asn	F	Asn	V	G	Q	V	A	A	R	G	D	Y	S	M	G	none	none	R	G	H	E	E	V	A
115870	A	L	V	G	H	G	L	non-mosaic	non-mosaic	non-mosaic	non-mosaic	non-mosaic	non-mosaic	non-mosaic	non-mosaic	non-mosaic	non-mosaic	non-mosaic	non-mosaic	non-mosaic	L421P	A	K	D	Asn	F	D	V	G	K	V	A	A	R	G	D	Y	S	M	G	none	none	R	G	Asn	E	K	V	A
117540	A	L	V	G	Asn	G	P	non-mosaic	non-mosaic	non-mosaic	non-mosaic	non-mosaic	non-mosaic	non-mosaic	non-mosaic	non-mosaic	non-mosaic	non-mosaic	non-mosaic	non-mosaic	L421P	A	K	G	Asn	F	Asn	V	G	K	V	Truncated	Truncated	Truncated	Truncated	Truncated	Truncated	Truncated	Truncated	G	A	TEM-1	R	G	Asn	E	E	V	A
117544	A	L	V	G	Asn	G	P	non-mosaic	non-mosaic	non-mosaic	non-mosaic	non-mosaic	non-mosaic	non-mosaic	non-mosaic	non-mosaic	non-mosaic	non-mosaic	non-mosaic	non-mosaic	L421P	porb1a	porb1a	porb1a	porb1a	porb1a	porb1a	porb1a	porb1a	porb1a	porb1a	T	A	R	G	D	H	S	M	G	A	none	R	G	H	E	E	I	A
117545	A	L	V	G	Asn	G	P	non-mosaic	non-mosaic	non-mosaic	non-mosaic	non-mosaic	non-mosaic	non-mosaic	non-mosaic	non-mosaic	non-mosaic	non-mosaic	non-mosaic	non-mosaic	WT	A	G	A	Asn	F	Asn	V	G	Q	V	T	A	R	G	D	H	S	M	G	A	TEM-1	R	G	H	E	E	I	A
118224	A	L	V	G	Asn	G	P	non-mosaic	non-mosaic	non-mosaic	non-mosaic	non-mosaic	non-mosaic	non-mosaic	non-mosaic	non-mosaic	non-mosaic	non-mosaic	non-mosaic	non-mosaic	L421P	porb1a	porb1a	porb1a	porb1a	porb1a	porb1a	porb1a	porb1a	porb1a	porb1a	T	A	R	G	D	H	S	M	G	A	TEM-1	R	G	H	E	E	I	A
125507	A	L	V	G	H	G	P	non-mosaic	non-mosaic	non-mosaic	non-mosaic	non-mosaic	non-mosaic	non-mosaic	non-mosaic	non-mosaic	non-mosaic	non-mosaic	non-mosaic	non-mosaic	WT	A	K	Asn	Asn	F	Asn	V	G	Q	V	A	A	R	G	Asn	H	Asn	I	A	A	none	R	G	H	E	E	V	A
125508	A	L	V	G	H	G	P	non-mosaic	non-mosaic	non-mosaic	non-mosaic	non-mosaic	non-mosaic	non-mosaic	non-mosaic	non-mosaic	non-mosaic	non-mosaic	non-mosaic	non-mosaic	WT	T	G	A	Asn	Y	E	F	K	K	V	A	A	R	G	D	Y	S	M	G	none	none	R	G	Asn	E	E	V	A
125523	A	L	V	G	H	G	P	non-mosaic	non-mosaic	non-mosaic	non-mosaic	non-mosaic	non-mosaic	non-mosaic	non-mosaic	non-mosaic	non-mosaic	non-mosaic	non-mosaic	non-mosaic	L421P	V	G	A	Asn	Y	E	F	K	G	A	A	A	R	G	D	Y	S	M	G	none	none	R	G	H	E	E	V	A
125562	A	L	V	G	H	G	P	non-mosaic	non-mosaic	non-mosaic	non-mosaic	non-mosaic	non-mosaic	non-mosaic	non-mosaic	non-mosaic	non-mosaic	non-mosaic	non-mosaic	non-mosaic	L421P	V	G	A	Asn	Y	E	F	K	G	A	A	A	R	G	D	Y	S	M	G	none	none	R	G	H	E	E	V	A
125588	A	L	V	G	H	G	P	non-mosaic	non-mosaic	non-mosaic	non-mosaic	non-mosaic	non-mosaic	non-mosaic	non-mosaic	non-mosaic	non-mosaic	non-mosaic	non-mosaic	non-mosaic	WT	A	K	Asn	Asn	F	Asn	V	G	Q	V	A	A	R	G	Asn	H	Asn	I	A	A	none	R	G	H	E	E	V	A
125609	A	L	V	G	H	G	P	non-mosaic	non-mosaic	non-mosaic	non-mosaic	non-mosaic	non-mosaic	non-mosaic	non-mosaic	non-mosaic	non-mosaic	non-mosaic	non-mosaic	non-mosaic	WT	A	K	Asn	Asn	F	Asn	V	G	Q	V	A	A	R	G	Asn	H	Asn	I	A	A	none	R	G	H	E	E	V	A
125653	A	L	V	G	H	G	P	non-mosaic	non-mosaic	non-mosaic	non-mosaic	non-mosaic	non-mosaic	non-mosaic	non-mosaic	non-mosaic	non-mosaic	non-mosaic	non-mosaic	non-mosaic	WT	A	G	S	K	F	Asn	V	G	E	A	A	A	R	G	Asn	H	Asn	I	A	A	none	R	G	H	E	E	V	A
125655	mosaic	mosaic	mosaic	mosaic	mosaic	mosaic	mosaic	V	E	K	Q	A	A	S	T	T	A	P	K	I	WT	V	G	A	Asn	Y	E	L	K	K	V	Truncated	Truncated	Truncated	Truncated	Truncated	Truncated	Truncated	Truncated	G	A	TEM-1	R	G	H	E	E	V	A
125666	A	L	V	G	H	G	P	non-mosaic	non-mosaic	non-mosaic	non-mosaic	non-mosaic	non-mosaic	non-mosaic	non-mosaic	non-mosaic	non-mosaic	non-mosaic	non-mosaic	non-mosaic	WT	T	G	A	Asn	Y	E	F	K	K	V	A	A	R	G	Asn	H	Asn	I	A	A	none	R	G	H	E	E	V	A
125680	A	L	V	G	H	S	P	non-mosaic	non-mosaic	non-mosaic	non-mosaic	non-mosaic	non-mosaic	non-mosaic	non-mosaic	non-mosaic	non-mosaic	non-mosaic	non-mosaic	non-mosaic	L421P	V	G	A	Asn	Y	E	F	K	G	A	T	A	R	G	D	H	S	M	A	A	none	R	G	H	E	E	V	A
125712	A	L	V	G	H	S	P	non-mosaic	non-mosaic	non-mosaic	non-mosaic	non-mosaic	non-mosaic	non-mosaic	non-mosaic	non-mosaic	non-mosaic	non-mosaic	non-mosaic	non-mosaic	L421P	A	G	S	K	F	Asn	V	G	E	A	T	A	R	G	D	H	S	M	G	A	none	R	G	H	E	E	V	A
125713	A	L	V	G	H	G	P	non-mosaic	non-mosaic	non-mosaic	non-mosaic	non-mosaic	non-mosaic	non-mosaic	non-mosaic	non-mosaic	non-mosaic	non-mosaic	non-mosaic	non-mosaic	WT	A	K	Asn	Asn	F	Asn	V	G	Q	V	A	A	R	G	Asn	H	Asn	I	A	A	none	R	G	H	E	E	V	A
125715	A	L	V	G	H	G	P	non-mosaic	non-mosaic	non-mosaic	non-mosaic	non-mosaic	non-mosaic	non-mosaic	non-mosaic	non-mosaic	non-mosaic	non-mosaic	non-mosaic	non-mosaic	WT	A	K	Asn	Asn	F	Asn	V	G	Q	V	A	A	R	G	Asn	H	Asn	I	A	A	none	R	G	H	E	E	V	A
125743	A	L	V	G	Asn	G	P	non-mosaic	non-mosaic	non-mosaic	non-mosaic	non-mosaic	non-mosaic	non-mosaic	non-mosaic	non-mosaic	non-mosaic	non-mosaic	non-mosaic	non-mosaic	WT	A	G	A	Asn	F	Asn	V	R	Q	V	A	A	R	G	D	Y	S	M	G	A	none	R	G	H	E	E	I	A
125765	A	L	V	G	H	S	P	non-mosaic	non-mosaic	non-mosaic	non-mosaic	non-mosaic	non-mosaic	non-mosaic	non-mosaic	non-mosaic	non-mosaic	non-mosaic	non-mosaic	non-mosaic	L421P	V	G	A	Asn	Y	E	F	K	G	A	T	A	R	G	D	H	S	M	A	A	none	R	G	H	E	E	V	A
125774	A	L	V	G	H	G	P	non-mosaic	non-mosaic	non-mosaic	non-mosaic	non-mosaic	non-mosaic	non-mosaic	non-mosaic	non-mosaic	non-mosaic	non-mosaic	non-mosaic	non-mosaic	WT	porb1a	porb1a	porb1a	porb1a	porb1a	porb1a	porb1a	porb1a	porb1a	porb1a	A	A	R	G	Asn	H	Asn	I	A	A	none	R	G	H	E	E	V	A
125806	A	L	V	G	H	G	P	non-mosaic	non-mosaic	non-mosaic	non-mosaic	non-mosaic	non-mosaic	non-mosaic	non-mosaic	non-mosaic	non-mosaic	non-mosaic	non-mosaic	non-mosaic	WT	A	K	Asn	Asn	F	Asn	V	G	Q	V	A	A	R	G	Asn	H	Asn	I	A	A	none	R	G	H	E	E	V	A
125860	mosaic	mosaic	mosaic	mosaic	mosaic	mosaic	mosaic	V	E	K	Q	A	A	S	T	T	A	P	K	I	WT	V	G	A	Asn	Y	E	F	K	R	A	Truncated	Truncated	Truncated	Truncated	Truncated	Truncated	Truncated	Truncated	G	A	TEM-1	R	G	H	E	E	V	A
125881	A	L	V	G	H	G	P	non-mosaic	non-mosaic	non-mosaic	non-mosaic	non-mosaic	non-mosaic	non-mosaic	non-mosaic	non-mosaic	non-mosaic	non-mosaic	non-mosaic	non-mosaic	WT	A	G	A	Asn	F	Asn	V	G	K	V	A	A	R	G	Asn	H	Asn	I	A	A	none	R	G	H	E	E	V	A
125882	A	L	V	G	H	G	P	non-mosaic	non-mosaic	non-mosaic	non-mosaic	non-mosaic	non-mosaic	non-mosaic	non-mosaic	non-mosaic	non-mosaic	non-mosaic	non-mosaic	non-mosaic	WT	V	G	A	Asn	Y	E	F	K	R	A	A	A	R	G	Asn	H	Asn	I	A	A	none	R	G	H	E	E	V	A
125909	A	L	V	G	Asn	G	P	non-mosaic	non-mosaic	non-mosaic	non-mosaic	non-mosaic	non-mosaic	non-mosaic	non-mosaic	non-mosaic	non-mosaic	non-mosaic	non-mosaic	non-mosaic	L421P	porb1a	porb1a	porb1a	porb1a	porb1a	porb1a	porb1a	porb1a	porb1a	porb1a	Truncated	Truncated	Truncated	Truncated	Truncated	Truncated	Truncated	Truncated	G	A	TEM-1	R	G	H	E	E	I	A
125920	A	L	V	G	Asn	G	P	non-mosaic	non-mosaic	non-mosaic	non-mosaic	non-mosaic	non-mosaic	non-mosaic	non-mosaic	non-mosaic	non-mosaic	non-mosaic	non-mosaic	non-mosaic	L421P	porb1a	porb1a	porb1a	porb1a	porb1a	porb1a	porb1a	porb1a	porb1a	porb1a	A	A	R	G	Asn	Y	S	M	G	A	TEM-1	R	G	H	E	E	I	A
125921	A	L	V	G	Asn	G	P	non-mosaic	non-mosaic	non-mosaic	non-mosaic	non-mosaic	non-mosaic	non-mosaic	non-mosaic	non-mosaic	non-mosaic	non-mosaic	non-mosaic	non-mosaic	L421P	porb1a	porb1a	porb1a	porb1a	porb1a	porb1a	porb1a	porb1a	porb1a	porb1a	A	A	R	G	Asn	Y	S	M	G	A	TEM-1	R	G	H	E	E	I	A
125923	A	L	V	G	Asn	G	P	non-mosaic	non-mosaic	non-mosaic	non-mosaic	non-mosaic	non-mosaic	non-mosaic	non-mosaic	non-mosaic	non-mosaic	non-mosaic	non-mosaic	non-mosaic	L421P	porb1a	porb1a	porb1a	porb1a	porb1a	porb1a	porb1a	porb1a	porb1a	porb1a	T	A	R	G	D	H	S	M	G	A	TEM-1	R	G	H	E	E	V	A
125932	A	L	V	G	Asn	G	P	non-mosaic	non-mosaic	non-mosaic	non-mosaic	non-mosaic	non-mosaic	non-mosaic	non-mosaic	non-mosaic	non-mosaic	non-mosaic	non-mosaic	non-mosaic	WT	porb1a	porb1a	porb1a	porb1a	porb1a	porb1a	porb1a	porb1a	porb1a	porb1a	T	A	R	G	D	H	S	M	G	A	TEM-1	R	G	H	E	E	I	A
125933	A	L	V	G	Asn	G	P	non-mosaic	non-mosaic	non-mosaic	non-mosaic	non-mosaic	non-mosaic	non-mosaic	non-mosaic	non-mosaic	non-mosaic	non-mosaic	non-mosaic	non-mosaic	WT	A	G	A	Asn	F	Asn	V	R	Q	V	T	A	R	G	D	H	S	M	G	A	none	R	G	H	E	E	I	A
125938	A	L	V	G	Asn	G	P	non-mosaic	non-mosaic	non-mosaic	non-mosaic	non-mosaic	non-mosaic	non-mosaic	non-mosaic	non-mosaic	non-mosaic	non-mosaic	non-mosaic	non-mosaic	L421P	porb1a	porb1a	porb1a	porb1a	porb1a	porb1a	porb1a	porb1a	porb1a	porb1a	A	A	R	G	Asn	Y	S	M	G	A	TEM-135	R	G	H	E	E	I	A
125941	A	L	V	G	Asn	G	P	non-mosaic	non-mosaic	non-mosaic	non-mosaic	non-mosaic	non-mosaic	non-mosaic	non-mosaic	non-mosaic	non-mosaic	non-mosaic	non-mosaic	non-mosaic	L421P	A	G	V	Asn	Y	E	F	K	G	A	A	A	R	G	Asn	Y	S	M	G	A	none	R	G	H	E	E	I	A
125947	A	L	V	G	H	G	P	non-mosaic	non-mosaic	non-mosaic	non-mosaic	non-mosaic	non-mosaic	non-mosaic	non-mosaic	non-mosaic	non-mosaic	non-mosaic	non-mosaic	non-mosaic	L421P	A	G	A	Asn	F	Asn	V	G	K	V	T	A	R	G	D	H	S	M	G	A	TEM-135	R	G	H	E	E	V	A
125948	A	L	V	G	Asn	G	P	non-mosaic	non-mosaic	non-mosaic	non-mosaic	non-mosaic	non-mosaic	non-mosaic	non-mosaic	non-mosaic	non-mosaic	non-mosaic	non-mosaic	non-mosaic	L421P	A	G	A	Asn	F	Asn	V	G	Q	V	T	A	R	G	D	H	S	M	G	A	TEM-1	R	G	H	E	E	V	A
128769	A	L	V	G	H	S	P	non-mosaic	non-mosaic	non-mosaic	non-mosaic	non-mosaic	non-mosaic	non-mosaic	non-mosaic	non-mosaic	non-mosaic	non-mosaic	non-mosaic	non-mosaic	L421P	porb1a	porb1a	porb1a	porb1a	porb1a	porb1a	porb1a	porb1a	porb1a	porb1a	T	A	R	G	D	H	S	M	G	A	none	R	G	H	E	E	V	A
128775	mosaic	mosaic	mosaic	mosaic	mosaic	mosaic	mosaic	A	D	R	R	V	P	P	S	I	T	V	Q	V	L421P	A	K	D	Asn	F	Asn	V	G	Q	A	A	A	R	G	D	Y	S	M	G	none	none	R	G	Asn	E	E	V	T
129083	T	L	V	G	H	G	L	non-mosaic	non-mosaic	non-mosaic	non-mosaic	non-mosaic	non-mosaic	non-mosaic	non-mosaic	non-mosaic	non-mosaic	non-mosaic	non-mosaic	non-mosaic	L421P	A	K	D	Asn	F	D	V	G	K	V	A	A	R	G	Asn	Y	S	M	G	none	none	R	G	H	E	E	V	A
129132	A	F	A	A	Asn	G	P	non-mosaic	non-mosaic	non-mosaic	non-mosaic	non-mosaic	non-mosaic	non-mosaic	non-mosaic	non-mosaic	non-mosaic	non-mosaic	non-mosaic	non-mosaic	WT	V	G	A	Asn	Y	E	F	K	G	A	A	A	R	G	Asn	Y	S	M	G	A	none	R	G	H	E	E	I	A
129310	A	L	V	G	Asn	G	P	non-mosaic	non-mosaic	non-mosaic	non-mosaic	non-mosaic	non-mosaic	non-mosaic	non-mosaic	non-mosaic	non-mosaic	non-mosaic	non-mosaic	non-mosaic	WT	A	G	S	K	F	Asn	V	G	E	A	T	A	R	G	D	H	S	M	G	A	none	R	G	H	E	E	I	A
129507	A	L	V	G	H	G	P	non-mosaic	non-mosaic	non-mosaic	non-mosaic	non-mosaic	non-mosaic	non-mosaic	non-mosaic	non-mosaic	non-mosaic	non-mosaic	non-mosaic	non-mosaic	L421P	A	G	A	Asn	F	Asn	V	G	Q	V	A	A	R	G	D	Y	S	M	G	none	none	R	G	H	E	E	V	A
130517	V	L	V	G	H	G	P	non-mosaic	non-mosaic	non-mosaic	non-mosaic	non-mosaic	non-mosaic	non-mosaic	non-mosaic	non-mosaic	non-mosaic	non-mosaic	non-mosaic	non-mosaic	WT	V	G	A	Asn	Y	E	F	K	G	A	T	A	R	G	D	H	S	M	G	A	TEM-1	R	G	Asn	E	E	V	A
130698	A	L	V	G	Asn	G	P	non-mosaic	non-mosaic	non-mosaic	non-mosaic	non-mosaic	non-mosaic	non-mosaic	non-mosaic	non-mosaic	non-mosaic	non-mosaic	non-mosaic	non-mosaic	L421P	A	G	A	Asn	F	I	I	R	Q	V	Truncated	Truncated	Truncated	Truncated	Truncated	Truncated	Truncated	Truncated	G	A	TEM-1	R	G	Asn	E	E	V	A
130739	A	L	V	G	H	G	P	non-mosaic	non-mosaic	non-mosaic	non-mosaic	non-mosaic	non-mosaic	non-mosaic	non-mosaic	non-mosaic	non-mosaic	non-mosaic	non-mosaic	non-mosaic	WT	V	G	A	Asn	Y	E	L	K	G	A	T	A	H	G	D	H	S	M	G	A	none	R	G	Asn	E	E	V	A
130861	A	L	V	A	Asn	G	P	non-mosaic	non-mosaic	non-mosaic	non-mosaic	non-mosaic	non-mosaic	non-mosaic	non-mosaic	non-mosaic	non-mosaic	non-mosaic	non-mosaic	non-mosaic	WT	V	G	A	Asn	Y	E	F	K	R	A	A	A	R	G	D	H	S	M	G	A	none	R	G	H	E	E	I	A
131018	A	L	V	G	H	G	P	non-mosaic	non-mosaic	non-mosaic	non-mosaic	non-mosaic	non-mosaic	non-mosaic	non-mosaic	non-mosaic	non-mosaic	non-mosaic	non-mosaic	non-mosaic	WT	A	G	S	K	Y	E	L	K	E	A	Truncated	Truncated	Truncated	Truncated	Truncated	Truncated	Truncated	Truncated	G	A	none	R	G	H	E	E	I	A
153881	A	L	V	G	H	G	P	non-mosaic	non-mosaic	non-mosaic	non-mosaic	non-mosaic	non-mosaic	non-mosaic	non-mosaic	non-mosaic	non-mosaic	non-mosaic	non-mosaic	non-mosaic	WT	A	R	D	Asn	F	Asn	V	G	K	V	Truncated	Truncated	Truncated	Truncated	Truncated	Truncated	Truncated	Truncated	G	A	TEM-135	R	G	H	E	E	I	A
154053	mosaic	mosaic	mosaic	mosaic	mosaic	mosaic	mosaic	V	E	K	Q	V	T	P	S	T	A	V	E	V	L421P	A	K	Asn	Asn	F	Asn	V	G	K	V	A	A	R	D	D	H	S	M	G	none	none	R	G	Asn	E	E	V	A
154063	mosaic	mosaic	mosaic	mosaic	mosaic	mosaic	mosaic	A	D	R	R	V	P	P	S	I	T	V	Q	V	L421P	A	Asn	D	Asn	F	Asn	V	G	K	V	A	A	R	G	D	Y	S	M	G	none	none	R	D	Asn	D	E	V	T
157713	mosaic	mosaic	mosaic	mosaic	mosaic	mosaic	mosaic	V	E	K	Q	A	A	S	T	T	A	P	K	I	L421P	A	K	Asn	Asn	F	Asn	V	G	Q	V	A	A	R	G	D	Y	S	M	G	none	none	R	G	H	E	E	V	A
157714	mosaic	mosaic	mosaic	mosaic	mosaic	mosaic	mosaic	A	D	R	R	V	P	P	S	I	T	V	Q	V	L421P	A	K	D	Asn	F	Asn	V	G	K	V	A	A	R	D	D	H	S	M	G	none	none	R	G	H	E	E	V	A
157715	mosaic	mosaic	mosaic	mosaic	mosaic	mosaic	mosaic	A	D	R	R	V	P	P	S	I	T	V	Q	V	L421P	A	K	D	Asn	F	Asn	V	G	Q	A	A	A	R	G	D	Y	S	M	G	none	TEM-135	R	G	Asn	E	E	V	T
157716	A	L	V	G	H	G	P	non-mosaic	non-mosaic	non-mosaic	non-mosaic	non-mosaic	non-mosaic	non-mosaic	non-mosaic	non-mosaic	non-mosaic	non-mosaic	non-mosaic	non-mosaic	WT	A	K	Asn	Asn	F	Asn	V	G	Q	V	A	A	R	G	Asn	H	Asn	I	A	A	none	R	G	H	E	E	V	A
160134	A	L	V	G	H	G	P	non-mosaic	non-mosaic	non-mosaic	non-mosaic	non-mosaic	non-mosaic	non-mosaic	non-mosaic	non-mosaic	non-mosaic	non-mosaic	non-mosaic	non-mosaic	WT	V	G	A	Asn	Y	E	L	K	G	A	T	A	H	G	D	H	S	M	G	A	none	R	G	H	E	E	V	A
160158	A	L	V	G	H	S	P	non-mosaic	non-mosaic	non-mosaic	non-mosaic	non-mosaic	non-mosaic	non-mosaic	non-mosaic	non-mosaic	non-mosaic	non-mosaic	non-mosaic	non-mosaic	L421P	porb1a	porb1a	porb1a	porb1a	porb1a	porb1a	porb1a	porb1a	porb1a	porb1a	T	A	R	G	D	H	S	M	A	A	none	R	G	H	E	E	V	A
160727	mosaic	mosaic	mosaic	mosaic	mosaic	mosaic	mosaic	A	D	R	R	V	P	P	S	I	T	V	Q	V	L421P	A	K	D	Asn	F	D	V	R	K	V	A	A	R	G	D	Y	S	M	G	none	none	R	G	H	E	E	I	A
FA1090	A	F	A	A	H	G	P	non-mosaic	non-mosaic	non-mosaic	non-mosaic	non-mosaic	non-mosaic	non-mosaic	non-mosaic	non-mosaic	non-mosaic	non-mosaic	non-mosaic	non-mosaic	WT	A	G	A	Asn	F	Asn	V	G	Q	V	A	A	R	G	D	H	S	M	G	A	none	R	G	H	E	E	I	A
