# Supplementary material for: Genetic identification of mutations and MLST types associated with decreased susceptibility to ceftriaxone in Neisseria gonorrhoeae
Source: Front Microbiol. 2026 Jan 21;16:1728860. doi: 10.3389/fmicb.2025.1728860 (PMC12868221; doi:10.3389/fmicb.2025.1728860)
Supplement: Supplementary Table 2 — Background information of 8,325 background strains and 611 CRO-DS strains. [file Table_2.xlsx]

## Sheet: 8325 isolates
id	country	continent	region	town_or_city	year	sex	disease	source	azithromycin_mic	cefixime_mic	cefixime_SIR	ceftriaxone_mic	ceftriaxone_SIR	ciprofloxacin_mic	ciprofloxacin_SIR	abcZ	adk	aroE	fumC	gdh	pdhC	pgm	ST (MLST)	'mtrR	NEIS1753	NG_23S	NG_gyrA	NG_parC	NG_ponA	NG_porB	ST (NG STAR)	CC (NG STAR)	NG-MAST_porB	NG-MAST_tbpB	ST (NG MAST v2.0)
13685	South Korea	Asia			2005	female		other								109	39	170	111	148	153	65	1901	1	15	100	1	3	1	12	10	90	6277	4	10699
21065	Unknown				2008											59	39	67	78	148	153	65	7363	19	14	100	2	5	1	8	4	348	1411	10	2253
26827	Ireland	Europe			2010		invasive (unspecified/other)									59	113	67	78	148	154	133	10682	19	20	100	100	2	1	14	238	1115	144	440	1699
27280	USA	North America	San Diego		2009											59	39	170	78	149	154	65	8130	223	23	100	1	22	100	13	1567	1271	90	29	758
27286	USA	North America	Orange County		2009			urethral swab								109	39	170	111	148	153	65	1901	1	288	100	1	3	1	17	2549	127	4016	33	6734
27308	USA	North America	California	San Francisco	2010											109	39	170	111	148	153	65	1901	1	266	100	1	3	1	11	90	90	908	110	1407
27334	USA	North America	California	San Francisco	2009											109	39	170	111	148	153	65	1901	1	288	100	1	3	1	1	151	127	105	4	1440
27363	USA	North America	California	Los Angeles	2010											109	39	170	111	148	153	65	1901	1	266	100	1	3	1	11	90	90	908	110	1407
27393	USA	North America	Orange County		2010											109	39	170	111	148	153	65	1901	1	266	100	1	3	1	11	90	90	908	110	1407
27424	USA	North America	California	Los Angeles	2010											109	39	170	111	148	153	65	1901	2	288	100	1	3	100	8	129	127	1259	4	1978
27447	USA	North America	Oregon	Portland	2009											109	39	170	111	148	153	65	1901	1	266	100	1	3	1	11	90	90	1914	110	3158
31128	Canada	North America			2006	male										59	39	67	157	149	153	65	10935	161	294	100	100	7	100	8	562	178	1442	6	3711
31129	Canada	North America			2006	female										59	39	67	157	147	153	133	1893	25	285	100	100	2	1	100	141	139	2193	25	3653
31178	UK	Europe		Brighton	2011	male	uncomplicated gonorrhoea	rectal swab								109	39	170	111	148	153	65	1901	1	266	100	1	3	1	11	90	90	908	110	1407
31193	UK	Europe		Brighton	2012	male		urethral swab								59	39	170	156	150	153	65	11172	29	294	100	100	7	100	1	178	178	1873	24	4528
31559	Brazil	South America			2008	male								0.19	R	59	39	67	111	148	153	65	1583	48	507	10	1	32	100	1	583		13884	189
31753	Thailand	Asia			2008	male										59	39	67	158	148	71	65	1588	38	228	100	7	15	1	100	309	309	2268	294	16136
31865	Poland	Europe			2012											109	39	170	111	148	153	65	1901	1	266	100	1	3	1	11	90	90	908	110	1407
34749	Canada	North America			2006	male		urethral swab								109	39	67	78	149	71	736	11270	19	20	15	100	2	1	31	2558	1115	2195	28	3655
34750	Canada	North America			2008	female										109	39	170	111	148	153	65	1901	1	21	100	1	3	1	8	26	127	4	4	225
34751	Canada	North America			2006	female										109	482	67	78	149	71	65	11271	19	20	100	100	2	1	6	86	1115	356	821	3656
34752	Canada	North America			2005	female		other								59	39	67	157	149	71	65	10316	5	20	100	6	1	100	100	371	20	2844	27	4674
34753	Canada	North America			2005	female										59	39	67	157	147	153	133	1893	25	20	100		2	1	6			356
34754	Canada	North America			2007	female										128	39	67	78	149	153	65	1585	11	20	100	100	2	100	100	153	190	2155	16	3556
34755	Canada	North America			2007	male		urethral swab								59	39	67	157	147	153	133	1893	25	285	100	100	2	1	1	142	3035	55	820	3652
34756	Canada	North America			2005	male		urethral swab								59	39	67	157	147	153	133	1893	25	285	100	100	2	1	6	372	139	2242	25	3714
34757	Canada	North America			2006	female										59	39	67	157	147	153	133	1893	25	285	100	100	2	1	8	373	139	2194	25	3654
34758	Canada	North America			2007	male		urethral swab								59	142	67	156	188	153	65	8122	15	20	100	100	1	100	3	85	3111	59	822	3663
34761	Canada	North America			2007	male		urethral swab								59	39	67	157	147	153	133	1893	25	285	100	100	2	1	6	372	139	356	25	921
34762	Canada	North America			2007	female		other								109	39	67	78	149	71	736	11270	19	20	100	100	2	1	31	2643	1115	2195	28	3655
34763	Canada	North America			2005	male		urethral swab								59	39	67	157	147	153	133	1893	25	285	100	100	2	1	8	373	139	2194	25	3654
34764	Canada	North America			2007	male		urethral swab								126	39	67	78	148	153	133	8126	25	166	2	100	100	100	3	57	1038	301	29	359
34765	Canada	North America			2007	female										109	39	170	111	188	153	65	8153	1	288	4	1	3	1	3	126	127	1884	25	3116
34766	Canada	North America			2007	male										126	39	67	111	149	153	65	1928	94	23	100	100	1	1	4	672		2207	823	3672
34767	Canada	North America			2008	male										128	39	67	78	149	153	65	1585	11	20	100	100	2	100	14	374	190	2157	16	3542
34768	USA	North America			2011											59	39	67	158	148	71	65	1588	38	228	100	7	15	1	1	53	309	1615	743	7593
34769	USA	North America			2011											109	39	170	111	148	153	65	1901	1	266	100	1	3	1	11	90	90	908	110	1407
34770	USA	North America	Georgia	Atlanta	2011											109	39	67	78	149	71	65	10931	19	20	100	17	2	1	6	673	1115	356	28	508
34771	USA	North America	Georgia	Atlanta	2011											59	39	67	158	148	71	65	1588	38	228	100	7	15	1	1	53	309	30	743	3307
34772	USA	North America	Georgia	Atlanta	2011											59	39	67	156	150	153	65	1584	29	294	100	100	7	100	1	178	178	11189	24	19339
34773	USA	North America	Georgia	Atlanta	2011											126	39	67	238	146	153	133	10932	25	20	100	100	1	100	1	169	239	11190	263	19340
34774	USA	North America	Georgia	Atlanta	2011											109	39	170	158	148	153	65	1902	1	21	100	100	7	1	8	8	139	91	32	495
34775	USA	North America	Georgia	Atlanta	2011											109	39	170	111	148	153	65	1901	1	498	100	1	3	1	11	1582	90	908	110	1407
34776	USA	North America	Georgia	Atlanta	2011											128	39	67	78	149	153	65	1585	11	20	100	100	2	100	100	153	190	31	16	41
34777	USA	North America	Georgia	Atlanta	2011											59	39	67	157	147	153	133	1893	25	285	100	100	2	1	9	375	139	11191	27	19341
34778	USA	North America	Florida	Miami	2011											109	39	170	111	148	153	65	1901	1	21	100	1	3	1	8	26	127	5147	4	8691
34779	USA	North America	Florida	Miami	2011											59	39	67	157	150	153	65	1931	10	546	100	100	7	100	14	2010	352	103	18	111
34780	USA	North America	Florida	Miami	2011											59	39	67	156	150	153	65	1584	29	294	100	100	7	100	1	178	178	208	24	272
34781	USA	North America	Florida	Miami	2011											109	39	170	111	148	153	65	1901	2	288	100	1	3	1	8	218	127	14	4	437
34783	USA	North America	Florida	Miami	2011											109	39	170	111	148	153	65	1901	69	289	100	1	3	1	11	1536	90	908	110	1407
34784	USA	North America			2011											59	39	67	111	148	153	65	1583	26	166	100	1	12	1	13	7		90	122	556
34785	USA	North America	New York		2011											109	39	170	111	148	153	65	1901	2	288	100	1	3	1	8	218	127	14	4	437
34786	USA	North America			2011											109	39	170	111	148	153	65	1901	1	21	100	1	3	1	8	26	127	11192	4	19342
34792	Sweden	Europe			2010											109	39	170	111	148	153	65	1901	1	500	100	1	3	1	11	16	90	908	110	1407
34793	Norway	Europe			2010											109	39	170	111	148	153	65	1901	1	266	100	1	3	1	11	90	90	908	110	1407
34794	Norway	Europe			2010											109	39	170	111	148	153	65	1901	1	547	100	1	3	1	11	952	90	908	110	1407
34795	Austria	Europe			2011											109	39	170	111	148	153	65	1901	1	498	100	1	3	1	11	1582	90	908	110	1407
34796	Sweden	Europe			2010											59	39	67	156	188	71	133	1892	60	22	100	100	2	100	100	563	3087	1228	32	8631
34797	Norway	Europe			2010											126	39	67	78	147	71	133	10933	25	228	100	3	2	1	4	376		621	6	918
34798	Sweden	Europe			2010											126	39	67	111	148	153	133	1580	25	166	1	100	100	100	3	192	301	442	29	649
34800	Pakistan	Asia			2008											109	39	170	158	148	153	65	1902	161	21	100	16	42	1	12	631		862	1236	6094
34804	USA	North America			2011											109	39	170	111	148	153	65	1901	1	285	100	1	3	1	8	377	127	11193	1169	19343
36238	Kenya	Africa			2011			urethral swab								59	39	170	157	147	153	133	11364	10	285	100	1	49	1	100	1054	1054	406	612	19098
36240	Kenya	Africa			2012			urethral swab								126	39	67	157	148	153	65	1903	95	285	100	1	22	1	13	1497	958	3338	136	19127
36241	Kenya	Africa			2013			urethral swab								59	39	67	157	148	153	65	1599	54	515	100	100	2	100	14	1541	1958	1840	2920	19351
36243	Kenya	Africa			2012			urethral swab								59	39	67	157	147	153	133	1893	10	228	100	1	49	1	100	1583	1054	361	29	2649
36244	Kenya	Africa			2012			urethral swab								59	39	67	157	147	153	133	1893	10	285	100	1	49	1	100	1054	1054	3671	2915	19344
36246	Kenya	Africa			2013			urethral swab								59	39	67	157	147	153	133	1893	97	285	100	1	49	1	100	1537	1054	361	612	6154
36247	Kenya	Africa			2013			urethral swab								59	39	67	111	147	71	65	11366	98	20	100	1	49	1	100	1132	1054	11162	726	19345
36248	Kenya	Africa			2010			urethral swab								59	39	67	157	147	153	133	1893	10	285	100	1	49	1	100	1054	1054	3671	2916	19346
36249	Kenya	Africa			2011			rectal swab								59	39	67	157	147	153	133	1893	10	285	100	1	49	1	100	1054	1054	361	612	6154
36250	Kenya	Africa			2012			urethral swab								59	112	67	158	148	71	65	11365	57	294	100	7	7	1	100	1538		11194	2917	19347
36251	Kenya	Africa			2013			urethral swab								59	39	67	111	189	153	65	11367	10	23	100	1	22	100	100	1271	1271	11159	9	19268
36253	Kenya	Africa			2013			urethral swab								59	39	170	157	147	153	133	11364	10	285	100	100	49	1	100	1584	1054	8477	1807	19129
36255	Kenya	Africa			2010			rectal swab								59	39	67	157	147	153	133	1893	10	285	100	1	49	1	100	1054	1054	3671	2915	19344
36256	Kenya	Africa			2010			urethral swab								59	39	67	157	147	153	133	1893	10	285	100	1	49	1	100	1054	1054	11194	612	19348
36257	Kenya	Africa			2012			urethral swab								59	39	170	155	148	153	65	1591	18	294	100	100	2	100	13	1539	3087	11195	2918	19521
36259	Kenya	Africa			2013			urethral swab								59	39	67	157	147	153	133	1893	10	285	100	1	49	1	100	1054	1054	406	1807	19099
36261	Kenya	Africa			2011			urethral swab								59	39	67	157	147	153	133	1893	10	285	100	1	49	1	100	1054	1054	11201	612	19356
36263	Kenya	Africa			2011			urethral swab								59	39	67	157	147	153	133	1893	10	285	100	1	49	1	100	1054	1054	11196	2919	19350
36266	Kenya	Africa			2012			urethral swab								59	39	170	157	147	71	133	11369	57	285	100	1	49	1	14	1540	1054	642	612	19105
36267	Kenya	Africa			2012			urethral swab								126	39	67	157	148	153	65	1903	1	285	100	1	22	1	13	958	958	251	136	368
36268	Kenya	Africa			2013			urethral swab								59	39	67	157	148	153	65	1599	54	515	100	100	2	100	14	1541	1958	1840	2920	19351
36269	Kenya	Africa			2012			rectal swab								59	39	67	157	147	71	133	11370	101	294	100	100	7	1	3	1585		11197	612	19352
36270	Kenya	Africa			2012			urethral swab								59	39	170	158	148	71	65	8133	54	228	100	100	1	100	100	1645	20	11198	29	19353
36271	Kenya	Africa			2011			urethral swab								59	39	67	158	189	153	65	6957	76	20		14	2	1	100			11199	60	19354
36273	Kenya	Africa			2012			urethral swab								59	39	67	157	147	71	133	11370	101	294	100	100	7	1	100	1542	352	7122	612	19130
36274	Kenya	Africa			2013			rectal swab								59	39	67	111	147	71	65	11366	98	20	100	1	49	1	100	1132	1054	11162	5	19271
36275	Kenya	Africa			2011			urethral swab								59	39	170	157	147	71	133	11369	57	285	100	1	49	1	14	1540	1054	642	612	19105
36276	Kenya	Africa			2011			urethral swab								126	39	67	157	148	153	65	1903	69	285	100	1	22	1	100	1496	958	11200	136	19355
36277	Kenya	Africa			2012			urethral swab								59	39	67	111	147	71	65	11366	98	20	100	1	49	1	100	1132	1054	11162	726	19345
36279	Kenya	Africa			2013			urethral swab								59	39	67	157	148	153	65	1599	69	285	100	1	22	1	13	1543	958	251	726	3207
36280	Kenya	Africa			2011			urethral swab								59	39	67	157	147	153	133	1893	10	285	100	1	49	1	100	1054	1054	11201	612	19356
36281	Kenya	Africa			2011			urethral swab								59	39	67	157	147	153	133	1893	10	285	100	1	49	1	100	1054	1054	361	612	6154
36282	Kenya	Africa			2010			rectal swab								109	39	67	111	228	71	65	11075	10	20	100	100	2	100	13	1	190	1022	6	1572
36283	Kenya	Africa			2011			urethral swab								59	39	67	157	147	153	133	1893	10	285	100	1	49	1	100	1054	1054	3671	2915	19344
36285	Kenya	Africa			2010			rectal swab								126	39	67	157	148	153	65	1903	1	285	100	1	22	1	13	958	958	251	136	368
36287	Kenya	Africa			2010			urethral swab								126	39	67	157	148	153	65	1903	96	285	100	1	49	1	13	1498	958	2678	136	19128
36289	Kenya	Africa			2010			urethral swab								126	39	67	157	148	153	65	1903	1	285	100	1	22	1	13	958	958	251	136	368
36290	Kenya	Africa			2011			urethral swab								126	39	67	157	148	153	65	1903	1	285	100	1	22	1	100	1494	958	11200	136	19355
36291	Kenya	Africa			2013			urethral swab								59	39	67	158	148	71	65	1588	10	294	100	7	7	1	13	1586	1603	90	60	1458
36292	Kenya	Africa			2013			urethral swab								59	39	67	157	148	153	65	1599	69	285	100	1	22	1	13	1543	958	251	726	3207
36293	Kenya	Africa			2010			urethral swab								126	39	67	157	148	153	65	1903	10	285	100	1	49	1	13	1495	1054	2678	136	19128
36294	Kenya	Africa			2010			urethral swab								126	39	67	157	148	153	65	1903	10	285	100	1	49	1	13	1495	1054	2678	136	19128
36295	Kenya	Africa			2010			rectal swab								126	39	67	157	148	153	65	1903	1	285	100	1	22	1	13	958	958	251	2921	19357
36296	Kenya	Africa			2010			urethral swab								126	39	67	157	148	153	65	1903	96	285	100	1	49	1	13	1498	958	2678	136	19128
36297	Kenya	Africa			2012			rectal swab								126	39	67	157	148	153	65	1903	1	285	100	1	22	1	100	1494	958	7122	60	19131
36298	Kenya	Africa			2010											126	39	67	157	148	153	65	1903	96	285	100	1	49	1	13	1498	958	2678	136	19128
39081	Kenya	Africa			2014			rectal swab								59	39	67	111	147	71	65	11366	98	20	100	1	49	1	3	1516		1164	5	19113
39082	Kenya	Africa			2014			urethral swab								126	39	67	784	148	153	65	12240	1	285	100	1	22	1	100	1494	958	7122	60	19131
39083	Kenya	Africa			2014			urethral swab								59	39	67	111	147	71	65	11366	98	20	100	1	49	1	100	1132	1054	361	726	19093
39084	Kenya	Africa			2014			rectal swab								59	39	67	157	148	153	65	1599	69	285	100	1	22	1	13	1543	958	251	726	3207
39085	Kenya	Africa			2014			urethral swab								59	39	67	157	147	153	133	1893	115	285	100	1	49	1	100	1548	1054	361	343	19094
39086	Kenya	Africa			2014			urethral swab								59	39	67	111	147	71	65	11366	98	20	100	1	49	1	14	1591		642	5	19106
39087	Kenya	Africa			2014			urethral swab								126	39	67	157	788	153	65	12241	1	285	100	1	22	1	13	958	958	251	1807	10182
39088	Kenya	Africa			2014			rectal swab								59	39	67	111	147	71	65	11366	98	20	100	1	49	1	100	1132	1054	139	726	17858
39089	Kenya	Africa			2014			urethral swab								59	39	67	111	147	71	65	11366	98	20	100	1	49	1	3	1516		1164	5	19113
39090	Kenya	Africa			2014			urethral swab								126	39	67	157	148	153	65	1903	1	285	100	1	22	1	14	960	958	2002	129	3980
39091	Kenya	Africa			2014			urethral swab								59	39	67	157	148	153	65	1599	69	285	100	1	22	1	13	1543	958	251	726	3207
39092	Kenya	Africa			2014			urethral swab								59	39	67	111	147	71	65	11366	98	20	100	1	49	1	100	1132	1054	11162	5	19271
39093	Kenya	Africa			2014			urethral swab								126	39	67	157	788	153	65	12241	1	285	100	1	22	1	13	958	958	251	1807	10182
39094	Kenya	Africa			2014			urethral swab								109	39	67	157	150	153	65	11750	10	294	100	1	22	100	14	1890	1362	5286	726	15254
39095	Kenya	Africa			2014			urethral swab								59	39	67	111	147	71	65	11366	98	20	100	1	49	1	100	1132	1054	11162	5	19271
39096	Kenya	Africa			2012			urethral swab								126	39	67	157	148	153	65	1903	1	285	100	1	22	1	100	1494	958	7122	60	19131
39097	Kenya	Africa			2012			urethral swab								59	39	67	158	148	71	65	1588	10	294	100	7	7	1	13	1586	1603	90	133	355
39098	Kenya	Africa			2012			urethral swab								59	39	67	157	150	153	65	1931	10	166	100	100	7	100	100	1999	352	361	165	4368
39099	Kenya	Africa			2012			urethral swab								59	39	67	157	147	153	133	1893	10	285	100	1	49	1	100	1054	1054	361	2931	19425
39100	Kenya	Africa			2012			urethral swab								126	39	67	157	148	153	65	1903	1	285	100	1	22	1	100	1494	958	7122	60	19131
39101	Kenya	Africa			2013			urethral swab								126	39	67	784	148	153	65	12240	1	285	100	1	22	1	100	1494	958	7122	60	19131
39102	Kenya	Africa			2013			urethral swab								59	39	170	157	147	71	133	11369		285	100	1	49	1	14			642	612	19105
39103	Kenya	Africa			2010			urethral swab								59	39	67	157	147	153	133	1893	10	285	100	1	49	1	100	1054	1054	3671	2915	19344
39104	Kenya	Africa			2010			urethral swab								59	39	67	157	148	153	65	1599	18	515	100	100	2	100	14	1549	3087	642	2920	19426
39105	Kenya	Africa			2010			urethral swab								59	39	67	157	148	153	65	1599	18	515	100	100	2	100	14	1549	3087	642	2920	19426
39106	Kenya	Africa			2010			urethral swab								59	39	67	111	148	795	65	12242	116	20	100	100	2	1	100	1592	1115	11261	9	19427
39107	Kenya	Africa			2010			urethral swab								59	39	67	157	147	153	133	1893	10	285	100	1	49	1	100	1054	1054	11194	612	19348
39108	Kenya	Africa			2010			rectal swab								59	39	67	157	147	153	133	1893	10	285	100	1	49	1	100	1054	1054	3671	2915	19344
39109	Kenya	Africa			2010			urethral swab								126	39	67	157	148	153	65	1903	96	285	100	1	49	1	13	1498	958	2678	136	19128
39110	Kenya	Africa			2010			urethral swab								126	39	67	157	148	153	65	1903	96	285	100	1	49	1	13	1498	958	2678	136	19128
39111	Kenya	Africa			2010			urethral swab								126	39	67	157	148	153	65	1903	1	285	100	1	22	1	100	1494	958	11262	136	19429
39112	Kenya	Africa			2010											126	39	67	157	148	153	65	1903	1	285	100	1	22	1	100	1494	958	11200	810	19428
39113	Kenya	Africa			2010			urethral swab								59	39	67	157	147	153	133	1893	57	285	100	1	49	1	100	1550	1054	361	612	6154
39114	Kenya	Africa			2010			urethral swab								126	39	67	157	148	153	65	1903	1	285	100	1	22	1	100	1494	958	11262	136	19429
39115	Kenya	Africa			2010			urethral swab								126	39	67	157	788	153	65	12241	1	285	100	1	22	1	13	958	958	251	136	368
39116	Kenya	Africa			2011			rectal swab								59	39	67	157	147	153	133	1893	10	285	100	1	49	1	14	1593	1054	642	2920	19426
39117	Kenya	Africa			2011			urethral swab								59	39	67	157	147	153	133	1893	10	285	100	1	49	1	100	1054	1054	3671	2915	19344
39118	Kenya	Africa			2011			urethral swab								59	39	67	157	148	153	65	1599	18	515	100	100	2	100	14	1549	3087	642	2920	19426
39119	Kenya	Africa			2011			urethral swab								59	39	67	111	148	153	65	1583	1	166	100	100	2	100	100	314	190	11263	343	19430
39120	Kenya	Africa			2011											59	39	67	157	147	153	133	1893	54	285	100	1	49	1	100	1551	1054	3671	612	14386
39121	Kenya	Africa			2011			urethral swab								59	545	67	111	148	153	65	12243	76	20	100	100	2	1	13	1517	1115	251	9	19090
39122	Kenya	Africa			2011			urethral swab								126	39	67	157	148	153	65	1903	1	285	100	1	22	1	100	1494	958	361	2906	19431
39123	Kenya	Africa			2011			urethral swab								59	39	67	157	150	153	65	1931	10	166	100	100	7	100	100	1999	352	361	165	4368
39124	Kenya	Africa			2011			urethral swab								59	39	67	157	148	153	65	1599	18	515	100	100	2	100	14	1549	3087	642	2920	19426
39125	Kenya	Africa			2011			urethral swab								59	39	67	157	148	153	65	1599	18	515	100	100	2	100	14	1549	3087	642	2920	19426
39126	Kenya	Africa			2011			urethral swab								59	39	67	157	147	153	133	1893	10	285	100	1	49	1	100	1054	1054	11201	612	19356
39127	Kenya	Africa			2011			urethral swab								59	39	67	157	148	153	65	1599	18	515	100	100	2	100	14	1549	3087	642	2920	19426
39128	Kenya	Africa			2011			rectal swab								59	39	67	157	148	153	65	1599	10	294	100	100	7	100	100	352	352	139	60	19088
39129	Kenya	Africa			2011			urethral swab								59	39	67	157	148	153	65	1599	10	294	100	100	7	100	100	352	352	139	60	19088
39130	Kenya	Africa			2011			urethral swab								59	39	67	157	147	153	133	1893	10	285	100	1	49	1	14	1593	1054	11264	612	19432
39131	Kenya	Africa			2011			rectal swab								59	39	67	157	148	153	65	1599	10	294	100	100	7	100	100	352	352	139	60	19088
39132	Kenya	Africa			2011			rectal swab								59	39	67	157	147	153	133	1893	10	285	100	1	49	1	100	1054	1054	3671	2915	19344
39133	Kenya	Africa			2011			urethral swab								59	39	170	157	148	153	65	8120	10	294	100	100	2	100	100	463	352	11265	2932	19433
39134	Kenya	Africa			2011			rectal swab								59	39	67	157	147	153	133	1893	10	228	100	1	49	1	100	1583	1054	361	29	2649
39135	Kenya	Africa			2012			urethral swab								59	39	67	157	147	71	133	11370	101	294	100	100	7	1	3	1585		11197	612	19352
39136	Kenya	Africa			2012			urethral swab								59	39	170	155	148	153	65	1591	18	294	100		2	100	100			3671	1807
39137	Kenya	Africa			2015			urethral swab								59	39	67	157	148	153	65	1599	57	17	100	100	2	100	3	1515	520	9126	2544	15516
39138	Kenya	Africa			2015			urethral swab								59	39	67	111	147	71	65	11366	98	20	100	1	49	1	13	1518		90	5	1800
39139	Kenya	Africa			2010			urethral swab								59	39	67	157	147	153	133	1893	10	285	100	1	49	1	100	1054	1054	3671	2915	19344
39589	Italy	Europe		Caserta	2007	male	uncomplicated gonorrhoea	urethral swab						32	R	59	39	67	78	148	153	764	11727	19	23		1	18	100	8				21
39619	USA	North America			2015											126	39	67	238	148	153	133	9363	9	166	100	100	100	100	1	63	63	1808	29	2992
40839	Italy	Europe		Rome	2007	male	disseminated gonococcal infection							32	R	109	39	170	111	148	153	65	1901	1	21		1	3	4	8			4	4	225
41197	UK	Europe	South East		2012		uncomplicated gonorrhoea	rectal swab								126	39	67	238	148	153	133	9363	9	813	100	100	100	100	1	954	63	1808	29	2992
41198	UK	Europe	South East		2012		uncomplicated gonorrhoea	urethral swab								126	39	67	238	148	153	133	9363	9	813	100	100	100	100	1	954	63	1808	29	2992
41199	UK	Europe	South East		2013		uncomplicated gonorrhoea	rectal swab								730	112	67	189	148	153	133	11516	24	166	100	100	2	100	13	56	55	1143	2933	19434
41200	UK	Europe	South East		2012		uncomplicated gonorrhoea	rectal swab								59	39	67	156	150	153	65	1584	29	294	100	100	7	100	1	178	178	1873	24	4528
41201	UK	Europe	South East		2013		uncomplicated gonorrhoea	urethral swab								59	142	67	156	188	153	65	8122	50	20	100	100	1	100	3	299	3111	28	4	292
41202	UK	Europe	South East		2012			throat swab								59	39	67	78	148	153	65	7363	16	645	100	1	10	1	10	158	158	1489	563	2400
41203	UK	Europe	South East		2011			throat swab								109	39	170	111	148	153	65	1901	1	266		1	3	1	11			908	110	1407
41204	UK	Europe	South East		2011		uncomplicated gonorrhoea	rectal swab								109	39	170	78	148	153	65	7360	1	266	100	1	3	1	11	90	90	908	110	1407
41205	UK	Europe	South East		2011		uncomplicated gonorrhoea	urethral swab								730	112	67	189	148	153	133	11516	24	166	100	100	2	100	13	56	55	1143	39	1780
41206	UK	Europe	South East		2011			throat swab								109	39	170	111	148	153	65	1901	1	266	100	1	3	1	11	90	90	908	110	1407
41208	UK	Europe	South East		2013			throat swab								126	39	67	238	734	153	133	11463	9	166	100	100	100	100	1	63	63	1808	29	2992
41209	UK	Europe	South East		2013			rectal swab								59	39	67	78	148	153	65	7363	16	645	100	1	10	1	1	419	158	5945	563	10149
41210	UK	Europe	South East		2012		uncomplicated gonorrhoea	urethral swab								59	39	67	78	148	153	65	7363	16	645	100	1	10	1	10	158	158	1489	563	2400
41345	Italy	Europe		Rome	2007	male	disseminated gonococcal infection							0.008	S	128	39	67	157	149	153	133	8114	9	22		100	7	100	1				4
41348	Italy	Europe		Bologna	2007	male	uncomplicated gonorrhoea	urethral swab						0.006	S	109	39	170	158	148	153	65	1902	68	21		100	7	1	8			223	32	12815
41349	Italy	Europe		Rome	2008	male	uncomplicated gonorrhoea	rectal swab						0.002	S	59	39	67	156	150	153	65	1584	29	294		100	7	100	1			19	24	26
42377	Sweden	Europe			2014		invasive (unspecified/other)									435	39	170	111	148	153	65	7823	1	23	100	7	2	1	8	420	73	1591
42789	UK	Europe			2007		uncomplicated gonorrhoea									126	39	67	111	148	153	133	1580	25	166	1	100	100	100	3	192	301	1100	29	1704
42792	UK	Europe			2005		uncomplicated gonorrhoea									126	39	67	111	148	153	133	1580	25	166	1	100	100	100	3	192	301	339	29	470
42793	UK	Europe			2006		uncomplicated gonorrhoea									126	39	67	111	148	153	133	1580	25	166	1	100	100	100	3	192	301	442	29	649
42794	UK	Europe			2006		uncomplicated gonorrhoea									126	39	67	111	148	153	133	1580	25	166	1	100	100	100	3	192	301	442	29	649
42795	UK	Europe			2006		uncomplicated gonorrhoea									756	39	67	111	148	153	133	12037	25	166	1	100	100	100	3	192	301	927	29	1443
42796	UK	Europe			2006		uncomplicated gonorrhoea									126	39	67	111	148	153	133	1580	25	166	1	100	100	100	3	192	301	1100	29	1704
42797	UK	Europe			2007		uncomplicated gonorrhoea									126	39	67	111	148	153	133	1580	25	166	1	100	100	100	3	192	301	1347	29	2152
42798	UK	Europe			2007		uncomplicated gonorrhoea									126	39	67	111	148	153	133	1580	25	166	1	100	100	100	3	192	301	927	29	1443
42799	UK	Europe			2007		uncomplicated gonorrhoea									126	39	67	111	148	153	133	1580	25	166	1	100	100	100	3	192	301	1375	29	2193
42800	UK	Europe			2007		uncomplicated gonorrhoea									126	39	67	111	148	153	133	1580	25	166	1	100	100	100	3	192	301	1100	29	1704
42801	UK	Europe			2007		uncomplicated gonorrhoea									126	39	67	111	148	153	133	1580	25	166	1	100	100	100	3	192	301	927	29	1443
42802	UK	Europe		London	2009		uncomplicated gonorrhoea									109	39	170	111	148	153	65	1901	1	21	1	1	3	1	8	421	127	4	4	225
42803	UK	Europe		Sheffield	2009		uncomplicated gonorrhoea									126	39	67	111	148	153	133	1580	25	815	1	100	100	100	3	2172	1038	927	29	1443
42804	UK	Europe		Leeds	2014		uncomplicated gonorrhoea									126	39	170	158	148	786	65	12039	19	23	1	7	3	1	8	202	73	581	33	1866
42805	UK	Europe		Oldham	2014		uncomplicated gonorrhoea									126	39	67	111	148	153	133	1580	25	166	1	100	100	100	3	192	301	442	110	14057
42806	UK	Europe		London	2014		uncomplicated gonorrhoea									109	39	170	111	148	153	65	1901	1	21	1	1	3	1	8	421	127	7629	1820	13124
42807	UK	Europe		Leeds	2014		uncomplicated gonorrhoea									126	39	67	111	148	153	133	1580	25	166	1	100	100	100	42	1996		5759	29	9768
42808	UK	Europe		Leeds	2015		uncomplicated gonorrhoea									126	39	67	111	148	153	133	1580	25	166	1	100	100	100	42	1996		5759	29	9768
42809	UK	Europe		Leeds	2015		uncomplicated gonorrhoea									126	39	67	111	148	153	133	1580	25	166	1	100	100	100	42	1996		5759	29	9768
42810	UK	Europe		Leeds	2015		uncomplicated gonorrhoea									126	39	67	111	148	153	133	1580	25	166	1	100	100	100	42	1996		5759	29	9768
42811	UK	Europe		Leeds	2015		uncomplicated gonorrhoea									126	39	67	111	148	153	133	1580	25	166	1	100	100	100	42	1996		5759	29	9768
42813	UK	Europe		Leeds	2015		uncomplicated gonorrhoea									126	39	67	111	148	153	133	1580	25	166	1	100	100	100	42	1996		5759	29	9768
42814	UK	Europe		London	2015		uncomplicated gonorrhoea									109	39	170	111	148	153	65	1901	1	21	1	1	3	1	8	421	127	6935	1998	11836
42815	UK	Europe		Leeds	2015		uncomplicated gonorrhoea									126	39	67	111	148	153	133	1580	25	166	1	100	100	100	42	1996		5759	29	9768
42816	UK	Europe		Macclesfield	2015		uncomplicated gonorrhoea									126	39	67	111	148	153	133	1580	25	166	1	100	100	100	42	1996		5759	29	9768
42817	UK	Europe		Scunthorpe	2015		uncomplicated gonorrhoea									126	39	67	111	148	153	133	1580	25	166	1	100	100	100	42	1996		5759	29	9768
42818	UK	Europe		Oldham	2015		uncomplicated gonorrhoea									126	39	67	111	148	153	133	1580	25	166	1	100	100	100	3	192	301	3354	29	5543
42819	UK	Europe		Leeds	2015		uncomplicated gonorrhoea									126	39	67	111	148	153	133	1580	25	166	1	100	100	100	42	1996		5759	29	9768
42820	UK	Europe		Leeds	2015		uncomplicated gonorrhoea									126	39	67	111	148	153	133	1580	25	166	1	19	100	100	42	2573		5759	29	9768
42821	UK	Europe		Scunthorpe	2015		uncomplicated gonorrhoea									126	39	67	111	148	153	133	1580	25	166	1	100	100	100	3	192	301	1527	29	2475
42822	UK	Europe		Leeds	2015		uncomplicated gonorrhoea									126	39	67	111	148	153	133	1580	25	166	1	100	100	100	42	1996		5759	29	9768
42823	UK	Europe		Leeds	2015		uncomplicated gonorrhoea									126	39	67	111	148	153	133	1580	25	166	1	100	100	100	42	1996		5759	29	9768
42824	UK	Europe		Leeds	2015		uncomplicated gonorrhoea									126	39	67	111	148	153	133	1580	25	166	1	100	100	100	42	1996		5759	29	9768
42825	UK	Europe		Reading	2015		uncomplicated gonorrhoea									126	39	67	111	148	153	133	1580	25	166	1	100	100	100	3	192	301	7630	29	13125
42826	UK	Europe		Leeds	2015		uncomplicated gonorrhoea									126	39	67	111	148	153	133	1580	25	166	1	100	100	100	42	1996		5759	29	9768
42827	UK	Europe		London	2015		uncomplicated gonorrhoea									126	39	67	111	148	153	133	1580	25	166	1	100	100	100	42	1996		5759	29	9768
42828	UK	Europe		London	2015		uncomplicated gonorrhoea									126	39	67	111	148	153	133	1580	25	166	1	100	100	100	42	1996		5759	29	9768
42829	UK	Europe		London	2015		uncomplicated gonorrhoea									126	39	67	111	148	153	133	1580	25	166	1	100	100	100	42	1996		5759	29	9768
42830	UK	Europe		Luton	2015		uncomplicated gonorrhoea									126	39	67	111	148	153	133	1580	25	166	1	100	100	100	3	192	301	7759	29	13377
42831	UK	Europe		London	2015		uncomplicated gonorrhoea									126	39	67	111	148	153	133	1580	25	166	1	100	100	100	42	1996		5759	29	9768
42832	UK	Europe		London	2015		uncomplicated gonorrhoea									126	39	67	111	148	153	133	1580	25	166	1	100	100	100	3	192	301	7759	29	13377
42833	UK	Europe		Calderdale	2015		uncomplicated gonorrhoea									126	39	67	111	148	153	133	1580	25	166	1	100	100	100	42	1996		5759	29	9768
42834	UK	Europe		Liverpool	2007		uncomplicated gonorrhoea									126	39	67	111	148	153	133	1580	25	166	1	100	100	100	3	192	301	442	29	649
42835	UK	Europe		Liverpool	2007		uncomplicated gonorrhoea									126	39	67	111	148	153	133	1580	25	166	1	100	100	100	3	192	301	442	29	649
42836	UK	Europe		Liverpool	2007		uncomplicated gonorrhoea									126	39	67	111	148	153	133	1580	25	166	1	100	100	100	3	192	301	442	29	649
42837	UK	Europe		Liverpool	2007		uncomplicated gonorrhoea									126	39	67	111	148	153	133	1580	25	166	1	100	100	100	3	192	301	442	29	649
42838	UK	Europe		Cardiff	2007		uncomplicated gonorrhoea									126	39	67	111	148	153	133	1580	25	166	1	100	100	100	3	192	301	442	29	649
42839	UK	Europe		Nottingham	2013		uncomplicated gonorrhoea									59	39	67	78	148	153	65	7363	16	645	100	1	10	1	10	158	158	1489	563	2400
42840	UK	Europe		London	2013		uncomplicated gonorrhoea									126	39	67	111	148	153	133	1580	25	166	1	100	100	100	3	192	301	442	29	649
42841	UK	Europe		London	2014		uncomplicated gonorrhoea									109	39	170	111	148	153	65	1901	1	21	1	1	3	1	8	421	127	7629	1820	13124
42842	UK	Europe		London	2014		uncomplicated gonorrhoea									109	39	170	111	148	153	65	1901	1	21	1	1	3	1	8	421	127	7629	1820	13124
42843	UK	Europe		London	2014		uncomplicated gonorrhoea									109	39	170	111	148	153	65	1901	1	21	1	1	3	1	8	421	127	7629	1820	13124
45034	Australia	Oceania	Western Australia		2015				256					4	R	126	39	170	158	148	786	65	12039	19	23	1	7	3	1	8	202	73	581	2479	14850
46035	Australia	Oceania	Western Australia		2011	male			0.5							59	39	67	78	148	71	65	1596	3	22	100	100	2	100	1	307	307	227	32	5031
46036	Australia	Oceania	Western Australia		2012	male			0.5							59	39	67	78	148	71	65	1596	3	22	100	100	2	100	1	307	307	227	32	5031
46037	Australia	Oceania	Western Australia		2013	male			0.5							59	39	67	78	148	71	65	1596	3	22	100	100	2	100	1	307	307	11267	32	19436
46039	Australia	Oceania	Western Australia		2014	female			0.5							59	39	67	156	188	153	133	8135	142	22	100	100	2	100	100	729	3087	266	118	387
46044	Australia	Oceania	Western Australia		2016	male			4							59	39	67	78	148	71	65	1596	3	22	2	100	2	100	1	1028	307	9935	2021	17047
46280	Russia	Asia		Irkutsk	2005			other								109	39	67	156	152	71	65	1594	129	17	100	100	1	100	100	713	20	23	27	228
46282	Russia	Europe		Nizhny Novgorod	2008			other								200	39	170	157	148	153	65	12443	18	18	100	100	2	100	100	422	3087	5034	6	8402
46283	Russia	Asia		Irkutsk	2012			other								200	39	170	157	148	153	65	12443	18	1278	100	100	2	100	100	2575	3087	5034	6	8402
46284	Canada	North America	Saskatchewan		2006			other								109	39	67	156	152	71	65	1594	5	17	100	100	1	100	100	20	20	18	27	25
46285	Italy	Europe			2013	male		urethral swab						32	R	109	39	170	111	148	153	65	1901	1	266	100	1	3	1	11	90	90	908	110	1407
46286	Malaysia	Asia	Selangor		2014			other								59	39	67	78	148	153	133	1587	89	23	100	7	4	100	13	714	426	90	602	2575
46287	UK	Europe			2015			other								109	39	170	111	148	153	65	1901	1	14	100	1	3	1	8	22	127	13939	110	23907
46288	Russia	Asia			2010			other								109	39	1027	111	148	153	65	14296	1	288	100	1	3	1	8	127	127	3489	1194	5827
47026	China	Asia		Nanjing	2013	female	uncomplicated gonorrhoea									126	39	170	158	148	786	65	12039	19	23	1	7	3	1	8	202	73	581	33	1866
47027	China	Asia		Nanjing	2013	female	uncomplicated gonorrhoea									59	39	67	158	148	153	65	7827	19	284	100	1	9	1	8	38	38	7321	4	12521
47028	China	Asia		Nanjing	2014	female	uncomplicated gonorrhoea									59	39	67	158	148	153	65	7827	19	284	100	1	9	1	4	1151	38	1132	4	2083
47030	China	Asia		Nanjing	2013	female	uncomplicated gonorrhoea									59	39	170	111	148	153	133	11969	1	288	100	7	3	1	8	199	199	581	186	3366
47031	China	Asia		Nanjing	2013	female	uncomplicated gonorrhoea									59	39	67	111	148	153	65	1583	16	1223	100	7	3	1	8	1574	73	11271	156	19440
47032	China	Asia		Nanjing	2013	female	uncomplicated gonorrhoea									59	39	67	158	148	71	65	1588	47	290	100	7	21	1	13	1554	2351	90	2093	12508
47033	China	Asia		Nanjing	2013	male	uncomplicated gonorrhoea	urethral swab								109	39	170	78	148	153	65	7360	25	284	100	7	53	1	8	497	497	4	752	4539
47034	China	Asia		Nanjing	2013	female	uncomplicated gonorrhoea									109	39	170	78	148	153	65	7360	25	284	100	7	53	1	8	497	497	4	752	4539
47035	China	Asia		Nanjing	2013	male	uncomplicated gonorrhoea	urethral swab								126	39	67	111	148	153	65	7365	16	291	100	7	3	1	13	200	345	10638	119	18351
47036	China	Asia		Nanjing	2013	female	uncomplicated gonorrhoea									126	39	67	111	148	153	65	7365	16	291	100	7	3	1	13	200	345	10638	119	18351
47037	China	Asia		Nanjing	2013	male	uncomplicated gonorrhoea	urethral swab								109	39	170	158	148	153	65	1902	1	287	2	7	15	1	8	203	428	2035	215	11133
47038	China	Asia		Nanjing	2013	female	uncomplicated gonorrhoea									109	39	170	158	148	153	65	1902	1	287	2	7	15	1	8	203	428	2035	215	11133
47039	China	Asia		Nanjing	2013	female	uncomplicated gonorrhoea									109	39	170	158	148	153	65	1902	36	21	100	7	38	1	8	1555		4	29	2493
47040	China	Asia		Nanjing	2013	male	uncomplicated gonorrhoea	urethral swab								59	39	67	158	148	71	65	1588	47	290	100	7	21	1	8	221	1118	7284	2093	12453
47041	China	Asia		Nanjing	2013	female	uncomplicated gonorrhoea									59	39	67	158	148	71	65	1588	47	290	100	7	21	1	8	221	1118	7284	2093	12453
47043	China	Asia		Nanjing	2014	female	uncomplicated gonorrhoea									126	39	170	111	146	153	65	10314	1	288	100	1	3	1	8	127	127	7298	858	12475
47044	China	Asia		Nanjing	2013	female	uncomplicated gonorrhoea									59	39	170	111	148	153	65	7371	36	287	100	2	24	1	8	501		7318	137	12517
47045	China	Asia		Nanjing	2013	male	uncomplicated gonorrhoea	urethral swab								59	39	170	111	148	153	65	7371	36	287	100	2	24	1	8	501		7318	137	12517
47046	China	Asia		Nanjing	2013	female	uncomplicated gonorrhoea									59	39	67	158	148	153	65	7827	19	284	100	1	9	1	8	38	38	1053	4	2318
47047	China	Asia		Nanjing	2014	female	uncomplicated gonorrhoea									59	39	67	158	148	153	65	7827	19	287	100	1	9	1	8	201	38	130	566	8765
47048	China	Asia		Nanjing	2014	female	uncomplicated gonorrhoea									126	39	170	111	148	153	65	7822	1	287	100	7	3	1	13	1178	428	90	570	10335
47049	China	Asia		Nanjing	2014	female	uncomplicated gonorrhoea									126	39	170	111	146	153	65	10314	1	1224	100	1	3	1	8	2017	127	6986	186	11931
47347	UK	Europe		Brighton	2013											126	39	67	111	148	153	133	1580	9	166	100	100	100	100	3	301	301	28	29	995
47348	UK	Europe		Brighton	2013											59	142	67	156	188	153	65	8122	50	20	100	100	1	100	3	299	3111	28	4	292
47349	UK	Europe		Brighton	2013											59	39	67	156	150	153	65	1584	29	294	100	100	7	100	1	178	178	19	24	26
47350	UK	Europe		Brighton	2013											59	39	67	78	148	71	65	1596	3	1234	100	100	2	100	1	955	307	263	26	384
47351	UK	Europe		Brighton	2013											126	39	67	238	148	153	133	9363	9	166	100	100	100	100	1	63	63	1808	29	2992
47352	UK	Europe		Brighton	2013											109	39	170	111	148	153	65	1901	1	266	100	1	3	1	1	89	90	11272	1149	19441
47354	UK	Europe		Brighton	2013											59	39	67	158	148	71	65	1588	47	228		7	17	1	14			11273	529	19442
47355	UK	Europe		Brighton	2013											126	39	67	238	148	153	133	9363	9	166	100	100	100	100	1	63	63	1808	29	2992
47356	UK	Europe		Brighton	2013											730	112	67	189	148	153	133	11516	24	166	100	100	2	100	13	56	55	1143	2934	19443
47357	UK	Europe		Brighton	2013											59	39	67	156	150	153	65	1584	29	294	100	100	7	100	1	178	178	19	24	26
47358	UK	Europe		Brighton	2013											59	39	67	157	147	153	133	1893	25	285	100	100	2	1	1	142	3035	1142	1531	8517
47359	UK	Europe		Brighton	2013											59	39	67	78	148	71	65	1596	3	22	100	100	2	100	1	307	307	2382	26	3916
47362	UK	Europe		Brighton	2013											126	39	67	238	148	153	133	9363	9	1235	100	100	100	100	1	908	63	1808	29	2992
47363	UK	Europe		Brighton	2013											59	142	67	156	188	153	65	8122	50	20	100	100	1	100	3	299	3111	28	4	292
47364	UK	Europe		Brighton	2013											126	39	4	238	148	153	133	11420	9	166	100	100	100	100	11	67	63	908	29	3935
47365	UK	Europe		Brighton	2013											730	112	67	189	148	153	133	11516	24	166	100	100	2	100	13	56	55	1143	39	1780
47366	UK	Europe		Brighton	2013											109	39	170	111	148	153	65	1901	1	266	100	1	3	1	11	90	90	4680	110	7787
47367	UK	Europe		Brighton	2013											126	39	67	238	148	153	133	9363	9	166	100	100	100	100	1	63	63	1808	29	2992
47368	UK	Europe		Brighton	2013											109	39	67	111	148	153	65	1579	1	285	100	100	2	1	8	139	139	14	33	21
47369	UK	Europe		Brighton	2013											126	39	170	111	148	153	65	7822	19	23	100	7	3	1	3	416	73	3031	33	4995
47370	UK	Europe		Brighton	2013											126	39	170	111	148	153	65	7822	19	23	100	7	3	1	3	416	73	3031	33	4995
47371	UK	Europe		Brighton	2013											59	142	67	156	188	153	65	8122	50	20	100	100	1	100	3	299	3111	28	4	292
47372	UK	Europe		Brighton	2013											126	39	67	238	148	153	133	9363	9	166	100	100	100	100	1	63	63	1808	49	4758
47373	UK	Europe		Brighton	2013											126	39	67	111	148	153	133	1580	9	166		100	100	100	3			28	29	995
47374	UK	Europe		Brighton	2013											126	39	170	238	734	153	133	11428	9	166	100	100	100	100	1	63	63	1808	29	2992
47375	UK	Europe		Brighton	2013											59	39	170	156	150	153	65	11172	24	294	100	100	7	100	1	423	178	1873	24	4528
47376	UK	Europe			2006											59	39	67	78	146	153	133	1918	25	20	100	100	1	100	100	239	239	1008	5	1650
47377	UK	Europe		Brighton	2013											126	39	170	111	148	153	65	7822	19	23	100	7	3	1	3	416	73	3031	33	4995
47378	UK	Europe		Brighton	2013											730	112	67	189	148	153	133	11516	24	166	100	100	2	100	13	56	55	1143	39	1780
47380	UK	Europe		Brighton	2013											126	39	170	111	148	153	65	7822	19	23	100	7	3	1	3	416	73	3031	33	4995
47381	UK	Europe		Brighton	2013											59	39	67	157	147	153	133	1893	25	285	100	100	2	1	1	142	3035	1142	1531	8517
47382	UK	Europe		Brighton	2013											59	142	67	156	188	153	65	8122	50	20	100	100	1	100	3	299	3111	28	4	292
47383	UK	Europe		Brighton	2013											126	39	67	238	148	153	133	9363	9	166	100	100	100	100	3	301	301	28	24	7445
47384	UK	Europe		Brighton	2013											126	39	67	238	148	153	133	9363	9	166	100	100	100	100	1	63	63	1808	29	2992
47385	UK	Europe		Brighton	2013											59	142	67	156	188	153	65	8122	50	20	100	100	1	100	3	299	3111	28	4	292
47386	UK	Europe		Brighton	2013											59	142	67	156	188	153	65	8122	50	20	100	100	1	100	3	299	3111	28	4	292
47388	UK	Europe			2006											59	39	170	111	188	71	223	8163	15	20	100	100	7	100	100	84	190	2	16	2
47389	UK	Europe		Brighton	2013											126	39	67	238	148	153	133	9363	9	166	100	100	100	100	1	63	63	1808	29	2992
47390	UK	Europe		Brighton	2013											126	39	67	238	148	153	133	9363	9	166	100	100	100	100	1	63	63	1808	49	4758
47391	UK	Europe		Brighton	2013											59	39	67	157	147	153	133	1893	25	285	100	100	2	1	1	142	3035	1142	1531	8517
47392	UK	Europe		Brighton	2013											59	39	170	111	188	71	223	8163	15	20	6	100	7	100	100	424		2	16	2
47393	UK	Europe		Brighton	2013											59	39	67	157	148	71	65	11249	124	228	100	1	20	100	100	715		11274	441	19444
47394	UK	Europe		Brighton	2013											109	39	67	156	152	71	794	11990	5	1236	100	100	1	100	100	2013	20	39	27	51
47395	UK	Europe		Brighton	2013											59	39	67	157	147	153	133	1893	25	285	100	100	2	1	1	142	3035	1142	1531	8517
47397	UK	Europe		Brighton	2013											59	39	67	78	148	153	65	7363	16	645	100	1	10	1	10	158	158	1489	563	2400
47398	UK	Europe		Brighton	2012											109	39	67	111	148	153	65	1579	1	285	100	100	2	1	8	139	139	14	33	21
47399	UK	Europe		Brighton	2013											59	142	67	156	188	153	65	8122	50	20	100	100	1	100	3	299	3111	28	4	292
47400	UK	Europe			2006											59	39	67	158	148	71	65	1588	25	228	100	7	20	1	12	425	247	997	137	1582
47401	UK	Europe		Brighton	2013											59	39	67	156	150	153	65	1584	29	294	100	100	7	100	1	178	178	19	24	26
47402	UK	Europe			2006											109	39	170	111	148	153	65	1901	1	21	100	1	3	4	8	32	127	4	4	225
47403	UK	Europe		Brighton	2013											59	39	67	78	148	153	65	7363	16	645	100	1	10	1	10	158	158	1489	563	2400
47404	UK	Europe		Brighton	2013											109	39	67	111	148	153	65	1579	1	285	100	100	2	1	8	139	139	14	33	21
47405	UK	Europe		Brighton	2013											59	142	67	156	188	153	65	8122	50	20	100	100	1	100	3	299	3111	28	4	292
47406	UK	Europe			2005											59	39	170	111	188	71	223	8163	15	20	100	100	7	100	100	84	190	2	16	2
47407	UK	Europe		Brighton	2013											59	39	67	156	150	153	65	1584	29	294	100	100	7	100	1	178	178	19	24	26
47408	UK	Europe		Brighton	2013											109	39	170	156	188	71	65	7359	42	23	100	10	2	100	100	231	231	11275	241	19445
47409	UK	Europe		Brighton	2013											109	39	67	111	148	153	65	1579	1	285	100	100	2	1	8	139	139	14	33	21
47410	UK	Europe		Brighton	2013											59	142	67	156	188	153	65	8122	50	20	100	100	1	100	3	299	3111	28	4	292
47411	UK	Europe		Brighton	2013											126	39	67	238	734	153	133	11463	9	166	100	100	100	100	1	63	63	1808	29	2992
47412	UK	Europe		Brighton	2013											109	39	170	111	148	153	65	1901	1	266	100	1	3	1	11	90	90	2237	110	3709
47413	UK	Europe		Brighton	2013											200	39	67	190	152	71	65	12467	134	23	100	100	2	100	100	716	1958	4546	1057	8213
47414	UK	Europe			2005											128	39	67	157	149	153	133	8114	9	22	100	100	7	100	1	46	63		4
47415	UK	Europe		Brighton	2013											126	39	67	238	148	153	133	9363	9	166	100	100	100	100	1	63	63	1808	29	2992
47416	UK	Europe		Brighton	2013											59	142	67	156	188	153	65	8122	50	20	100	100	1	100	3	299	3111	28	4	292
47417	UK	Europe		Brighton	2012											59	39	170	78	146	154	65	8143	40	23	100	7	4	100	13	426	426	90	953	5624
47418	UK	Europe		Brighton	2013											59	142	67	156	188	153	65	8122	50	20	100	100	1	100	3	299	3111	28	4	292
47419	UK	Europe		Brighton	2013											59	142	67	156	188	153	65	8122	50	20	100	100	1	100	3	299	3111	28	4	292
47420	UK	Europe		Brighton	2013											59	142	67	156	188	153	65	8122	50	20	100	100	1	100	3	299	3111	28	4	292
47421	UK	Europe		Brighton	2013											59	142	67	156	188	153	65	8122	50	20	100	100	1	100	3	299	3111	28	4	292
47422	UK	Europe		Brighton	2013											730	112	67	189	148	153	133	11516	24	166	100	100	2	100	13	56	55	1143	2934	19443
47424	UK	Europe		Brighton	2013											126	39	170	111	148	153	65	7822	19	23	100	7	3	1	3	416	73	3031	33	4995
47425	UK	Europe		Brighton	2013											59	39	67	157	148	153	65	1599	130	294	100	100	2	100	3	520	520	435	188	645
47427	UK	Europe		Brighton	2013											126	39	67	238	148	153	133	9363	9	166	100	100	100	100	1	63	63	1808	49	4758
47428	UK	Europe		Brighton	2013											59	142	67	156	188	153	65	8122	50	20	100	100	1	100	3	299	3111	28	4	292
47429	UK	Europe		Brighton	2013											59	39	67	158	148	71	65	1588	38	228	100	7	3	1	1	249	309	30	743	3307
47430	UK	Europe		Brighton	2013											59	39	67	156	150	153	65	1584	29	294	100	100	7	100	1	178	178	19	24	26
47431	UK	Europe		Brighton	2013											109	39	67	111	148	153	65	1579	1	285	100	100	2	1	8	139	139	14	33	21
47432	UK	Europe		Brighton	2013											126	39	170	111	148	153	65	7822	19	23	100	7	3	1	3	416	73	3031	33	4995
47433	UK	Europe			2005											129	39	67	191	149	153	65	1906	18	1237	8	100	1	100	14	2591		7	3	8
47434	UK	Europe		Brighton	2012											126	39	67	111	148	153	65	7365	9	166	100	100	100	100	1	63	63	1808	29	2992
47435	UK	Europe		Brighton	2013											59	39	67	156	150	153	65	1584	29	294	100	100	7	100	1	178	178	19	24	26
47436	UK	Europe		Brighton	2013											730	112	67	189	148	153	133	11516	24	166	100	100	2	100	13	56	55	1143	39	1780
47437	UK	Europe		Brighton	2013											730	112	67	189	148	153	133	11516	24	166	100	100	2	100	13	56	55	1143	39	1780
47438	UK	Europe		Brighton	2013											59	142	67	156	188	153	65	8122	50	20	100	100	1	100	3	299	3111	28	4	292
47439	UK	Europe		Brighton	2013											59	142	67	156	188	153	65	8122	50	20	100	100	1	100	3	299	3111	28	4	292
47440	UK	Europe		Brighton	2013											59	39	67	78	148	153	65	7363	16	645	100	1	10	1	10	158	158	1489	563	2400
47441	UK	Europe		Brighton	2012											126	39	67	111	148	153	133	1580	9	166	100	100	100	100	3	301	301	28	29	995
47442	UK	Europe		Brighton	2013											59	39	67	78	148	71	65	1596	3	22	100	100	2	100	1	307	307	2382	26	3916
47443	UK	Europe		Brighton	2013											59	39	67	156	150	153	65	1584	29	294	100	100	7	100	1	178	178	19	24	26
47444	UK	Europe		Brighton	2013											126	39	67	238	148	153	133	9363	9	166	100	100	100	100	1	63	63	1808	29	2992
47445	UK	Europe		Brighton	2013											129	39	67	156	149	153	65	1595	18	18	100	100	1	100	14	17		7	1314	6837
47446	UK	Europe		Brighton	2013											59	39	67	78	148	153	65	7363	16	645	100	1	10	1	11	165	158	908	563	7574
47448	UK	Europe		Brighton	2013											126	39	170	111	148	153	65	7822	19	23	100	7	3	1	3	416	73	3031	33	4995
47449	UK	Europe		Brighton	2013											59	142	67	156	188	153	65	8122	50	20	100	100	1	100	3	299	3111	28	4	292
47450	UK	Europe		Brighton	2013											126	39	170	111	148	153	65	7822	19	23	100	7	3	1	3	416	73	3031	33	4995
47451	UK	Europe		Brighton	2013											126	39	170	111	148	153	65	7822	19	23	100	7	3	1	3	416	73	3031	33	4995
47452	UK	Europe		Brighton	2013											126	39	67	238	148	153	133	9363	9	166	100	100	100	100	1	63	63	3361	29	5553
47453	UK	Europe		Brighton	2013											59	39	170	111	188	805	835	12491	15	20	100	100	7	100	100	84	190	2	16	2
47454	UK	Europe		Brighton	2013											59	142	67	156	188	153	65	8122	50	20	100	100	1	100	3	299	3111	28	4	292
47455	UK	Europe		Brighton	2013											126	39	67	238	147	153	133	9362	9	166	100	100	100	100	1	63	63	13541	27
47456	UK	Europe			2006											59	39	170	111	188	71	223	8163	15	20	100	100	7	100	100	84	190	2	16	2
47458	UK	Europe		Brighton	2013											126	39	67	238	148	153	133	9363	9	166	100	100	100	100	1	63	63	1808	29	2992
47460	UK	Europe		Brighton	2013											59	142	67	156	188	153	65	8122	50	20	100	100	1	100	3	299	3111	28	4	292
47461	UK	Europe		Brighton	2013											730	112	67	189	148	153	133	11516	24	166	100	100	2	100	13	56	55	1143	39	1780
47462	UK	Europe		Brighton	2013											59	39	67	78	148	71	65	1596	3	22	100	100	2	100	1	307	307	2382	26	3916
47464	UK	Europe		Brighton	2013											126	39	170	238	734	153	133	11428	9	166	100	100	100	100	1	63	63	1808	29	2992
47465	UK	Europe		Brighton	2013											126	39	67	111	148	153	133	1580	9	166		100	100	100	3			28	29	995
47466	UK	Europe		Brighton	2013											59	39	170	78	146	154	65	8143	40	23	100	7	4	100	100	427	427	3448	1993	11615
47467	UK	Europe			2006											59	39	67	158	148	71	65	1588	25	228	100	7	20	1	12	425	247	997	137	1582
47468	UK	Europe		Brighton	2013											59	39	67	157	147	153	133	1893	25	285	100	100	2	1	1	142	3035	1142	1531	8517
47469	UK	Europe		Brighton	2013											109	39	170	111	148	153	65	1901	1	21	100	1	3	1	8	26	127	4	4	225
47470	UK	Europe		Brighton	2013											59	39	170	111	188	71	223	8163	15	20	6	100	7	100	100	424		2	16	2
47472	UK	Europe		Brighton	2013											109	39	170	111	148	153	65	1901	1	266	100	1	3	1	11	90	90	2237	110	3709
47474	UK	Europe		Brighton	2013											126	39	170	111	148	153	65	7822	19	23	100	7	3	1	3	416	73	3031	33	4995
47475	UK	Europe			2006											59	39	67	78	146	153	133	1918	25	20	100	100	1	100	100	239	239	1008	5	1650
47476	UK	Europe		Brighton	2013											126	39	170	111	148	153	65	7822	19	23	100	7	3	1	3	416	73	3031	33	4995
47478	UK	Europe		Brighton	2013											59	112	67	156	150	153	65	12492	29	294	100	100	7	100	1	178	178	4323	24	8919
47479	UK	Europe		Brighton	2013											126	39	170	238	734	153	133	11428	9	166	100	100	100	100	1	63	63	1808	29	2992
47480	UK	Europe		Brighton	2013											126	39	67	238	148	153	133	9363	135	166	100	100	100	100	1	717	63	1873	29	10419
47481	UK	Europe		Brighton	2013											59	142	67	156	188	153	65	8122	50	20	100	100	1	100	3	299	3111	28	4	292
47482	UK	Europe		Brighton	2013											126	39	67	238	148	153	133	9363	9	166	100	100	100	100	1	63	63	1808	29	2992
47483	UK	Europe		Brighton	2013											59	142	67	156	188	153	65	8122	50	20	100	100	1	100	3	299	3111	28	4	292
47484	UK	Europe		Brighton	2013											126	39	170	111	148	153	65	7822	19	23	100	7	3	1	3	416	73	3031	33	4995
47485	UK	Europe		Brighton	2013											59	39	67	157	147	153	133	1893	25	285	100	100	2	1	1	142	3035	1142	1531	8517
47486	UK	Europe		Brighton	2013											109	39	170	111	148	153	65	1901	1	266	100	1	3	1	11	90	90	908	110	1407
47488	UK	Europe		Brighton	2013											126	39	67	238	148	153	133	9363	9	166	100	100	100	100	1	63	63	1808	29	2992
47490	UK	Europe		Brighton	2013											59	39	67	158	148	71	65	1588	38	228	100	7	3	1	1	249	309	30	743	3307
47492	UK	Europe		Brighton	2013											59	39	67	157	147	153	133	1893	25	285	100	100	2	1	1	142	3035	1142
47493	UK	Europe		Brighton	2013											126	39	67	111	148	153	133	1580	9	166		100	100	100	3			28	29	995
47494	UK	Europe		Brighton	2013											126	39	67	238	148	153	133	9363	9	166	100	100	100	100	1	63	63	1808	49	4758
47495	UK	Europe		Brighton	2013											59	142	67	156	188	153	65	8122	50	20	100	100	1	100	3	299	3111	28	4	292
47496	UK	Europe		Brighton	2013											59	39	67	78	148	71	65	1596	3	1234	100	100	2	100	1	955	307	263	26	384
47498	UK	Europe			2006											109	39	67	156	152	71	65	1594	5	17	100	100	1	100	100	20	20	185	27	249
47499	UK	Europe		Brighton	2013											126	39	67	238	148	153	133	9363	9	166	100	100	100	100	1	63	63	1808	29	2992
47501	UK	Europe		Brighton	2013											126	39	170	111	148	153	65	7822	19	23	100	7	3	1	3	416	73	3031	33	4995
47502	UK	Europe		Brighton	2013											59	39	67	156	150	153	65	1584	29	294	100	100	7	100	1	178	178	19	24	26
47503	UK	Europe		Brighton	2013											59	39	67	78	148	153	65	7363	16	645	100	1	10	1	10	158	158	3957	563	6360
47504	UK	Europe		Brighton	2013											126	39	67	238	148	153	133	9363	9	166	100	100	100	100	1	63	63	1808	29	2992
47505	UK	Europe		Brighton	2013											59	142	67	156	188	153	65	8122	50	20	100	100	1	100	3	299	3111	28	4	292
47506	UK	Europe		Brighton	2013											59	142	67	156	188	153	65	8122	50	20	100	100	1	100	3	299	3111	28	4	292
47507	UK	Europe		Brighton	2013											126	39	4	238	148	153	133	11420	9	166	100	100	100	100	11	67	63	908	29	3935
47508	UK	Europe		Brighton	2013											126	39	67	78	148	153	65	1600	25	166	100	100	100	100	1	240	63	11276	29	19446
47509	UK	Europe		Brighton	2013											59	142	67	156	188	153	65	8122	50	20	100	100	1	100	3	299	3111	28	4	292
47510	UK	Europe		Brighton	2013											109	39	170	111	148	153	65	1901	1	266	100	1	3	1	11	90	90	4680	110	7787
47511	UK	Europe		Brighton	2013											59	39	67	156	150	153	65	1584	29	294	100	100	7	100	1	178	178	19	24	26
47512	UK	Europe		Brighton	2013											109	39	67	156	152	71	65	1594	5	17	100	100	1	100	100	20	20	5918	27	10048
47513	UK	Europe			2005											128	39	67	157	149	153	133	8114	9	22	100	100	7	100	1	46	63		4
47514	UK	Europe		Brighton	2013											730	112	67	189	148	153	133	11516	24	166	100	100	2	100	13	56	55	1143	2934	19443
47515	UK	Europe		Brighton	2013											109	39	67	111	148	153	65	1579	1	266		1	3	1	11			908	110	1407
47516	UK	Europe		Brighton	2013											126	39	67	238	734	153	133	11463	1	166	100	100	100	100	1	246	63	1808	29	2992
47517	UK	Europe		Brighton	2013											109	39	170	111	148	153	65	1901	1	266	100	1	3	1	11	90	90	2513	26	19146
47519	UK	Europe		Brighton	2013											109	39	170	111	148	153	65	1901	1	266	100	1	3	1	11	90	90	2237	110	3709
47521	UK	Europe		Brighton	2013											126	39	67	238	148	153	133	9363	9	166	100	100	100	100	1	63	63	1808	29	2992
47522	UK	Europe		Brighton	2013											109	39	170	156	188	71	65	7359	42	23	100	10	2	100	100	231	231	11275	241	19445
47523	UK	Europe		Brighton	2013											126	39	67	111	148	153	133	1580	9	166	100	100	100	100	3	301	301	28	29	995
47524	UK	Europe		Brighton	2013											126	39	170	111	148	153	65	7822	19	23	100	7	3	1	3	416	73	3031	33	4995
47525	UK	Europe		Brighton	2013											59	142	67	156	188	153	65	8122	50	20	100	100	1	100	3	299	3111	28	4	292
47527	UK	Europe		Brighton	2013											109	39	170	111	148	153	65	1901	1	266		1	3	1	11			908	110	1407
47528	UK	Europe		Brighton	2013											126	39	67	238	148	153	133	9363	9	166	100	100	100	100	1	63	63	1808	49	4758
47529	UK	Europe		Brighton	2013											126	39	170	238	734	153	133	11428	9	166	100	100	100	100	1	63	63	1808	29	2992
47530	UK	Europe		Brighton	2013											59	142	67	156	188	153	65	8122	50	20	100	100	1	100	3	299	3111	28	4	292
47531	UK	Europe		Brighton	2013											59	142	67	156	188	153	65	8122	50	20	100	100	1	100	3	299	3111	28	4	292
47532	UK	Europe		Brighton	2012											59	39	67	156	150	153	65	1584	29	294	100	100	7	100	1	178	178	4323	24	8919
47534	UK	Europe		Brighton	2013											126	39	67	158	149	71	65	11421	10	1238	100	7	20	1	13	1595	268	90	29	758
47535	UK	Europe		Brighton	2013											730	112	67	189	148	153	133	11516	24	166	100	100	2	100	13	56	55	1143	39	1780
47536	UK	Europe		Brighton	2013											126	39	67	238	734	153	133	11463	9	166	100	100	100	100	1	63	63	1808	29	2992
47537	UK	Europe		Brighton	2013											59	39	67	78	147	154	65	11231	1	287	100	7	3	1	8	428	428	11277	1491	19447
47538	UK	Europe		Brighton	2013											109	39	67	111	148	153	65	1579	1	285	100	100	2	1	8	139	139	14	33	21
47539	UK	Europe		Brighton	2013											730	112	67	189	148	153	133	11516	24	166	100	100	2	100	13	56	55	1143	39	1780
47540	UK	Europe		Brighton	2013											109	39	170	111	148	153	65	1901	1	266	100	1	3	1	11	90	90	2237	110	3709
47541	UK	Europe		Brighton	2012											109	39	67	111	148	153	65	1579	1	285	100	100	2	1	8	139	139	14	1131	11064
47542	UK	Europe		Brighton	2013											126	39	170	111	148	153	65	7822	19	23	100	7	3	1	3	416	73	3031	33	4995
47543	UK	Europe		Brighton	2013											59	142	67	156	188	153	65	8122	50	20	100	100	1	100	3	299	3111	28	4	292
47544	UK	Europe		Brighton	2013											59	142	67	156	188	153	65	8122	50	20	100	100	1	100	3	299	3111	28	4	292
47545	UK	Europe		Brighton	2013											109	39	170	111	148	153	65	1901	1	266		1	3	1	11			11278	110	19448
47546	UK	Europe		Brighton	2013											59	39	67	78	148	153	65	7363	16	645	100	1	10	1	10	158	158	1489	563	2400
47547	UK	Europe		Brighton	2013											59	39	170	78	148	154	65	1582	19	23	100	1	18	100	8	186	896	866	21	2997
47548	UK	Europe		Brighton	2013											730	112	67	189	148	153	133	11516	24	166	100	100	2	100	13	56	55	1143	2933	19434
47549	UK	Europe		Brighton	2013											126	39	67	238	734	153	133	11463	1	166	100	100	100	100	1	246	63	1808	29	2992
47550	UK	Europe		Brighton	2013											126	39	67	238	148	153	133	9363	9	166	100	100	100	100	1	63	63	1808	29	2992
47551	UK	Europe		Brighton	2013											59	39	67	157	147	153	133	1893	25	285	100	100	2	1	1	142	3035	1142	1531	8517
47552	UK	Europe		Brighton	2013											109	39	170	111	148	153	65	1901	1	266		1	3	1	11			908	110	1407
47553	UK	Europe		Brighton	2013											126	39	4	238	148	153	133	11420	9	166	100	7	100	100	11	429	63	908	29	3935
47554	UK	Europe		Brighton	2013											109	39	67	111	148	153	65	1579	1	266		1	3	1	11			908	110	1407
47555	UK	Europe		Brighton	2013											126	39	67	238	148	153	133	9363	9	166		100	100	100	1			1808	29	2992
47556	UK	Europe		Brighton	2013											59	39	67	78	148	71	65	1596	3	1234	100	100	2	100	1	955	307	227	26	190
47557	UK	Europe		Brighton	2013											59	39	67	78	148	71	65	1596	3	1234	100	100	2	100	1	955	307	227	26	190
47558	UK	Europe		Brighton	2013											109	39	170	111	148	153	65	1901	1	266		1	3	1	11			908	110	1407
47559	UK	Europe		Brighton	2013											126	39	4	238	148	153	133	11420	9	166	100	7	100	100	11	429	63	908	29	3935
47560	UK	Europe		Brighton	2013											730	112	67	189	148	153	133	11516	24	166	100	100	2	100	13	56	55	1143	39	1780
47561	UK	Europe		Brighton	2013											109	39	67	156	152	71	65	1594	5	1239	100	100	1	100	100	851	20	4863	27	8148
47562	UK	Europe		Brighton	2013											730	112	67	189	148	153	133	11516	24	166	100	100	2	100	13	56	55	1143	39	1780
47563	UK	Europe		Brighton	2013											59	39	67	157	147	153	133	1893	25	285	100	100	2	1	1	142	3035	1142	1531	8517
47564	UK	Europe		Brighton	2013											126	39	67	111	148	153	133	1580	9	166	100	100	100	100	3	301	301	6802	29	11609
47565	UK	Europe		Brighton	2013											109	39	67	111	148	153	65	1579	1	285	100	100	2	1	8	139	139	14	1131	11064
47566	UK	Europe		Brighton	2013											126	39	170	111	148	153	65	7822	19	23	100	7	3	1	3	416	73	3031	33	4995
47567	UK	Europe		Brighton	2013											59	39	67	78	148	153	65	7363	16	645	100	1	10	1	10	158	158	1489	563	2400
47568	UK	Europe		Brighton	2013											59	142	67	156	188	153	65	8122	50	20	100	100	1	100	3	299	3111	28	4	292
47569	UK	Europe		Brighton	2013											59	39	67	157	147	153	133	1893	25	285	100	100	2	1	1	142	3035	1142	1531	8517
47570	UK	Europe		Brighton	2013											126	39	170	111	148	153	65	7822	19	23	100	7	3	1	100	430	73	6107	33	19147
47571	UK	Europe		Brighton	2013											59	39	67	190	148	153	65	9903	18	294	100	7	18	100	14	431		161	96	10806
47572	UK	Europe		Brighton	2013											730	112	67	189	148	153	133	11516	24	166	100	100	2	100	13	56	55	1143	39	1780
47573	UK	Europe		Brighton	2013											59	39	67	157	147	153	133	1893	25	285	100	100	2	1	1	142	3035	1142	1531	8517
47574	UK	Europe		Brighton	2013											59	39	67	78	148	71	65	1596	3	1234	100	100	2	100	1	955	307	227	26	190
47575	UK	Europe		Brighton	2013											109	39	67	111	148	153	65	1579	1	285	100	100	2	1	8	139	139	14	33	21
47576	UK	Europe		Brighton	2013											59	39	67	157	147	153	133	1893	25	285	100	100	2	1	1	142	3035	1142	1531	8517
47577	UK	Europe		Brighton	2013											59	39	67	157	147	153	133	1893	25	285	100	100	2	1	1	142	3035	11279	25	19449
47579	UK	Europe		Brighton	2013											109	39	170	111	148	153	65	1901	1	266		1	3	1	11			908	110	1407
47580	UK	Europe		Brighton	2013											59	39	67	157	147	153	133	1893	25	285	100	100	2	1	1	142	3035	1142	1531	8517
47581	UK	Europe		Brighton	2013											59	39	67	156	150	153	65	1584	29	294	100	100	7	100	1	178	178	4323	24	8919
47582	UK	Europe		Brighton	2013											59	39	67	78	148	153	65	7363	16	645	100	1	10	1	10	158	158	1489	563	2400
47583	UK	Europe		Brighton	2013											59	39	67	78	148	71	65	1596	3	1234	100	100	2	100	1	955	307	227	26	190
47584	UK	Europe		Brighton	2013											730	112	67	189	148	153	133	11516	24	166	100	100	2	100	13	56	55	1143	39	1780
47585	UK	Europe		Brighton	2013											59	142	67	156	188	153	65	8122	50	20	100	100	1	100	3	299	3111	28	4	292
47586	UK	Europe		Brighton	2013											59	39	67	157	147	153	133	1893	25	285	100	100	2	1	1	142	3035	1142	1531	8517
47587	UK	Europe		Brighton	2013											59	142	67	156	188	153	65	8122	50	20	100	100	1	100	3	299	3111	28	4	292
47588	UK	Europe		Brighton	2013											59	39	67	156	150	153	65	1584	29	294	100	100	7	100	1	178	178	19	24	26
47589	UK	Europe		Brighton	2013											59	39	67	157	147	153	133	1893	25	285	100	100	2	1	1	142	3035	1142	1531	8517
47590	UK	Europe		Brighton	2013											730	112	67	189	148	153	133	11516	24	166	100	100	2	100	13	56	55	1143	2933	19434
47591	UK	Europe		Brighton	2013											59	39	67	156	150	153	65	1584	29	294	100	100	7	100	1	178	178	19	24	26
47593	UK	Europe		Brighton	2013											730	112	67	189	148	153	133	11516	24	166	100	100	2	100	13	56	55	1143	39	1780
47594	UK	Europe		Brighton	2013											126	39	67	238	148	153	133	9363	9	166	100	100	100	100	1	63	63	1808	29	2992
47595	UK	Europe		Brighton	2013											59	39	67	78	148	153	65	7363	16	645	100	1	10	1	10	158	158	3957	563	6360
47596	UK	Europe		Brighton	2013											797	39	170	78	148	154	65	12500	54	291	100	1	22	100	14	718		11280	1118	19450
47597	UK	Europe		Brighton	2013											59	39	67	156	150	153	65	1584	29	294	100	100	7	100	1	178	178	19	24	26
47598	UK	Europe		Brighton	2013											109	39	67	111	148	153	65	1579	1	285	100	100	2	1	8	139	139	2764	33	7269
47599	UK	Europe		Brighton	2013											109	39	170	111	148	153	65	1901	1	21	100	1	3	1	8	26	127	1582	4	6712
47600	UK	Europe		Brighton	2013											126	39	67	238	734	153	133	11463	9	166	100	100	100	100	1	63	63	1808	29	2992
47601	UK	Europe		Brighton	2013											730	112	67	189	148	153	133	11516	24	166	100	100	2	100	13	56	55	1143	39	1780
47602	UK	Europe		Brighton	2013											109	39	67	111	148	153	65	1579	1	266		1	3	1	11			908	110	1407
47603	UK	Europe		Brighton	2013											59	39	67	78	148	71	65	1596	3	1234	100	100	2	100	1	955	307	227	26	190
47604	UK	Europe		Brighton	2013											59	39	67	78	148	71	65	1596	3	1234	100	100	2	100	1	955	307	263	26	384
47605	UK	Europe		Brighton	2013											59	39	67	190	148	153	65	9903	18	294	100	7	18	100	14	431		161	96	10806
47606	UK	Europe		Brighton	2013											59	39	67	78	148	71	65	1596	3	1234	100	100	2	100	1	955	307	227	26	190
47607	UK	Europe		Brighton	2013											109	39	170	111	148	153	65	1901	1	266		1	3	1	11			908	110	1407
47608	UK	Europe		Brighton	2013											59	39	67	78	148	153	65	7363	16	645	100	1	10	1	10	158	158	4786	563	8030
47609	UK	Europe		Brighton	2013											109	39	170	111	148	153	65	1901	1	21	100	1	3	1	8	26	127	260	208	7631
47610	UK	Europe		Brighton	2013											126	39	4	238	148	153	133	11420	9	166	100	100	100	100	11	67	63	908	29	3935
47611	UK	Europe		Brighton	2013											59	39	67	157	147	153	133	1893	25	285	100	100	2	1	1	142	3035	1142	1531	8517
47612	UK	Europe		Brighton	2013											126	39	4	238	148	153	133	11420	9	166	100	7	100	100	11	429	63	908	29	3935
47613	UK	Europe		Brighton	2013											59	39	67	157	147	153	133	1893	25	285	100	100	2	1	1	142	3035	1142	1531	8517
47614	UK	Europe		Brighton	2013											59	39	67	157	147	153	133	1893	25	285	100	100	2	1	1	142	3035	1142	1531	8517
47615	UK	Europe		Brighton	2013											126	39	67	238	734	153	133	11463	1	166	100	100	100	100	1	246	63	1808	29	2992
47616	UK	Europe		Brighton	2013											126	39	4	238	148	153	133	11420	9	166	100	7	100	100	11	429	63	908	29	3935
47617	UK	Europe		Brighton	2013											126	39	67	238	148	153	133	9363	9	166	100	100	100	100	1	63	63	5846	29	9901
47618	UK	Europe		Brighton	2013											126	39	67	238	148	153	133	9363	9	166	100	100	100	100	1	63	63	1808	29	2992
47619	UK	Europe		Brighton	2013											59	39	67	157	148	153	65	1599	130	294	100	100	2	100	3	520	520	435	188	645
47620	UK	Europe		Brighton	2013											126	39	4	238	148	153	133	11420	9	166	100	7	100	100	11	429	63	908	29	3935
47621	UK	Europe		Brighton	2013											59	39	67	157	147	153	133	1893	25	285	100	100	2	1	1	142	3035	1142	1531	8517
47622	UK	Europe		Brighton	2013											59	39	67	157	147	153	133	1893	25	285	100	100	2	1	1	142	3035	1142	1531	8517
47623	UK	Europe		Brighton	2013											126	39	4	238	148	153	133	11420	9	166	100	7	100	100	11	429	63	908	29	3935
47624	UK	Europe		Brighton	2013											59	39	67	78	148	71	65	1596	3	1234	100	100	2	100	1	955	307	263	26	384
47625	UK	Europe		Brighton	2013											126	142	67	156	150	153	65	11986	1	294	100	100	2	1	1	432	442	19	24	26
47626	UK	Europe		Brighton	2013											59	39	67	158	148	71	65	1588	47	228	100	7	17	1	3	433	433	59	91	19083
47627	UK	Europe		Brighton	2013											59	142	67	156	188	153	65	8122	50	20	100	100	1	100	3	299	3111	28	4	292
47628	UK	Europe		Brighton	2013											126	39	67	238	148	153	133	9363	9	166	100	100	100	100	1	63	63		29
47629	UK	Europe		Brighton	2013											126	39	4	238	148	153	133	11420	9	166	100	100	100	100	11	67	63	908	29	3935
47630	UK	Europe		Brighton	2013											109	39	67	111	148	153	65	1579	1	285	100	100	2	1	8	139	139	14	33	21
47631	UK	Europe		Brighton	2013											59	39	67	78	148	153	65	7363	16	645	100	1	10	1	10	158	158	1489	563	2400
47633	UK	Europe		Brighton	2013											59	142	67	156	188	153	65	8122	50	20	100	100	1	100	3	299	3111	28	4	292
47634	UK	Europe		Brighton	2013											109	39	170	111	148	153	65	1901	1	266		1	3	1	11			908	110	1407
47635	UK	Europe		Brighton	2013											126	39	67	238	148	153	133	9363	9	166	100	100	100	100	1	63	63		29
47636	UK	Europe		Brighton	2013											730	112	67	189	148	153	133	11516	24	166	100	100	2	100	13	56	55	1143	39	1780
47637	UK	Europe		Brighton	2013											59	39	67	157	147	153	133	1893	25	285	100	100	2	1	1	142	3035	1142	1531	8517
47638	UK	Europe		Brighton	2013											59	39	67	157	147	153	133	1893	25	285	100	100	2	1	1	142	3035	1142	1531	8517
47639	UK	Europe		Brighton	2013											109	39	170	111	148	153	65	1901	1	266		1	3	1	11			908	110	1407
47640	UK	Europe		Brighton	2013											59	142	67	156	188	153	65	8122	50	20	100	100	1	100	3	299	3111	28	4	292
47641	UK	Europe		Brighton	2013											126	39	67	238	148	153	133	9363	9	166	100	100	100	100	3	301	301	28	24	7445
47642	UK	Europe		Brighton	2013											59	39	67	78	148	153	65	7363	16	645	100	1	10	1	1	419	158	5945	563	10149
47643	UK	Europe		Brighton	2013											59	39	67	78	148	153	65	7363	16	645	100	1	10	1	10	158	158	1489	563	2400
47644	UK	Europe		Brighton	2013											59	39	67	78	148	153	65	7363	16	645	100	1	10	1	1	419	158	5945	563	10149
47645	UK	Europe		Brighton	2013											59	39	67	157	147	153	133	1893	25	285	100	100	2	1	1	142	3035	1142	1531	8517
47646	UK	Europe		Brighton	2013											109	39	170	111	148	153	65	1901	1	266		1	3	1	11			908	110	1407
47647	UK	Europe		Brighton	2013											59	39	67	158	148	71	65	1588	47	228	100	7	17	1	3	433	433	59	91	19083
47648	UK	Europe		Brighton	2013											126	39	67	238	148	153	133	9363	9	166	100	100	100	100	1	63	63	1808	29	2992
47649	UK	Europe		Brighton	2013											126	39	67	238	148	153	133	9363	9	166	100	100	100	100	11	67	63	2043	29	7019
47650	UK	Europe		Brighton	2013											59	39	67	157	147	153	133	1893	25	285	100	100	2	1	1	142	3035	1142	1531	8517
47651	UK	Europe		Brighton	2013											109	39	67	111	148	153	65	1579	1	285	100	100	2	1	8	139	139	430	33	1034
47652	UK	Europe		Brighton	2013											126	39	4	238	148	153	133	11420	9	166	100	100	100	100	11	67	63	908	29	3935
47653	UK	Europe		Brighton	2013											59	142	67	156	188	153	65	8122	50	20	100	100	1	100	3	299	3111	28	4	292
47654	UK	Europe		Brighton	2013											59	142	67	156	188	153	65	8122	50	20	100	100	1	100	3	299	3111	28	4	292
47655	UK	Europe		Brighton	2013											126	39	4	238	148	153	133	11420	9	166	100	7	100	100	11	429	63	908	29	3935
47656	UK	Europe		Brighton	2013											59	39	67	157	147	153	133	1893	25	285	100	100	2	1	1	142	3035	1142	1531	8517
47657	UK	Europe		Brighton	2013											126	39	170	238	734	153	133	11428	9	166	100	100	100	100	1	63	63	1808	29	2992
47658	UK	Europe		Brighton	2013											109	39	67	111	148	153	65	1579	1	266	100	1	3	1	11	90	90	908	110	1407
47659	UK	Europe		Brighton	2013											59	39	67	157	147	153	133	1893	25	285	100	100	2	1	1	142	3035	1142	1531	8517
47660	UK	Europe		Brighton	2013											109	39	170	111	148	153	65	1901	1	266		1	3	1	11			5461	110	9153
47661	UK	Europe		Brighton	2013											59	39	67	156	150	153	65	1584	29	294	100	100	7	100	1	178	178	19	24	26
47662	UK	Europe		Brighton	2013											59	39	67	157	147	153	133	1893	25	285	100	100	2	1	1	142	3035	1142	1531	8517
47663	UK	Europe		Brighton	2013											109	39	67	111	148	153	65	1579	1	285	100	100	2	1	8	139	139	430	33	1034
47664	UK	Europe		Brighton	2013											126	39	4	238	148	153	133	11420	9	166	100	7	100	100	11	429	63	908	29	3935
47665	UK	Europe		Brighton	2013											109	39	67	111	148	153	65	1579	1	266		1	3	1	11			908	110	1407
47666	UK	Europe		Brighton	2013											59	39	67	157	147	153	133	1893	25	285	100	100	2	1	1	142	3035	1142	1531	8517
47668	UK	Europe		Brighton	2013											59	39	67	156	150	153	65	1584	29	294	100	100	7	100	1	178	178	19	24	26
47669	UK	Europe		Brighton	2013											59	39	67	157	148	71	133	8776	125	1320	100	7	17	1	14	6697		147	294	1285
47670	UK	Europe		Brighton	2013											59	142	67	156	188	153	65	8122	50	20	100	100	1	100	3	299	3111	28	4	292
47671	UK	Europe		Brighton	2013											109	39	170	78	148	153	65	7360	1	266	100	1	3	1	11	90	90	5315	110	8987
47672	UK	Europe		Brighton	2013											126	39	170	238	734	153	133	11428	9	166	100	100	100	100	1	63	63	1808	29	2992
47673	UK	Europe		Brighton	2013											126	39	4	238	148	153	133	11420	9	166	100	100	100	100	11	67	63	908	29	3935
47674	UK	Europe		Brighton	2013											59	39	67	78	148	153	65	7363	16	645	100	1	10	1	10	158	158	3957	563	6360
47675	UK	Europe		Brighton	2013											59	39	67	156	150	153	65	1584	29	294	100	100	7	100	1	178	178	19	24	26
47676	UK	Europe		Brighton	2013											59	39	67	157	148	153	65	1599	130	294	100	100	2	100	3	520	520	435	188	645
47678	UK	Europe		Brighton	2013											59	39	67	157	147	153	133	1893	25	285	100	100	2	1	1	142	3035	1142	1531	8517
47680	UK	Europe		Brighton	2013											59	39	67	157	147	153	133	1893	25	285	100	100	2	1	1	142	3035	1142	1531	8517
47681	UK	Europe		Brighton	2013											126	39	67	238	734	153	133	11463	1	166	100	100	100	100	1	246	63	1808	29	2992
47682	UK	Europe		Brighton	2013											59	39	67	156	150	153	65	1584	50	294	100	100	7	100	1	434	178	11281	4	19451
47683	UK	Europe		Brighton	2013											126	39	67	238	734	153	133	11463	1	166	100	100	100	100	1	246	63	1808	29	2992
47684	UK	Europe		Brighton	2013											59	39	67	157	147	153	133	1893	25	285	100	100	2	1	1	142	3035	1142	1531	8517
47685	UK	Europe		Brighton	2013											126	39	67	238	148	153	133	9363	9	166		100	100	100	1			1808	29	2992
47686	UK	Europe		Brighton	2013											59	39	67	157	147	153	133	1893	25	285	100	100	2	1	1	142	3035	1142	1531	8517
47687	UK	Europe		Brighton	2013											126	39	4	238	148	153	133	11420	9	166	100	100	100	100	11	67	63	908	29	3935
47688	UK	Europe		Brighton	2013											59	39	67	190	148	153	65	9903	18	294	100	7	18	100	14	431		161	96	10806
47689	UK	Europe		Brighton	2013											59	39	67	78	148	153	65	7363	16	645	100	1	10	1	10	158	158	1489	563	2400
47690	UK	Europe		Brighton	2013											730	112	67	189	148	153	133	11516	24	166	100	100	2	100	13	56	55	1143	39	1780
47691	UK	Europe		Brighton	2013											59	39	67	157	147	153	133	1893	25	285	100	100	2	1	1	142	3035	1142	1531	8517
47692	UK	Europe		Brighton	2013											109	39	170	111	148	153	65	1901	1	266		1	3	1	11			908	110	1407
47693	UK	Europe		Brighton	2013											109	39	67	111	148	153	65	1579	1	285	100	100	2	1	8	139	139	14	33	21
47694	UK	Europe		Brighton	2013											59	39	67	157	147	153	133	1893	25	285	100	100	2	1	1	142	3035	11279	25	19449
47695	UK	Europe		Brighton	2013											126	39	67	238	734	153	133	11463	1	166	100	100	100	100	1	246	63	1808	29	2992
47696	UK	Europe		Brighton	2013											109	39	170	111	148	153	65	1901	1	266		1	3	1	11			908	110	1407
47697	UK	Europe		Brighton	2013											126	39	4	238	148	153	133	11420	9	166	100	100	100	100	11	67	63	908	29	3935
47698	UK	Europe		Brighton	2013											59	39	67	156	150	153	65	1584	29	294	100	100	7	100	1	178	178	19	24	26
47699	UK	Europe		Brighton	2013											59	39	67	157	147	153	133	1893	25	285	100	100	2	1	1	142	3035	1142	1531	8517
47700	UK	Europe		Brighton	2013											730	112	67	189	148	153	133	11516	24	166	100	100	2	100	13	56	55	1143	39	1780
47701	UK	Europe		Brighton	2013											730	112	67	189	148	153	133	11516	24	166	100	100	2	100	1	55	55	1873	39	4643
47702	UK	Europe		Brighton	2013											109	39	67	111	148	153	65	1579	1	266	100	1	3	1	11	90	90	908	110	1407
47704	UK	Europe		Brighton	2013											59	39	67	78	148	71	65	1596	3	1234	100	100	2	100	1	955	307	227	26	190
47705	UK	Europe		Brighton	2013											59	142	67	156	188	153	65	8122	50	20	100	100	1	100	3	299	3111	28	4	292
47706	UK	Europe		Brighton	2013											109	39	170	111	148	153	65	1901	1	266		1	3	1	11			5461	110	9153
47707	UK	Europe		Brighton	2013											126	39	67	238	147	153	133	9362	9	166	100	100	100	100	1	63	63	13541	27
47708	UK	Europe		Brighton	2013											126	39	170	111	148	153	65	7822	19	23	100	7	3	1	3	416	73	3031	33	4995
47709	UK	Europe		Brighton	2013											59	39	67	78	148	153	65	7363	16	645	100	1	10	1	10	158	158	1489	563	2400
47710	UK	Europe		Brighton	2013											59	142	67	156	188	153	65	8122	50	20	100	100	1	100	3	299	3111	28	4	292
47711	UK	Europe		Brighton	2013											59	39	67	157	147	153	133	1893	25	285	100	100	2	1	1	142	3035	1142	1531	8517
47712	UK	Europe		Brighton	2013											59	39	67	157	147	153	133	1893	25	285	100	100	2	1	1	142	3035	1142	1531	8517
47713	UK	Europe		Brighton	2013											126	39	4	238	148	153	133	11420	9	166	100	7	100	100	11	429	63	908	29	3935
47714	UK	Europe		Brighton	2013											109	39	170	111	148	153	65	1901	1	266		1	3	1	11			908	110	1407
47715	UK	Europe		Brighton	2013											126	39	67	238	148	153	133	9363	9	166	100	100	100	100	1	63	63	1808	29	2992
47716	UK	Europe		Brighton	2013											126	39	4	238	148	153	133	11420	9	166	100	7	100	100	11	429	63	908	29	3935
47717	UK	Europe		Brighton	2013											126	39	4	238	148	153	133	11420	9	166	100	100	100	100	11	67	63	908	29	3935
47718	UK	Europe		Brighton	2013											59	39	67	78	148	153	65	7363	16	645	100	1	10	1	10	158	158	4786	563	8030
47719	UK	Europe		Brighton	2013											59	39	67	157	148	71	133	8776	125	1320	100	7	17	1	14	6697		147	294	1285
47720	UK	Europe		Brighton	2013											126	39	4	238	148	153	133	11420	9	166	100	100	100	100	11	67	63	908	29	3935
47721	UK	Europe		Brighton	2013											109	39	67	111	148	153	65	1579	1	266		1	3	1	11			908	110	1407
47722	UK	Europe		Brighton	2013											126	39	67	111	148	153	133	1580	9	166	100	100	100	100	3	301	301	6802	29	11609
47723	UK	Europe		Brighton	2013											126	39	4	238	148	153	133	11420	9	166	100	7	100	100	11	429	63	908	29	3935
47724	UK	Europe		Brighton	2013											59	39	67	78	148	71	65	1596	3	1234	100	100	2	100	1	955	307	263	26	384
47725	UK	Europe		Brighton	2013											109	39	67	111	148	153	65	1579	1	266		1	3	1	11			908	110	1407
47726	UK	Europe		Brighton	2013											126	39	67	238	148	153	133	9363	9	166	100	100	100	100	1	63	63	1808	29	2992
47728	UK	Europe		Brighton	2013											126	39	4	238	148	153	133	11420	9	166	100	100	100	100	11	67	63	908	29	3935
47729	UK	Europe		Brighton	2013											59	39	67	78	148	153	65	7363	16	645	100	1	10	1	10	158	158	3957	563	6360
47730	UK	Europe		Brighton	2013											59	39	67	157	147	153	133	1893	25	285	100	100	2	1	1	142	3035	1142	1531	8517
47731	UK	Europe		Brighton	2013											126	39	67	238	148	153	133	9363	9	166	100	100	100	100	11	67	63	2043	29	7019
47733	UK	Europe		Brighton	2013											126	39	67	238	148	153	133	9363	9	166	100	100	100	100	1	63	63		29
47734	UK	Europe		Brighton	2013											109	39	67	156	152	71	65	1594	5	1239	100	100	1	100	100	851	20	4863	27	8148
47735	UK	Europe		Brighton	2013											59	39	67	157	147	153	133	1893	25	285	100	100	2	1	1	142	3035	1142	1531	8517
47736	UK	Europe		Brighton	2013											126	39	67	238	148	153	133	9363	9	166	100	100	100	100	1	63	63	1808	29	2992
47737	UK	Europe		Brighton	2013											59	39	67	156	150	153	65	1584	29	294	100	100	7	100	1	178	178	19	24	26
47738	UK	Europe		Brighton	2013											59	39	67	156	150	153	65	1584	29	294	100	100	7	100	1	178	178	19	24	26
47739	UK	Europe		Brighton	2013											59	39	67	157	147	153	133	1893	25	285	100	100	2	1	1	142	3035	1142	1531	8517
47740	UK	Europe		Brighton	2013											59	142	67	156	188	153	65	8122	50	20	100	100	1	100	3	299	3111	28	4	292
47741	UK	Europe		Brighton	2013											126	39	4	238	148	153	133	11420	9	166	100	7	100	100	11	429	63	908	29	3935
47742	UK	Europe		Brighton	2013											59	39	67	156	150	153	65	1584	29	1321	100	100	7	100	10	435	178	1489	263	8433
47743	UK	Europe		Brighton	2013											59	39	67	156	150	153	65	1584	29	294	100	100	7	100	1	178	178	19	24	26
47744	UK	Europe		Brighton	2013											59	39	67	156	150	153	65	1584	29	294	100	100	7	100	1	178	178	19	24	26
47745	UK	Europe		Brighton	2013											126	39	67	238	734	153	133	11463	9	166	100	100	100	100	1	63	63	1808	29	2992
47746	UK	Europe		Brighton	2013											59	39	67	157	147	153	133	1893	25	285	100	100	2	1	1	142	3035	1142	1531	8517
47747	UK	Europe		Brighton	2013											109	39	67	111	148	153	65	1579	1	285	100	100	2	1	8	139	139	912	33	1419
47748	UK	Europe		Brighton	2014											126	39	170	111	148	153	65	7822	19	23	100	7	3	1	3	416	73	3031	33	4995
47750	UK	Europe		Brighton	2014											59	39	67	158	148	71	65	1588	47	228	100	7	17	1	3	433	433	59	91	19083
47752	UK	Europe		Brighton	2014											59	39	67	157	147	153	133	1893	25	285	100	100	2	1	1	142	3035	1142	1531	8517
47753	UK	Europe		Brighton	2014											126	39	67	238	148	153	133	9363	9	166	100	100	100	100	1	63	63	1808	29	2992
47754	UK	Europe		Brighton	2014											59	39	67	78	148	153	65	7363	16	645	100	1	10	1	1	419	158	5945	563	10149
47755	UK	Europe		Brighton	2014											59	39	170	78	146	154	65	8143	40	23	100	7	4	100	13	426	426	90	953	5624
47756	UK	Europe		Brighton	2014											59	39	170	78	146	154	65	8143	40	23	100	7	3	100	100	436	427	5860	953	9918
47757	UK	Europe		Brighton	2014											59	39	67	78	148	153	133	1587	89	23	100	7	4	100	100	719	427	6653	602	11371
47759	UK	Europe		Brighton	2013											59	39	67	158	148	153	65	7827	19	284	100	1	9	1	1	175	38	1808	4	8845
47760	UK	Europe		Brighton	2014											126	39	4	238	148	153	133	11420	9	166	100	100	100	100	11	67	63	11282	29	19452
47761	UK	Europe		Brighton	2013											59	142	67	156	188	153	65	8122	50	20	100	100	1	100	3	299	3111	28	4	292
47762	UK	Europe		Brighton	2013											109	39	67	111	148	153	65	1579	1	1240		1	3	1	11			908	110	1407
47763	UK	Europe		Brighton	2014											59	39	67	157	147	153	133	1893	25	285	100	100	2	1	1	142	3035	1142	1531	8517
47764	UK	Europe		Brighton	2014											59	39	67	158	148	71	65	1588	47	228	100	7	17	1	3	433	433	59	91	19083
47765	UK	Europe		Brighton	2013											59	39	67	78	148	153	65	7363	16	645	100	1	10	1	10	158	158	1489	563	2400
47766	UK	Europe		Brighton	2013											59	142	67	156	188	153	65	8122	50	20	100	100	1	100	3	299	3111	28	4	292
47767	UK	Europe		Brighton	2013											109	39	67	111	148	153	65	1579	1	266		1	3	1	11			908	110	1407
47768	UK	Europe		Brighton	2014											59	39	67	78	148	153	65	7363	16	645	100	1	10	1	10	158	158	1489	563	2400
47770	UK	Europe		Brighton	2014											730	112	67	189	148	153	133	11516	24	166	100	100	2	100	13	56	55	1143	39	1780
47771	UK	Europe		Brighton	2014											109	39	170	158	148	153	65	1902	35	21	100	2	3	1	3	437		10749	1715	19148
47772	UK	Europe		Brighton	2014											109	39	67	111	148	153	65	1579	1	266		1	3	1	11			908	110	1407
47773	UK	Europe		Brighton	2014											126	39	170	111	148	153	65	7822	19	23	100	7	3	1	3	416	73	6094	33	10421
47777	UK	Europe		Brighton	2014											59	142	67	156	188	153	65	8122	50	20	100	100	1	100	3	299	3111	28	4	292
47778	UK	Europe		Brighton	2014											126	39	170	111	148	153	65	7822	19	23	100	7	3	1	3	416	73	3031	33	4995
47779	UK	Europe		Brighton	2014											126	39	67	238	148	153	133	9363	9	166	100	100	100	100	1	63	63	5846	29	9901
47780	UK	Europe		Brighton	2014											109	39	67	111	148	153	65	1579	1	285	100	100	2	1	8	139	139	4	33	5
47781	UK	Europe		Brighton	2014											59	39	67	158	148	71	65	1588	47	228	100	7	17	1	3	433	433	59	91	19083
47782	UK	Europe		Brighton	2014											109	39	170	111	148	153	65	1901	1	288	100	1	3	1	4	260	127	87	100	19085
47783	UK	Europe		Brighton	2014											126	39	785	238	148	153	133	11864	9	166	100	100	1	100	1	439	439	1808	29	2992
47785	UK	Europe		Brighton	2014											109	39	67	156	152	71	794	11990	5	1322	100	100	1	100	100	146	20	18	27	25
47787	UK	Europe		Brighton	2014											59	39	67	156	150	153	65	1584	29	294	100	100	7	100	1	178	178	11283	24	19453
47788	UK	Europe		Brighton	2014											59	39	67	78	148	153	65	7363	16	645	100	1	10	1	10	158	158	1489	563	2400
47789	UK	Europe		Brighton	2014											59	39	170	78	146	154	65	8143	40	23	100	7	4	100	13	426	426	90	953	5624
47790	UK	Europe		Brighton	2014											109	39	67	111	148	153	65	1579	1	285	100	100	2	1	8	139	139	4	33	5
47791	UK	Europe		Brighton	2014											59	39	67	157	147	153	133	1893	25	285	100	100	2	1	1	142	3035	1142	1531	8517
47793	UK	Europe		Brighton	2014											126	39	170	111	148	153	65	7822	19	23	100	7	3	1	3	416	73	3031	33	4995
47794	UK	Europe		Brighton	2014											59	39	67	158	148	71	65	1588	47	228	100	7	17	1	3	433	433	59	91	19083
47795	UK	Europe		Brighton	2014											126	39	170	111	148	153	65	7822	19	23	100	7	3	1	3	416	73	6094	33	10421
47796	UK	Europe		Brighton	2014											59	39	67	156	150	153	65	1584	29	294	100	100	7	100	1	178	178	19	24	26
47798	UK	Europe		Brighton	2014											126	39	785	238	148	153	133	11864	9	166	100	100	1	100	1	439	439	1808	29	2992
47799	UK	Europe		Brighton	2014											109	39	67	111	148	153	65	1579	1	266		1	3	1	11			908	110	1407
47800	UK	Europe		Brighton	2014											59	39	170	78	146	154	65	8143	40	23	100	7	3	100	100	436	427	5860	953	9918
47802	UK	Europe		Brighton	2014											109	39	67	111	148	153	65	1579	1	285	100	100	2	1	8	139	139	4	33	5
47803	UK	Europe		Brighton	2014											59	39	67	157	147	153	133	1893	25	285	100	100	2	100	11	441	190	11284	743	19454
47804	UK	Europe		Brighton	2014											126	39	785	238	148	153	133	11864	9	166		100	1	100	1			1808	29	2992
47806	UK	Europe		Brighton	2014											59	39	67	78	146	153	133	1918	25	20	100	100	1	100	100	239	239	173	5	238
47807	UK	Europe		Brighton	2013											109	39	67	111	148	153	65	1579	1	285	100	100	2	1	8	139	139	912	33	1419
47808	UK	Europe		Brighton	2014											59	142	67	156	188	153	65	8122	50	20	100	100	1	100	3	299	3111	28	4	292
47809	UK	Europe		Brighton	2014											126	39	170	111	148	153	65	7822	19	23	100	7	3	1	3	416	73	6094	33	10421
47810	UK	Europe		Brighton	2013											109	39	67	111	148	153	65	1579	1	285	100	100	2	1	8	139	139	14	33	21
47811	UK	Europe		Brighton	2014											126	39	170	111	148	153	65	7822	19	23	100	7	3	1	3	416	73	6094	33	10421
47812	UK	Europe		Brighton	2014											59	39	67	78	146	153	133	1918	25	20	100	100	1	100	100	239	239	173	5	238
47813	UK	Europe		Brighton	2014											126	39	4	238	148	153	133	11420	9	166	100	100	100	100	11	67	63	908	29	3935
47814	UK	Europe		Brighton	2014											59	39	67	78	148	153	65	7363	16	645	100	1	10	1	10	158	158	1489	563	2400
47815	UK	Europe		Brighton	2013											109	39	67	111	148	153	65	1579	64	266	100	1	3	1	11	720	90	908	1875	10652
47816	UK	Europe		Brighton	2014											126	39	170	111	148	153	65	7822	19	23	100	7	3	1	3	416	73	3031	33	4995
47817	UK	Europe		Brighton	2014											126	39	170	111	148	153	65	7822	19	23	100	7	3	1	3	416	73	3031	33	4995
47818	UK	Europe		Brighton	2014											59	39	67	157	147	153	133	1893	25	285	100	100	2	1	1	142	3035	2700	25	5444
47819	UK	Europe		Brighton	2014											730	112	67	189	148	153	133	11516	24	166	100	100	2	100	13	56	55	1143	39	1780
47820	UK	Europe		Brighton	2014											59	39	170	78	146	154	65	8143	40	23	100	7	3	100	100	436	427	5860	953	9918
47822	UK	Europe		Brighton	2013											59	39	67	157	147	153	133	1893	25	285	100	100	2	1	1	142	3035	1142	1531	8517
47823	UK	Europe		Brighton	2014											59	39	67	156	150	153	65	1584	29	294	100	100	7	100	1	178	178	19	24	26
47824	UK	Europe		Brighton	2014											59	39	67	111	150	153	65	8156	1	166	100	100	2	1	1	442	442	30	18	5441
47825	UK	Europe		Brighton	2014											59	39	67	78	148	153	65	7363	16	645	100	1	10	1	10	158	158	3957	563	6360
47826	UK	Europe		Brighton	2014											126	39	170	111	148	153	65	7822	19	23	100	7	3	1	3	416	73	6094	33	10421
47828	UK	Europe		Brighton	2014											59	142	67	156	188	153	65	8122	50	20	100	100	1	100	3	299	3111	28	4	292
47829	UK	Europe		Brighton	2014											59	39	67	78	148	153	133	1587	89	23	100	7	4	100	100	719	427	6653	602	11371
47830	UK	Europe		Brighton	2014											59	39	67	111	150	153	65	8156	1	166	100	100	2	1	1	442	442	30	18	5441
47831	UK	Europe		Brighton	2014											109	39	67	111	148	153	65	1579	1	266		1	3	1	11			908	110	1407
47832	UK	Europe		Brighton	2014											109	39	67	111	148	153	65	1579	1	266		1	3	1	11			908	110	1407
47833	UK	Europe		Brighton	2014											126	39	170	111	148	153	65	7822	19	23	100	7	3	1	3	416	73	3031	33	4995
47834	UK	Europe		Brighton	2014											126	39	170	111	148	153	65	7822	19	23	100	7	3	1	3	416	73	3031	33	4995
47835	UK	Europe		Brighton	2014											109	39	67	111	148	153	65	1579	1	285	100	100	2	1	8	139	139	430	33	1034
47836	UK	Europe		Brighton	2013											109	39	67	111	148	153	65	1579	1	285		100	2	1	8			14	33	21
47837	UK	Europe		Brighton	2014											109	39	170	111	148	153	65	1901	1	21	100	1	3	1	12	443	90	489	4	880
47838	UK	Europe		Brighton	2013											59	39	67	78	148	71	65	1596	3	1234	100	100	2	100	1	955	307	263	26	384
47839	UK	Europe		Brighton	2014											126	39	4	238	148	153	133	11420	9	166	100	100	100	100	11	67	63	908	29	3935
47841	UK	Europe		Brighton	2014											109	39	67	111	148	153	65	1579	1	266		1	3	1	11			908	110	1407
47842	UK	Europe		Brighton	2013											59	39	67	78	148	153	65	7363	16	645	100	1	10	1	10	158	158	1489	563	2400
47843	UK	Europe		Brighton	2014											59	39	67	78	148	153	65	7363	16	645	100	1	10	1	1	419	158	11286	563	19456
47844	UK	Europe		Brighton	2014											59	39	67	157	147	153	133	1893	25	285	100	100	2	1	1	142	3035	1142	1531	8517
47845	UK	Europe		Brighton	2013											126	39	4	238	148	153	133	11420	9	166	100	100	100	100	11	67	63	908	29	3935
47846	UK	Europe		Brighton	2013											126	39	170	78	148	153	65	11710	19	23	100	7	3	1	3	416	73	5964	33	10846
47847	UK	Europe		Brighton	2014											59	39	67	78	148	153	65	7363	16	645	100	1	10	1	1	419	158	11286	563	19456
47848	UK	Europe		Brighton	2013											59	39	67	78	148	153	65	7363	16	645	100	1	10	1	10	158	158	1489	563	2400
47849	UK	Europe		Brighton	2014											59	39	67	156	150	153	65	1584	29	294	100	100	7	100	1	178	178	19	24	26
47850	UK	Europe		Brighton	2014											126	39	170	111	148	153	65	7822	19	23	100	7	3	1	3	416	73	6094	33	10421
47851	UK	Europe		Brighton	2014											126	39	67	238	148	153	133	9363	9	166	100	100	100	100	11	67	63	2043	29	7019
47852	UK	Europe		Brighton	2014											59	39	67	78	148	153	65	7363	16	645	100	1	10	1	1	419	158	11286	563	19456
47853	UK	Europe		Brighton	2014											126	39	4	238	148	153	133	11420	9	166	100	100	100	100	11	67	63	908	29	3935
47854	UK	Europe		Brighton	2014											126	39	170	111	148	153	65	7822	19	23	100	7	3	1	3	416	73	3031	33	4995
47855	UK	Europe		Brighton	2014											109	39	67	111	148	153	65	1579	1	266		1	3	1	11			908	110	1407
47856	UK	Europe		Brighton	2014											126	142	67	156	150	153	65	11986	1	294	100	100	2	1	100	162	139	4864	18	8465
47857	UK	Europe		Brighton	2014											126	39	785	238	148	153	133	11864	9	166	100	100	1	100	1	439	439	1808	29	2992
47858	UK	Europe		Brighton	2013											109	39	67	111	148	153	65	1579	1	285	100	100	2	1	8	139	139	912	33	1419
47859	UK	Europe		Brighton	2014											126	39	785	238	148	153	133	11864	9	166	100	100	1	100	1	439	439	1808	29	2992
47861	UK	Europe		Brighton	2014											59	39	67	157	148	71	133	8776	125	1320	100	7	17	1	14	6697		147	294	1285
47863	UK	Europe		Brighton	2014											109	39	67	156	152	71	65	1594	5	1239	100	100	1	100	100	851	20	4863	27	8148
47864	UK	Europe		Brighton	2014											126	39	785	238	148	153	133	11864	9	166	100	100	1	100	1	439	439	1808	29	2992
47865	UK	Europe		Brighton	2014											126	39	170	111	148	153	65	7822	19	23	100	7	3	1	3	416	73	3031	33	4995
47866	UK	Europe		Brighton	2014											59	39	67	156	150	153	65	1584	29	294	100	100	7	100	1	178	178	19	24	26
47867	UK	Europe		Brighton	2014											59	39	67	157	148	71	133	8776	125	1320	100	7	17	1	14	6697		147	294	1285
47868	UK	Europe		Brighton	2014											59	39	67	157	148	71	133	8776	125	1320	100	7	17	1	14	6697		147	294	1285
47869	UK	Europe		Brighton	2014											109	39	67	111	148	153	65	1579	1	285	100	100	2	1	8	139	139	4	33	5
47870	UK	Europe		Brighton	2014											126	39	170	111	148	153	65	7822	19	23	100	7	3	1	3	416	73	3031	33	4995
47871	UK	Europe		Brighton	2013											126	39	67	111	148	783	133	11999	9	166	100	100	100	1	3	245	301	28	29	995
47872	UK	Europe		Brighton	2013											126	39	170	111	148	153	65	7822	19	23	100	7	3	1	3	416	73	3031	33	4995
47873	UK	Europe		Brighton	2013											109	39	67	156	152	71	794	11990	136	17		100	1	100	100			39	27	51
47874	UK	Europe		Brighton	2014											126	39	67	238	148	153	133	9363	9	166	100	100	100	100	11	67	63	908	29	3935
47875	UK	Europe		Brighton	2014											109	39	67	111	148	153	65	1579	1	1240	100	1	17	1	14	444		147	110	5435
47876	UK	Europe		Brighton	2014											59	39	67	158	148	71	65	1588	47	228	100	7	17	1	3	433	433	59	91	19083
47877	UK	Europe		Brighton	2014											59	39	67	158	148	71	65	1588	47	228	100	7	17	1	3	433	433	59	91	19083
47878	UK	Europe		Brighton	2014											126	39	170	111	148	153	65	7822	19	23	100	7	3	1	3	416	73	3031	33	4995
47880	UK	Europe		Brighton	2014											126	39	4	238	148	153	133	11420	9	166	100	100	100	100	11	67	63	908	29	3935
47881	UK	Europe		Brighton	2014											59	39	67	157	147	153	133	1893	25	285	100	100	2	1	1	142	3035	1142	1531	8517
47882	UK	Europe		Brighton	2014											59	39	170	78	146	154	65	8143	40	23	100	7	3	100	100	436	427	5860	953	9918
47883	UK	Europe		Brighton	2013											109	39	67	111	148	153	65	1579	1	266		1	3	1	11			908	110	1407
47884	UK	Europe		Brighton	2014											59	39	67	158	148	71	65	1588	47	228	100	7	17	1	3	433	433	59	91	19083
47885	UK	Europe		Brighton	2013											109	39	67	111	148	153	65	1579	1	285	100	100	2	1	8	139	139	912	33	1419
47886	UK	Europe		Brighton	2014											109	39	67	111	148	153	65	1579	1	266		1	3	1	11			908	110	1407
47887	UK	Europe		Brighton	2013											59	39	67	158	148	71	65	1588	47	228	100	7	17	1	3	433	433	59	91	19083
47888	UK	Europe		Brighton	2013											59	39	67	78	148	153	65	7363	16	645	100	1	10	1	10	158	158	1489	563	2400
47889	UK	Europe		Brighton	2014											59	39	67	78	148	153	133	1587	89	23	100	7	4	100	100	719	427	6653	602	11371
47890	UK	Europe		Brighton	2014											59	39	170	156	150	153	65	11172	24	294	100	100	7	100	1	423	178	1873	24	4528
47891	UK	Europe		Brighton	2014											126	39	170	111	148	153	65	7822	19	23	100	7	3	1	3	416	73	3031	33	4995
47893	UK	Europe		Brighton	2014											126	39	67	238	148	153	133	9363	9	166	100	100	100	100	1	63	63	1808	29	2992
47894	UK	Europe		Brighton	2014											730	112	67	189	148	153	133	11516	24	166	100	100	2	100	1	55	55	55	39	5793
47895	UK	Europe		Brighton	2014											59	39	67	158	148	71	65	1588	47	228	100	7	17	1	3	433	433	59	91	19083
47896	UK	Europe		Brighton	2014											59	39	67	78	148	153	133	1587	89	23	100	7	4	100	100	719	427	6653	602	11371
47897	UK	Europe		Brighton	2014											126	39	785	238	148	153	133	11864	9	166	100	100	1	100	1	439	439	1808	29	2992
47898	UK	Europe		Brighton	2014											126	39	67	238	148	153	133	9363	50	166	100	100	100	100	1	440	63	1808	29	2992
47899	UK	Europe		Brighton	2014											59	39	170	78	148	154	65	1582	19	23	100	1	18	100	8	186	896	11285	10	19455
47900	UK	Europe		Brighton	2014											59	39	67	156	150	153	65	1584	29	294	100	100	7	100	1	178	178	19	24	26
47901	UK	Europe		Brighton	2013											109	39	67	156	152	71	794	11990	136	17		100	1	100	100			39	27	51
47903	UK	Europe		Brighton	2013											109	39	67	111	148	153	65	1579	1	266		1	3	1	11			908	110	1407
47904	UK	Europe		Brighton	2014											59	39	67	111	150	153	65	8156	1	166	100	100	2	1	1	442	442	30	18	5441
47908	UK	Europe		Brighton	2014											59	39	67	111	148	153	65	1583	25	166	100	1	4	100	8	438		158	4	217
47909	UK	Europe		Brighton	2014											126	39	67	238	148	153	133	9363	9	166	100	100	100	100	1	63	63	1808	29	2992
47910	UK	Europe		Brighton	2013											59	39	67	78	148	153	65	7363	16	645	100	1	10	1	10	158	158	1489	563	2400
47911	UK	Europe		Brighton	2014											126	39	67	238	148	153	133	9363	9	166	100	100	100	100	1	63	63	5846	29	9901
47912	UK	Europe		Brighton	2014											109	39	67	111	148	153	65	1579	1	266		1	3	1	11			908	110	1407
47913	UK	Europe		Brighton	2014											59	39	67	157	147	153	133	1893	25	285	100	100	2	1	1	142	3035	2700	25	5444
47914	UK	Europe		Brighton	2014											126	39	170	111	148	153	65	7822	19	23	100	7	3	1	3	416	73	3031	33	4995
47915	UK	Europe		Brighton	2014											126	39	67	238	148	153	133	9363	9	166		100	100	100	1			11287	29	19457
47916	UK	Europe		Brighton	2014											126	39	170	111	148	153	65	7822	19	23	100	7	3	1	3	416	73	3031	33	4995
47917	UK	Europe		Brighton	2013											109	39	67	111	148	153	65	1579	1	285	100	100	2	1	8	139	139	4	33	5
47918	UK	Europe		Brighton	2014											126	39	67	238	148	153	133	9363	9	166	100	100	100	100	1	63	63	11287	29	19457
47919	UK	Europe		Brighton	2014											59	39	67	157	147	153	133	1893	25	285	100	100	2	100	11	441	190	11284	743	19454
47920	UK	Europe		Brighton	2014											126	39	785	238	148	153	133	11864	9	166	100	100	1	100	1	439	439		29
47921	UK	Europe		Brighton	2014											126	39	170	111	148	153	65	7822	19	23	100	7	3	1	3	416	73	3031	33	4995
47923	UK	Europe		Brighton	2014											126	39	170	111	148	153	65	7822	19	23	100	7	3	1	3	416	73	6094	33	10421
47924	UK	Europe		Brighton	2014											126	39	170	111	148	153	65	7822	19	23	100	7	3	1	3	416	73	6094	33	10421
47925	UK	Europe		Brighton	2014											59	39	67	158	148	71	65	1588	47	228	100	7	17	1	3	433	433	59	91	19083
47926	UK	Europe		Brighton	2014											59	39	67	78	146	153	133	1918	25	20	100	100	1	100	100	239	239	173	5	238
47927	UK	Europe		Brighton	2013											109	39	67	111	148	153	65	1579	1	285	100	100	2	1	8	139	139	14	33	21
47928	UK	Europe		Brighton	2014											59	39	67	78	148	153	133	1587	89	23	100	7	4	100	100	719	427	11288	602	19458
47929	UK	Europe		Brighton	2014											126	39	785	238	148	153	133	11864	9	166	100	100	1	100	1	439	439	1808	29	2992
47930	UK	Europe		Brighton	2014											126	39	785	238	148	153	133	11864	9	166	100	100	1	100	1	439	439	1808	29	2992
47931	UK	Europe		Brighton	2014											126	39	170	111	148	153	65	7822	19	23	100	7	3	1	3	416	73	6094	33	10421
47932	UK	Europe		Brighton	2014											126	39	67	238	148	153	133	9363	9	166	100	100	100	100	1	63	63	1808	29	2992
47933	UK	Europe		Brighton	2014											109	112	170	158	148	668	65	12501	10	287	100	7	20	1	100	445		952	107	1493
47934	UK	Europe		Brighton	2014											126	39	170	111	148	153	65	7822	19	23	100	7	3	1	3	416	73	6094	33	10421
47936	UK	Europe		Brighton	2014											59	39	67	157	148	71	133	8776	125	1320	100	7	17	1	14	6697		147	294	1285
47937	UK	Europe		Brighton	2014											126	39	170	111	148	153	65	7822	19	23	100	7	3	1	3	416	73	6094	33	10421
47938	UK	Europe		Brighton	2014											126	142	67	156	150	153	65	11986	1	294	100	100	2	1	100	162	139	4864	18	8465
47939	UK	Europe		Brighton	2014											59	39	67	78	146	153	133	1918	25	20	100	100	1	100	100	239	239	173	5	238
47940	UK	Europe		Brighton	2014											59	39	67	78	146	153	133	1918	25	20	100	100	1	100	100	239	239	173	5	238
47941	UK	Europe		Brighton	2013											59	39	67	78	148	71	65	1596	3	1234	100	100	2	100	1	955	307	263	26	384
47942	UK	Europe		Brighton	2014											126	39	4	238	148	153	133	11420	9	166	100	100	100	100	11	67	63	908	29	3935
47944	UK	Europe		Brighton	2014											126	39	170	111	148	153	65	7822	19	23	100	7	3	1	3	416	73	3031	33	4995
47945	UK	Europe		Brighton	2014											126	39	67	238	148	153	133	9363	9	166	100	100	100	100	11	67	63	908	29	3935
47946	UK	Europe		Brighton	2013											109	39	67	111	148	153	65	1579	1	285		100	2	1	8			14	33	21
47947	UK	Europe		Brighton	2011											59	39	67	78	148	153	65	7363	16	645	100	1	10	1	10	158	158	1489	563	2400
47948	UK	Europe		Brighton	2012											109	320	170	156	188	71	65	7826	178	20	100	100	2	100	100	992	190	1534	241	2487
47949	UK	Europe		Brighton	2011											59	39	67	157	147	153	133	1893	25	285	100	100	2	1	1	142	3035	279	25	5993
47950	UK	Europe		Brighton	2011											126	39	67	238	148	153	133	9363	9	166		100	100	100	1				29
47951	UK	Europe		Brighton	2011											126	39	67	238	734	153	133	11463	9	166	100	100	100	100	1	63	63	1808	29	2992
47952	UK	Europe		Brighton	2011											126	39	67	238	148	153	133	9363	9	166	100	100	100	100	1	63	63		29
47954	UK	Europe		Brighton	2011											109	39	170	111	148	153	65	1901	1	21	100	1	3	1	8	26	127	4	4	225
47955	UK	Europe		Brighton	2011											126	39	67	238	146	153	133	10932	25	20	100	100	1	100	1	169	239	2600	263	4234
47956	UK	Europe		Brighton	2012											109	39	170	111	148	153	65	1901	1	283	100	1	3	1	8	177	127	4	4	225
47957	UK	Europe		Brighton	2012											109	320	170	156	188	71	65	7826	178	20	100	100	2	100	100	992	190	1534	241	2487
47958	UK	Europe		Brighton	2012											59	39	67	158	148	71	65	1588	38	228	100	7	3	1	1	249	309	30	743	3307
47959	UK	Europe		Brighton	2011											126	39	67	238	148	153	133	9363	9	166	100	100	100	100	1	63	63	1808	29	2992
47960	UK	Europe		Brighton	2012											109	39	170	111	148	153	65	1901	1	266	100	1	3	1	11	90	90	908	110	1407
47961	UK	Europe		Brighton	2011											126	39	67	238	734	153	133	11463	9	166	100	100	100	100	1	63	63	1808	29	2992
47962	UK	Europe		Brighton	2011											109	39	170	111	148	153	65	1901	1	266		1	3	1	11			908	110	1407
47963	UK	Europe		Brighton	2011											126	39	67	238	734	153	133	11463	9	166	100	100	100	100	1	63	63	1808	29	2992
47964	UK	Europe		Brighton	2012											126	39	170	238	734	153	133	11428	9	166	100	100	100	100	1	63	63	1808	2935	19459
47965	UK	Europe		Brighton	2011											109	39	67	78	149	71	65	10931	19	507	100	100	2	1	5	446	1115	3524
47966	UK	Europe		Brighton	2011											126	39	67	238	734	153	133	11463	9	166	100	100	100	100	1	63	63	1808	29	2992
47967	UK	Europe		Brighton	2012											59	39	67	78	148	153	65	7363	16	645	100	1	10	1	10	158	158	2996	563	4943
47968	UK	Europe		Brighton	2011											109	39	170	111	148	153	65	1901	1	21	100	1	3	4	12	310		3558	4	5967
47969	UK	Europe		Brighton	2011											109	39	170	111	148	153	65	1901	1	266		1	3	1	11			908	110	1407
47970	UK	Europe		Brighton	2012											126	39	170	238	734	153	133	11428	9	166	100	100	100	100	1	63	63	1808	29	2992
47972	UK	Europe		Brighton	2011											109	39	170	111	148	153	65	1901	1	266	100	1	3	1	11	90	90	908	110	1407
47973	UK	Europe		Brighton	2012											126	39	170	238	734	153	133	11428	9	166	100	100	100	100	1	63	63	1808	2935	19459
47974	UK	Europe		Brighton	2011											109	39	67	156	152	71	794	11990	5	17	100	100	1	100	100	20	20	39	27	51
47975	UK	Europe		Brighton	2011											126	39	67	238	734	153	133	11463	9	166	100	100	100	100	1	63	63	1808	29	2992
47976	UK	Europe		Brighton	2011											59	142	67	156	188	153	65	8122	15	20	100	100	1	100	3	85	3111	59	4	210
47977	UK	Europe		Brighton	2012											126	39	67	238	148	153	133	9363	9	166	100	100	100	100	1	63	63	1808	29	2992
47979	UK	Europe		Brighton	2011											59	39	67	78	148	153	65	7363	16	645	100	1	10	1	10	158	158	2996	563	4943
47980	UK	Europe		Brighton	2011											126	39	67	238	147	153	133	9362	9	166	100	100	100	100	1	63	63	1808	29	2992
47981	UK	Europe		Brighton	2011											109	39	67	78	149	71	65	10931	19	507	100	100	2	1	5	446	1115	3524	28	5899
47982	UK	Europe		Brighton	2011											126	39	67	111	148	153	133	1580	9	166	100	100	100	100	3	301	301	847	29	1313
47983	UK	Europe		Brighton	2011											126	39	67	111	148	153	133	1580	9	166	100	100	100	100	3	301	301	847	29	1313
47984	UK	Europe		Brighton	2012											109	39	170	111	148	153	65	1901	1	21	100	1	3	4	12	310		3558	4	5967
47985	UK	Europe		Brighton	2011											126	39	67	238	148	153	133	9363	9	166	100	100	100	100	1	63	63	1808	29	2992
47986	UK	Europe		Brighton	2011											126	39	67	111	148	153	133	1580	9	166	100	100	100	1	8	447	63	1582	29	9187
47987	UK	Europe		Brighton	2012											126	39	67	238	148	153	133	9363	9	1235	100	100	100	100	1	908	63	1808	29	2992
47988	UK	Europe		Brighton	2011											109	39	170	111	148	153	65	1901	1	283	100	1	3	1	8	177	127	4	4	225
47989	UK	Europe		Brighton	2011											126	39	67	238	146	153	133	10932	25	20	100	100	1	100	1	169	239	2600	263	4234
47990	UK	Europe		Brighton	2011											59	39	67	78	148	153	65	7363	16	645	100	1	10	1	10	158	158	1489	563	2400
47991	UK	Europe		Brighton	2012											59	142	67	156	188	153	65	8122	15	20	100	100	1	100	3	85	3111	59	4	210
47992	UK	Europe		Brighton	2012											59	39	67	78	148	71	65	1596	3	22	100	100	2	100	1	307	307	2382	26	3916
47993	UK	Europe		Brighton	2011											126	39	170	238	734	153	133	11428	9	166	100	100	100	100	1	63	63	1808	29	2992
47994	UK	Europe		Brighton	2011											126	39	67	238	148	153	133	9363	9	166	100	100	100	100	3	301	301	28	29	995
47995	UK	Europe		Brighton	2011											59	39	67	78	148	153	65	7363	16	645	100	1	10	1	10	158	158	1489	563	2400
47996	UK	Europe		Brighton	2012											59	39	67	78	148	71	65	1596	3	22	100	100	2	100	1	307	307	2382	26	3916
47997	UK	Europe		Brighton	2011											109	320	170	156	188	71	65	7826	178	20	100	100	2	100	100	992	190	1534	241	2487
47998	UK	Europe		Brighton	2012											126	39	67	238	734	153	133	11463	9	166	100	100	100	100	1	63	63	1808	29	2992
47999	UK	Europe		Brighton	2011											126	39	67	78	148	153	65	1600	25	166		100	100	100	1			11289	29	19460
48000	UK	Europe		Brighton	2011											109	39	170	78	148	153	65	7360	1	266	100	1	3	1	11	90	90	908	4	3387
48001	UK	Europe		Brighton	2012											126	39	67	238	148	153	133	9363	9	1235	100	100	100	100	1	908	63	1808	29	2992
48002	UK	Europe		Brighton	2012											109	39	170	111	148	153	65	1901	1	283	100	1	3	1	8	177	127	4	4	225
48003	UK	Europe		Brighton	2011											109	39	170	111	148	153	65	1901	1	283	100	1	3	1	8	177	127	4	4	225
48004	UK	Europe		Brighton	2011											109	39	67	78	149	71	65	10931	19	507	100	100	2	1	5	446	1115	3524	28	5899
48005	UK	Europe		Brighton	2011											126	39	67	238	734	153	133	11463	9	166	100	100	100	100	1	63	63	1808	29	2992
48006	UK	Europe		Brighton	2011											59	39	67	78	148	153	65	7363	16	645	100	1	10	1	10	158	158	1489	563	2400
48007	UK	Europe		Brighton	2012											59	39	170	111	188	71	223	8163	15	17	100	100	7	100	100	448	20	266	16	879
48008	UK	Europe		Brighton	2012											126	39	67	238	148	153	133	9363	9	166	100	100	100	100	1	63	63	1808	29	2992
48009	UK	Europe		Brighton	2011											109	39	67	78	149	71	65	10931	19	507	100	100	2	1	5	446	1115	3524	28	5899
48012	UK	Europe		Brighton	2011											109	39	170	111	148	153	65	1901	1	266	100	1	3	1	11	90	90	908	110	1407
48013	UK	Europe		Brighton	2011											59	39	67	78	148	71	65	1596	25	228		7	43	100	100			6788	137	11581
48014	UK	Europe		Brighton	2011											59	39	67	78	148	153	65	7363	16	645	100	1	10	1	10	158	158	1489	563	2400
48015	UK	Europe		Brighton	2011											59	39	67	158	148	71	65	1588	18	228	100	7	2	1	13	449	2351	3152	188	19149
48016	UK	Europe		Brighton	2011											109	39	67	111	148	153	65	1579	1	285	100	100	2	1	8	139	139	14	33	21
48018	UK	Europe		Brighton	2011											59	39	67	78	148	153	65	7363	16	645	100	1	10	1	10	158	158	2996	563	4943
48019	UK	Europe		Brighton	2012											109	39	170	111	148	153	65	1901	1	21	100	1	3	4	1	408		5750	4	9753
48020	UK	Europe		Brighton	2011											730	112	67	189	148	153	133	11516	24	166	100	100	2	100	13	56	55	1143	39	1780
48021	UK	Europe		Brighton	2011											59	39	67	78	148	153	65	7363	16	645	100	1	10	1	10	158	158	1489	563	2400
48022	UK	Europe		Brighton	2012											59	39	67	78	148	153	65	7363	16	645	100	1	10	1	10	158	158	1489	563	2400
48024	UK	Europe		Brighton	2011											126	39	67	238	147	153	133	9362	9	166	100	100	100	100	1	63	63	1808	29	2992
48025	UK	Europe		Brighton	2012											59	39	67	158	148	71	65	1588	38	228	100	7	3	1	1	249	309	30	743	3307
48026	UK	Europe		Brighton	2011											109	39	170	111	148	153	65	1901	1	266	100	1	3	1	11	90	90	908	110	1407
48027	UK	Europe		Brighton	2011											59	39	170	111	188	71	223	8163	15	20	100	100	7	100	100	84	190	2	16	2
48028	UK	Europe		Brighton	2011											59	39	170	111	188	71	223	8163	15	20	100	100	7	100	100	84	190	2	16	2
48029	UK	Europe		Brighton	2011											109	320	170	156	188	71	65	7826	178	20	100	100	2	100	100	992	190	1534	241	2487
48030	UK	Europe		Brighton	2012											126	39	67	238	148	153	133	9363	9	166	100	100	100	1	1	450	63	4287	29	7164
48031	UK	Europe		Brighton	2012											126	39	67	238	147	153	133	9362	9	166	100	100	100	100	1	63	63	1808	29	2992
48032	UK	Europe		Brighton	2011											126	39	67	78	148	153	65	1600	25	166	100	100	100	100	1	240	63	11290	29	19462
48033	UK	Europe		Brighton	2011											59	39	67	78	148	153	65	7363	16	645	100	1	10	1	10	158	158	1489	563	2400
48034	UK	Europe		Brighton	2012											109	39	170	158	148	153	65	1902	74	21	100	2	49	1	8	721		609	688	19104
48036	UK	Europe		Brighton	2011											59	39	67	78	148	153	65	7363	16	645	100	1	10	1	10	158	158	2996	563	4943
48037	UK	Europe		Brighton	2011											109	39	170	111	148	153	65	1901	1	266		1	3	1	11			908	110	1407
48038	UK	Europe		Brighton	2011											109	39	67	156	152	71	794	11990	5	17	100	100	1	100	100	20	20	39	27	51
48039	UK	Europe		Brighton	2011											59	39	67	78	148	153	65	7363	16	645	100	1	10	1	10	158	158	1489	563	2400
48040	UK	Europe		Brighton	2011											59	39	67	78	148	153	65	7363	16	645	100	1	10	1	10	158	158	1489	563	2400
48042	UK	Europe		Brighton	2011											59	39	170	78	148	154	65	1582	19	23	100	1	18	100	8	186	896	866	21	2997
48043	UK	Europe		Brighton	2011											109	39	170	111	148	153	65	1901	1	266	100	1	3	1	11	90	90	908	110	1407
48044	UK	Europe		Brighton	2011											126	39	170	238	734	153	133	11428	9	166	100	100	100	100	1	63	63	1808	29	2992
48045	UK	Europe		Brighton	2011											126	39	67	238	148	153	133	9363	9	166	100	100	100	100	11	67	63	4953	29	8241
48046	UK	Europe		Brighton	2011											109	39	170	78	148	153	65	7360	1	266	100	1	3	1	11	90	90	908	110	1407
48047	UK	Europe		Brighton	2011											59	142	67	156	188	153	65	8122	15	20	100	100	1	100	3	85	3111	59	4	210
48048	UK	Europe		Brighton	2012											109	320	170	156	188	71	65	7826	178	20	100	100	2	100	100	992	190	1534	241	2487
48050	UK	Europe		Brighton	2011											126	39	67	238	734	153	133	11463	9	166	100	100	100	100	1	63	63	1808	29	2992
48051	UK	Europe		Brighton	2012											126	142	67	156	230	153	65	10317	29	294	100	100	7	100	1	178	178	11283	25	19461
48052	UK	Europe		Brighton	2011											126	39	67	238	148	153	133	9363	9	166	100	100	100	100	1	63	63	1808	29	2992
48053	UK	Europe		Brighton	2011											126	39	67	238	148	153	133	9363	9	166	100	100	100	100	11	67	63	4953	29	8241
48054	UK	Europe		Brighton	2011											59	39	170	78	148	153	65	8123	19	23	100	100	2	1	3	451	1115	9113	278	19150
48055	UK	Europe		Brighton	2011											109	320	170	156	188	71	65	7826	178	20	100	100	2	100	100	992	190	1534	241	2487
48056	UK	Europe		Brighton	2012											126	39	67	238	148	153	133	9363	9	166	100	100	100	100	1	63	63	4287	29	7164
48057	UK	Europe		Brighton	2011											126	39	67	238	148	153	133	9363	9	166	100	100	100	100	1	63	63	1808	29	2992
48058	UK	Europe		Brighton	2011											126	39	170	238	734	153	133	11428	9	166	100	100	100	100	1	63	63	1808	29	2992
48059	UK	Europe		Brighton	2011											109	39	170	111	148	153	65	1901	1	855	2	1	3	1	11	125	90	232	4	285
48060	UK	Europe		Brighton	2011											109	39	67	156	152	71	794	11990	137	17	100	100	1	100	100	722	20	39	27	51
48061	UK	Europe		Brighton	2011											109	39	170	78	148	153	65	7360	1	266	100	1	3	1	11	90	90	908	110	1407
48062	UK	Europe		Brighton	2011											109	39	170	111	148	153	65	1901	1	266	100	1	3	1	11	90	90	908	110	1407
48063	UK	Europe		Brighton	2012											730	112	67	189	148	153	133	11516	24	166	100	100	2	100	1	55	55	55	39	5793
48064	UK	Europe		Brighton	2011											109	39	170	111	148	153	65	1901	1	266	100	1	3	1	11	90	90	908	110	1407
48065	UK	Europe		Brighton	2012											59	39	67	78	148	153	65	7363	16	645	100	1	10	1	10	158	158	1489	563	2400
48066	UK	Europe		Brighton	2011											126	39	67	78	148	153	65	1600	25	166		100	100	100	1			11290	29	19462
48067	UK	Europe		Brighton	2011											109	39	170	111	148	153	65	1901	1	283	100	1	3	1	8	177	127	4	4	225
48068	UK	Europe		Brighton	2011											109	39	170	111	148	153	65	1901	1	266	100	1	3	1	11	90	90	908	110	1407
48069	UK	Europe		Brighton	2011											109	39	170	111	148	153	65	1901	1	21	100	1	3	4	12	310		3558	4	5967
48070	UK	Europe		Brighton	2011											126	39	67	238	734	153	133	11463	9	166	100	100	100	100	1	63	63	1808	29	2992
48071	UK	Europe		Brighton	2011											126	39	67	238	148	153	133	9363	9	166	100	100	100	100	1	63	63		29
48072	UK	Europe		Brighton	2011											109	39	170	111	148	153	65	1901	1	21	100	1	3	1	8	26	127	4	4	225
48073	UK	Europe		Brighton	2012											109	39	67	156	152	71	794	11990	5	17	100	100	1	100	100	20	20	39	27	51
48074	UK	Europe		Brighton	2011											109	39	67	156	152	71	794	11990	137	17	100	100	1	100	100	722	20	39	27	51
48075	UK	Europe		Brighton	2012											109	320	170	156	188	71	65	7826	178	20	100	100	2	100	100	992	190	1534	241	2487
48076	UK	Europe		Brighton	2011											109	39	170	78	148	153	65	7360	1	266	100	1	3	1	11	90	90	908	4	3387
48078	UK	Europe		Brighton	2012											126	39	67	238	148	153	133	9363	9	166	100	100	100	100	1	63	63	1808	29	2992
48079	UK	Europe		Brighton	2011											109	39	170	111	148	153	65	1901	1	266	100	1	3	1	11	90	90	908	110	1407
48081	UK	Europe		Brighton	2012											109	39	170	111	148	153	65	1901	1	21	100	1	3	4	12	310		3558	4	5967
48082	UK	Europe		Brighton	2011											109	39	67	78	149	71	65	10931	19	507	100	100	2	1	5	446	1115	3524	28	5899
48083	UK	Europe		Brighton	2012											126	39	67	238	147	153	133	9362	9	166	100	100	100	100	1	63	63		29
48084	UK	Europe		Brighton	2011											109	39	67	504	152	71	65	8394	138	17	100	100	54	100	100	723	20	23	27	228
48085	UK	Europe		Brighton	2011											59	39	67	78	148	153	65	7363	16	645	100	1	10	1	10	158	158	1489	563	2400
48086	UK	Europe		Brighton	2012											126	39	67	238	148	153	133	9363	9	1235	100	100	100	100	1	908	63	1808	29	2992
48087	UK	Europe		Brighton	2011											109	39	170	111	148	153	65	1901	1	266	100	1	3	1	11	90	90	908	110	1407
48088	UK	Europe		Brighton	2012											109	39	67	156	152	71	794	11990	5	17	100	100	1	100	100	20	20	39	27	51
48089	UK	Europe		Brighton	2011											126	39	67	238	148	153	133	9363	9	166	100	100	100	100	11	67	63	4953	29	8241
48090	UK	Europe		Brighton	2011											109	39	67	78	149	71	65	10931	19	507	100	100	2	1	5	446	1115	3524	28	5899
48091	UK	Europe		Brighton	2011											730	112	67	189	148	153	133	11516	24	166	100	100	2	100	13	56	55	1143	39	1780
48092	UK	Europe		Brighton	2012											126	39	67	238	148	153	133	9363	9	166	100	100	100	100	1	63	63	1808	29	2992
48093	UK	Europe		Brighton	2011											126	39	67	238	148	153	133	9363	9	166	100	100	100	100	1	63	63	1808	29	2992
48094	UK	Europe		Brighton	2012											126	39	67	111	148	153	133	1580	9	166	100	100	100	100	3	301	301	847	29	1313
48095	UK	Europe		Brighton	2011											126	39	67	238	148	153	133	9363	9	166	100	100	100	100	1	63	63	1808	29	2992
48096	UK	Europe		Brighton	2012											59	39	67	156	150	153	65	1584	29	294	100	100	7	100	1	178	178	1873	24	4528
48097	UK	Europe		Brighton	2012											128	39	67	78	149	153	65	1585	139	23	100	100	2	100	100	724	1958	289	27	7621
48098	UK	Europe		Brighton	2011											109	39	67	504	152	71	65	8394	138	17	100	100	54	100	100	723	20	23	27	228
48099	UK	Europe		Brighton	2012											109	39	67	156	152	71	794	11990	5	17	100	100	1	100	100	20	20	39	27	51
48100	UK	Europe		Brighton	2011											109	39	170	78	148	153	65	7360	1	266	100	1	3	1	11	90	90	908	4	3387
48101	UK	Europe		Brighton	2011											109	39	170	111	148	153	65	1901	1	266	100	1	3	1	1	89	90	30	110	3520
48102	UK	Europe		Brighton	2011											109	39	67	156	150	153	65	12502	29	294		100	7	100	1			19	24	26
48103	UK	Europe		Brighton	2012											126	39	67	238	148	153	133	9363	9	1235	100	100	100	100	1	908	63	1808	29	2992
48104	UK	Europe		Brighton	2011											109	39	170	111	734	153	65	12517	1	266	100	1	3	1	11	90	90	3643	110	6146
48105	UK	Europe		Brighton	2012											59	39	67	78	148	153	65	7363	16	645	100	1	10	1	10	158	158	2996	563	4943
48106	UK	Europe		Brighton	2011											109	39	170	78	148	153	65	7360	1	266	100	1	3	1	11	90	90	908	110	1407
48107	UK	Europe		Brighton	2011											109	39	170	111	148	153	65	1901	1	21	100	1	3	1	8	26	127	3167	4	5231
48108	UK	Europe		Brighton	2011											126	39	67	238	148	153	133	9363	9	166	100	100	100	1	1	450	63	4287	29	7164
48109	UK	Europe		Brighton	2012											126	39	67	238	148	153	133	9363	9	166	100	100	100	100	1	63	63	4770	29	7998
48110	UK	Europe		Brighton	2011											109	39	67	156	152	71	794	11990	5	17	100	100	1	100	100	20	20	39	27	51
48111	UK	Europe		Brighton	2011											109	39	170	111	148	153	65	1901	1	266	100	1	3	1	11	90	90	908	110	1407
48112	UK	Europe		Brighton	2012											109	39	170	111	148	153	65	1901	1	21	100	1	3	4	1	408		5750	4	9753
48113	UK	Europe		Brighton	2012											109	39	67	156	152	71	794	11990	5	17	100	100	1	100	100	20	20	39	27	51
48114	UK	Europe		Brighton	2011											59	142	67	156	188	153	65	8122	15	20	100	100	1	100	3	85	3111	59	4	210
48115	UK	Europe		Brighton	2012											109	39	67	156	152	71	794	11990	5	17	100	100	1	100	100	20	20	39	27	51
48116	UK	Europe		Brighton	2011											109	39	170	111	734	153	65	12517	1	266	100	1	3	1	11	90	90	3643	110	6146
48117	UK	Europe		Brighton	2011											126	39	67	238	148	153	133	9363	9	166	100	100	100	100	3	301	301	28	29	995
48118	UK	Europe		Brighton	2011											109	39	170	78	148	153	65	7360	1	266	100	1	3	1	11	90	90	908	110	1407
48119	UK	Europe		Brighton	2011											126	39	67	238	148	153	133	9363	9	166	100	100	100	100	3	301	301	28	29	995
48120	UK	Europe		Brighton	2011											126	39	67	238	734	153	133	11463	9	166	100	100	100	100	1	63	63	1808	29	2992
48121	UK	Europe		Brighton	2012											126	39	67	111	148	153	133	1580	9	166	100	100	100	100	3	301	301	847	29	1313
48122	UK	Europe		Brighton	2012											126	39	170	238	734	153	133	11428	9	166	100	100	100	100	1	63	63	1808	29	2992
48123	UK	Europe		Brighton	2012											59	39	67	78	148	71	65	1596	3	22	100	100	2	100	1	307	307	2382	26	3916
48124	UK	Europe		Brighton	2011											59	39	67	78	148	153	65	7363	16	645	100	1	10	1	10	158	158	1489	563	2400
48125	UK	Europe		Brighton	2011											109	39	67	156	152	71	794	11990	137	17	100	100	1	100	100	722	20	39	27	51
48126	UK	Europe		Brighton	2012											59	39	67	157	148	71	133	8776	125	1320	100	7	17	1	14	6697		147	294	1285
48127	UK	Europe		Brighton	2011											109	39	170	78	148	153	65	7360	1	266	100	1	3	1	11	90	90	908	110	1407
48128	UK	Europe		Brighton	2012											109	320	170	156	188	71	65	7826	178	20	100	100	2	100	100	992	190	1534	241	2487
48129	UK	Europe		Brighton	2012											126	39	67	238	147	153	133	9362	9	166	100	100	100	100	1	63	63		29
48130	UK	Europe		Brighton	2011											126	39	170	238	734	153	133	11428	9	166	100	100	100	100	1	63	63	1808	29	2992
48131	UK	Europe		Brighton	2012											109	39	170	111	148	153	65	1901	1	266	100	1	3	1	11	90	90	908	110	1407
48132	UK	Europe		Brighton	2012											109	39	67	111	148	153	65	1579	1	285	100	100	2	1	8	139	139	430	33	1034
48133	UK	Europe		Brighton	2011											126	39	67	238	734	153	133	11463	9	166	100	100	100	100	1	63	63	1808	29	2992
48134	UK	Europe		Brighton	2011											126	39	67	238	148	153	133	9363	9	166	100	100	100	100	1	63	63	1808	29	2992
48135	UK	Europe		Brighton	2011											126	39	170	238	734	153	133	11428	9	166	100	100	100	100	1	63	63	1808	29	2992
48136	UK	Europe		Brighton	2012											109	39	67	156	152	71	794	11990	5	17	100	100	1	100	100	20	20	39	27	51
48137	UK	Europe		Brighton	2011											126	39	67	111	148	783	133	11999	9	166	100	100	100	1	3	245	301	28	29	995
48138	UK	Europe		Brighton	2011											126	39	67	238	148	153	133	9363	9	166	100	100	100	100	1	63	63	13866	29
48139	UK	Europe		Brighton	2012											126	39	170	238	734	153	133	11428	9	166	100	100	100	100	1	63	63	1808	29	2992
48140	UK	Europe		Brighton	2011											59	39	170	111	188	71	223	8163	15	20	100	100	7	100	100	84	190	2	16	2
48141	UK	Europe		Brighton	2012											126	39	170	238	734	153	133	11428	9	166	100	100	100	100	1	63	63	1808	29	2992
48142	UK	Europe		Brighton	2011											109	39	170	111	148	153	65	1901	1	283	100	1	3	1	8	177	127	4	4	225
48143	UK	Europe		Brighton	2012											126	39	67	238	148	153	133	9363	9	166	100	100	100	100	1	63	63	1808	29	2992
48144	UK	Europe		Brighton	2011											59	39	67	157	147	153	133	1893	25	285	100	100	2	1	1	142	3035	279	25	5993
48145	UK	Europe		Brighton	2011											109	39	67	156	152	71	794	11990	137	17	100	100	1	100	100	722	20	39	27	51
48146	UK	Europe		Brighton	2011											109	39	67	156	152	71	794	11990	137	17	100	100	1	100	100	722	20	39	27	51
48147	UK	Europe		Brighton	2014											59	39	67	78	149	154	65	11956	54	509	100	7	20	100	3	6711		11291	1412	19463
48148	UK	Europe		Brighton	2014											109	39	67	111	148	153	65	1579	1	285	100	100	2	1	8	139	139	11292	33	19464
48149	UK	Europe		Brighton	2014											59	39	67	156	150	153	65	1584	29	294	100	100	7	100	1	178	178	19	24	26
48150	UK	Europe		Brighton	2014											59	39	67	158	148	153	65	7827	19	284	100	1	9	1	11	452	38		4
48151	UK	Europe		Brighton	2014											126	39	785	238	148	153	133	11864	9	166	100	100	1	100	1	439	439	1808	29	2992
48152	UK	Europe		Brighton	2014											126	39	785	238	148	153	133	11864	9	166	100	100	1	100	1	439	439	1808	29	2992
48153	UK	Europe		Brighton	2014											109	39	170	156	188	71	65	7359	42	23	100	10	2	100	100	231	231	2569	241	4186
48154	UK	Europe		Brighton	2014											126	39	785	238	148	153	133	11864	9	166	100	100	1	100	1	439	439	1808	29	2992
48155	UK	Europe		Brighton	2014											59	39	67	156	150	153	65	1584	29	294	100	100	7	100	1	178	178		24
48156	UK	Europe		Brighton	2014											59	39	170	78	146	154	65	8143	40	23	100	7	3	100	100	436	427	5860	953	9918
48157	UK	Europe		Brighton	2014											126	39	785	238	148	153	133	11864	9	166	100	100	1	100	1	439	439	19	29	2597
48158	UK	Europe		Brighton	2014											126	39	67	238	148	153	133	9363	9	166	100	100	100	100	1	63	63	5846	29	9901
48159	UK	Europe		Brighton	2014											59	39	67	156	150	153	65	1584	29	294	100	100	7	100	1	178	178	19	24	26
48160	UK	Europe		Brighton	2014											109	39	67	156	152	71	794	11990	136	17	100	100	1	100	100	725	20	39	27	51
48161	UK	Europe		Brighton	2014											59	39	170	78	146	154	65	8143	40	23	100	7	3	100	100	436	427	5860	953	9918
48162	UK	Europe		Brighton	2014											59	39	67	156	150	153	65	1584	29	294	100	100	7	100	1	178	178	19	24	26
48163	UK	Europe		Brighton	2014											59	142	67	156	188	153	65	8122	50	20	100	100	1	100	3	299	3111	28	4	292
48164	UK	Europe		Brighton	2014											59	39	67	78	149	154	65	11956	54	509	100	7	20	100	3	6711		11291	1412	19463
48165	UK	Europe		Brighton	2014											59	39	67	156	150	153	65	1584	29	294	100	100	7	100	1	178	178	19	24	26
48166	UK	Europe		Brighton	2014											59	39	67	156	150	153	65	1584	29	294	100	100	7	100	1	178	178	19	24	26
48167	UK	Europe		Brighton	2014											59	39	67	156	150	153	65	1584	29	294	100	100	7	100	1	178	178	19	24	26
48168	UK	Europe		Brighton	2014											126	39	785	238	148	153	133	11864	9	166	100	100	1	100	1	439	439	1808	29	2992
48169	UK	Europe		Brighton	2014											59	39	170	78	146	154	65	8143	40	23	100	7	3	100	100	436	427	5860	953	9918
48170	UK	Europe		Brighton	2014											126	39	785	238	148	153	133	11864	9	166	100	100	1	100	1	439	439	19	29	2597
48171	UK	Europe		Brighton	2014											59	142	67	156	188	153	65	8122	50	20		100	1	100	3			28	4	292
48172	UK	Europe		Brighton	2014											126	39	170	111	148	153	65	7822	19	23	100	7	3	1	3	416	73	6094	33	10421
48173	UK	Europe		Brighton	2014											59	39	67	156	150	153	65	1584	29	294	100	100	7	100	1	178	178	19	24	26
48174	UK	Europe		Brighton	2014											109	39	67	156	152	71	65	1594	5	1239	100	100	1	100	100	851	20	39	27	51
48175	UK	Europe		Brighton	2014											59	39	67	78	148	153	133	1587	89	23	100	7	4	100	13	714	426	90	602	2575
48176	UK	Europe		Brighton	2014											126	39	67	238	148	153	133	9363	39	166	100	100	100	100	11	193	193	4953	29	8241
48177	UK	Europe		Brighton	2014											126	39	67	238	148	153	133	9363	39	166	100	100	100	100	11	193	193	4953	29	8241
48178	UK	Europe		Brighton	2014											126	39	785	238	148	153	133	11864	9	166	100	100	1	100	1	439	439	1808	29	2992
48179	UK	Europe		Brighton	2014											59	39	67	156	150	153	65	1584	29	294	100	100	7	100	1	178	178	19	24	26
48180	UK	Europe		Brighton	2014											126	39	67	238	148	153	133	9363	50	166	100	100	100	100	1	440	63	1808	29	2992
48181	UK	Europe		Brighton	2014											126	142	67	156	150	153	65	11986	1	294	100	100	2	1	100	162	139	4864	18	8465
48182	UK	Europe		Brighton	2014											59	39	67	78	148	153	65	7363	16	645	100	1	10	1	10	158	158	3957	563	6360
48183	UK	Europe		Brighton	2014											109	39	67	111	148	153	65	1579	1	285	100	100	2	1	8	139	139	11292	33	19464
48184	UK	Europe		Brighton	2014											126	39	785	238	148	153	133	11864	9	166	100	100	1	100	1	439	439	1808	29	2992
48185	UK	Europe		Brighton	2014											109	39	67	156	152	71	794	11990	5	17	100	100	1	100	100	20	20	39	27	51
48186	UK	Europe		Brighton	2014											126	39	170	111	148	153	65	7822	19	23	100	7	3	1	3	416	73	3031	33	4995
48187	UK	Europe		Brighton	2014											126	39	785	238	148	153	133	11864	9	166	100	100	1	100	1	439	439	1808	29	2992
48188	UK	Europe		Brighton	2014											59	39	67	156	150	153	65	1584	29	294	100	100	7	100	1	178	178	19	24	26
48189	UK	Europe		Brighton	2014											109	39	67	111	148	153	65	1579	1	285	100	100	2	1	8	139	139	14	33	21
48190	UK	Europe		Brighton	2014											126	39	785	238	148	153	133	11864	9	166	100	100	1	100	1	439	439	1808	29	2992
48191	UK	Europe		Brighton	2014											109	39	170	111	148	153	65	1901	1	266	100	1	3	1	11	90	90	908	110	1407
48192	UK	Europe		Brighton	2014											59	39	67	156	150	153	65	1584	29	294	100	100	7	100	1	178	178	19	24	26
48193	UK	Europe		Brighton	2014											59	39	67	190	148	153	65	9903	58	294	100	7	20	100	1	726	4353	11293	2114	19465
48194	UK	Europe		Brighton	2013											126	39	67	238	148	153	133	9363	9	166	100	100	100	100	1	63	63	1808	29	2992
48195	UK	Europe		Brighton	2014											59	39	170	78	149	154	65	8130	54	509	100	7	20	100	3	6711		11291	1412	19463
48196	UK	Europe		Brighton	2014											126	39	785	238	148	153	133	11864	9	166	100	100	1	100	1	439	439	1808	29	2992
48197	UK	Europe		Brighton	2014											126	39	170	111	148	153	65	7822	19	23	100	7	3	1	3	416	73	6094	33	10421
48198	UK	Europe		Brighton	2014											126	39	785	238	148	153	133	11864	9	166	100	100	1	100	11	453	439	11294	29	19466
48199	UK	Europe		Brighton	2014											109	39	67	156	152	71	794	11990	136	17		100	1	100	100			39	27	51
48201	UK	Europe		Brighton	2013											59	39	67	78	148	71	65	1596	3	1234	100	100	2	100	1	955	307	263	26	384
48202	UK	Europe		Brighton	2014											59	142	67	156	188	153	65	8122	50	20	100	100	1	100	3	299	3111	28	4	292
48203	UK	Europe		Brighton	2014											126	39	785	238	148	153	133	11864	9	166	100	100	1	100	1	439	439	1808	29	2992
48204	UK	Europe		Brighton	2014											730	112	67	189	148	153	133	11516	24	166	100	100	2	100	13	56	55	1143	39	1780
48205	UK	Europe		Brighton	2014											126	142	67	156	150	153	65	11986	1	294	100	100	2	1	100	162	139	4864	18	8465
48206	UK	Europe		Brighton	2013											126	39	170	238	734	153	133	11428	9	166	100	100	100	100	1	63	63	1808	29	2992
48207	UK	Europe		Brighton	2014											126	39	170	111	148	153	65	7822	19	23	100	7	3	1	3	416	73	6094	33	10421
48208	UK	Europe		Brighton	2014											59	39	67	78	148	153	65	7363	16	645	100	1	10	1	10	158	158	3957	563	6360
48209	UK	Europe		Brighton	2014											109	39	170	156	188	71	65	7359	42	23	100	10	2	100	100	231	231	2569	241	4186
48212	UK	Europe		Brighton	2014											126	39	785	238	148	153	133	11864	9	166	100	100	1	100	1	439	439	1808	29	2992
48213	UK	Europe		Brighton	2014											59	39	67	156	150	153	65	1584	29	294	100	100	7	100	1	178	178	19	24	26
48214	UK	Europe		Brighton	2014											126	39	4	238	148	153	133	11420	9	166	100	100	100	100	11	67	63	11282	29	19452
48215	UK	Europe		Brighton	2014											59	39	67	156	150	153	65	1584	29	294	100	100	7	100	1	178	178	19	24	26
48216	UK	Europe		Brighton	2014											109	39	170	111	148	153	65	1901	1	288	100	1	3	1	8	127	127	7181	4	12279
48217	UK	Europe		Brighton	2014											59	39	67	78	148	153	65	7363	16	645	100	1	10	1	10	158	158	3957	563	6360
48218	UK	Europe		Brighton	2014											59	39	67	156	150	153	65	1584	29	294	100	100	7	100	1	178	178	19	24	26
48219	UK	Europe		Brighton	2014											59	142	67	156	188	153	65	8122	50	20	100	100	1	100	3	299	3111	28	4	292
48220	UK	Europe		Brighton	2014											59	142	67	156	188	153	65	8122	50	20	100	100	1	100	3	299	3111	28	4	292
48221	UK	Europe		Brighton	2014											109	39	67	111	148	153	65	1579	1	266	100	1	3	1	11	90	90	908	110	1407
48222	UK	Europe		Brighton	2014											126	39	785	238	148	153	133	11864	9	166	100	100	100	100	1	63	63	1808	29	2992
48224	UK	Europe		Brighton	2014											59	39	67	156	150	153	65	1584	29	294	100	100	7	100	1	178	178	19	24	26
48225	UK	Europe		Brighton	2014											126	39	785	238	148	153	133	11864	9	166	100	100	1	100	1	439	439	1808	29	2992
48226	UK	Europe		Brighton	2014											126	39	785	238	148	153	133	11864	9	166	100	100	1	100	1	439	439	1808	29	2992
48227	UK	Europe		Brighton	2014											109	39	170	157	148	154	65	11979	10	515	100	1	55	100	4	906		5666	33	9541
48228	UK	Europe		Brighton	2014											126	39	67	238	148	153	133	9363	9	166	100	100	100	100	1	63	63	1808	29	2992
48229	UK	Europe		Brighton	2014											59	39	170	78	146	154	65	8143	40	23	100	7	3	100	100	436	427	5860	953	9918
48230	UK	Europe		Brighton	2014											126	39	67	238	148	153	133	9363	9	166	100	100	100	100	1	63	63	5846	29	9901
48231	UK	Europe		Brighton	2014											126	39	170	238	734	153	133	11428	9	266	100	100	100	100	1	454	63	1808	893	4244
48232	UK	Europe		Brighton	2014											730	112	67	189	148	153	133	11516	24	166	100	100	2	100	13	56	55	1143	33	10528
48233	UK	Europe		Brighton	2014											59	39	67	156	150	153	65	1584	29	294	100	100	7	100	1	178	178	19	24	26
48234	UK	Europe		Brighton	2014											126	39	170	111	148	153	65	7822	19	23	100	7	3	1	3	416	73	6094	33	10421
48235	UK	Europe		Brighton	2014											126	39	170	238	734	153	133	11428	9	166	100	100	100	100	1	63	63	1808	893	4244
48236	UK	Europe		Brighton	2014											126	39	67	238	148	153	133	9363	9	813	100	100	100	100	1	954	63	1873	29	10419
48237	UK	Europe		Brighton	2014											59	39	67	157	148	71	133	8776	125	1320	100	7	17	1	14	6697		147	294	1285
48238	UK	Europe		Brighton	2014											798	39	170	111	148	153	65	12519	1	283	100	1	3	1	8	177	127	4	4	225
48239	UK	Europe		Brighton	2014											126	39	785	238	148	153	133	11864	9	166	100	100	1	100	1	439	439	1808	29	2992
48240	UK	Europe		Brighton	2014											59	39	67	78	148	153	65	7363	16	645	100	1	10	1	10	158	158	7792	1980	19151
48241	UK	Europe		Brighton	2014											59	39	67	78	148	153	65	7363	16	645	100	1	10	1	10	158	158	3957	563	6360
48242	UK	Europe		Brighton	2014											126	39	785	238	148	153	133	11864	9	166	100	100	1	100	11	453	439	11294	29	19466
48243	UK	Europe		Brighton	2014											59	39	67	158	148	153	65	7827	10	228	100	7	15	1	100	455	309	9588	1484	19152
48244	UK	Europe		Brighton	2014											126	39	785	238	148	153	133	11864	9	166	100	100	1	100	1	439	439	1808	29	2992
48245	UK	Europe		Brighton	2014											59	39	67	156	150	153	65	1584	29	294	100	100	7	100	1	178	178	19	24	26
48246	UK	Europe		Brighton	2014											126	39	170	111	148	153	65	7822	19	23	100	7	3	1	3	416	73	6094	33	10421
48247	UK	Europe		Brighton	2014											126	39	785	238	148	153	133	11864	9	166	100	100	1	100	1	439	439	1808	29	2992
48248	UK	Europe		Brighton	2014											59	142	67	156	188	153	65	8122	50	20	100	100	1	100	3	299	3111	28	4	292
48249	UK	Europe		Brighton	2014											59	39	67	78	148	153	133	1587	89	23	100	7	4	100	13	714	426	90	602	2575
48250	UK	Europe		Brighton	2014											109	39	67	156	152	71	794	11990	136	17		100	1	100	100			18	27	25
48251	UK	Europe		Brighton	2014											59	39	67	78	148	784	65	11993	3	1323	100	100	2	100	1	456	307	1252	26	1986
48252	UK	Europe		Brighton	2014											59	39	67	78	148	153	65	7363	16	1324	2	1	45	1	10	1596		1489	563	2400
48254	UK	Europe		Brighton	2014											59	142	67	156	188	153	65	8122	50	20	100	100	1	100	3	299	3111	28	4	292
48255	UK	Europe		Brighton	2014											126	39	170	111	148	153	65	7822	19	23	100	7	3	1	3	416	73	6094	33	10421
48256	UK	Europe		Brighton	2014											126	39	67	111	148	783	133	11999	9	166	100	100	100	1	3	245	301	28	29	995
48257	UK	Europe		Brighton	2014											59	39	67	78	148	153	65	7363	16	645	100	1	10	1	10	158	158	3957	563	6360
48258	UK	Europe		Brighton	2014											109	39	67	156	152	71	794	11990	136	17	100	100	1	100	100	725	20	39	27	51
48259	UK	Europe		Brighton	2014											126	39	785	238	148	153	133	11864	9	166	100	100	1	100	1	439	439	1808	29	2992
48260	UK	Europe		Brighton	2014											59	142	67	156	188	153	65	8122	50	20	100	100	1	100	3	299	3111	28	4	292
48261	UK	Europe		Brighton	2014											59	142	67	156	188	153	65	8122	50	20	100	100	1	100	3	299	3111	28	4	292
48262	UK	Europe		Brighton	2014											109	39	67	111	148	153	65	1579	1	285	100	100	2	1	8	139	139	1259	33	7289
48263	UK	Europe		Brighton	2014											59	39	170	78	146	154	65	8143	40	23	100	7	3	100	100	436	427	5860	953	9918
48264	UK	Europe		Brighton	2014											59	39	67	156	150	153	65	1584	29	294	100	100	7	100	1	178	178	19	24	26
48265	UK	Europe		Brighton	2014											59	39	170	78	146	154	65	8143	40	23	100	7	3	100	100	436	427	5860	953	9918
48266	UK	Europe		Brighton	2014											126	39	785	238	148	153	133	11864	9	166	100	100	1	100	11	453	439	11294	29	19466
48268	UK	Europe		Brighton	2014											59	39	67	78	149	154	65	11956	54	509	100	7	20	100	3	6711		11291	1412	19463
48269	UK	Europe		Brighton	2014											59	39	67	190	148	153	65	9903	58	294	100	7	20	100	1	726	4353	11293	2114	19465
48270	UK	Europe		Brighton	2014											59	39	67	156	150	153	65	1584	29	294	100	100	7	100	1	178	178	101	24	865
48271	UK	Europe		Brighton	2014											59	39	67	156	150	153	65	1584	29	294	100	100	7	100	1	178	178	19	24	26
48272	UK	Europe		Brighton	2014											126	39	67	238	148	153	133	9363	9	166	100	100	100	100	1	63	63	1808	29	2992
48273	UK	Europe		Brighton	2014											59	39	67	156	150	153	65	1584	29	294	100	100	7	100	1	178	178	19	24	26
48274	UK	Europe		Brighton	2014											126	39	170	111	148	153	65	7822	19	23	100	7	3	1	3	416	73	6094	33	10421
48275	UK	Europe		Brighton	2014											109	39	67	156	152	71	794	11990	136	17		100	1	100	100			39	27	51
48276	UK	Europe		Brighton	2014											109	39	170	156	188	71	65	7359	42	23	100	10	2	100	100	231	231	2569	241	4186
48277	UK	Europe		Brighton	2014											126	39	67	238	148	153	133	9363	9	813	100	100	100	100	1	954	63	1873	29	10419
48278	UK	Europe		Brighton	2014											59	39	67	156	150	153	65	1584	29	294	100	100	7	100	1	178	178	19	24	26
48279	UK	Europe		Brighton	2014											126	39	785	238	148	153	133	11864	9	166	100	100	1	100	11	453	439	11294	29	19466
48280	UK	Europe		Brighton	2014											59	39	67	157	147	153	133	1893	25	285	100	100	2	1	1	142	3035	1142	1531	8517
48281	UK	Europe		Brighton	2014											59	39	67	78	148	153	65	7363	16	645	100	1	10	1	10	158	158	3957	563	6360
48283	UK	Europe		Brighton	2014											59	39	67	190	148	153	65	9903	58	294	100	7	20	100	1	726	4353	11293	2114	19465
48284	UK	Europe		Brighton	2014											126	39	785	238	148	153	133	11864	9	166	100	100	1	100	1	439	439	1808	29	2992
48285	UK	Europe		Brighton	2014											59	39	67	156	150	153	65	1584	29	294	100	100	7	100	1	178	178	19	24	26
48286	UK	Europe		Brighton	2014											59	39	67	78	149	154	65	11956	54	509	100	7	20	100	3	6711		11291	1412	19463
48287	UK	Europe		Brighton	2014											109	39	170	156	188	71	65	7359	42	23	100	10	2	100	100	231	231	2569	241	4186
48288	UK	Europe		Brighton	2014											59	39	67	156	150	153	65	1584	29	294	100	100	7	100	1	178	178	19	24	26
48289	UK	Europe		Brighton	2014											59	39	67	7	150	153	65	12503	29	294	100	100	7	100	1	178	178	19	24	26
48290	UK	Europe		Brighton	2014											59	39	67	157	148	71	133	8776	125	1320	100	7	17	1	14	6697		147	294	1285
48291	UK	Europe		Brighton	2014											59	39	67	156	150	153	65	1584	29	294	100	100	7	100	1	178	178	19	24	26
48292	UK	Europe		Brighton	2014											126	39	67	238	148	153	133	9363	9	166	100	100	100	100	1	63	63	1808	29	2992
48293	UK	Europe		Brighton	2014											59	39	67	156	150	153	65	1584	29	294	100	100	7	100	1	178	178	19	24	26
48294	UK	Europe		Brighton	2014											126	39	785	238	148	153	133	11864	9	166	100	100	1	100	1	439	439	1808	29	2992
48295	UK	Europe		Brighton	2014											59	39	170	78	146	154	65	8143	40	23	100	7	3	100	100	436	427	5860	953	9918
48296	UK	Europe		Brighton	2013											59	39	67	156	150	153	65	1584	29	294	100	100	7	100	1	178	178	19	24	26
48297	UK	Europe		Brighton	2014											126	39	785	238	148	153	133	11864	9	166	100	100	1	100	1	439	439	1808	29	2992
48298	UK	Europe		Brighton	2014											59	39	67	156	150	153	65	1584	29	294	100	100	7	100	1	178	178	19	24	26
48299	UK	Europe		Brighton	2014											109	39	67	111	148	153	65	1579	1	285	100	100	2	1	8	139	139	430	33	1034
48300	UK	Europe		Brighton	2014											59	39	67	156	150	153	65	1584	29	294	100	100	7	100	1	178	178	19	24	26
48301	UK	Europe		Brighton	2014											59	39	67	78	148	153	65	7363	16	645	2	1	45	1	10	727	158	1489	563	2400
48302	UK	Europe		Brighton	2014											59	142	67	156	188	153	65	8122	50	20	100	100	1	100	3	299	3111	28	4	292
48304	UK	Europe		Brighton	2014											59	39	67	156	150	153	65	1584	29	294	100	100	7	100	1	178	178	19	24	26
48306	UK	Europe		Brighton	2014											59	39	67	78	148	153	65	7363	16	645	100	1	10	1	10	158	158	3957	563	6360
48307	UK	Europe		Brighton	2014											126	39	170	111	148	153	65	7822	19	23	100	7	3	1	3	416	73	6094	33	10421
48308	UK	Europe		Brighton	2014											59	39	67	158	148	153	65	7827	19	284	100	1	9	1	11	452	38		4
48310	UK	Europe		Brighton	2014											126	39	170	111	148	153	65	7822	19	23	100	7	3	1	11	72	73	1388	33	9665
48312	UK	Europe		Brighton	2014											59	39	67	156	150	153	65	1584	29	294	100	100	7	100	1	178	178	19	24	26
48313	UK	Europe		Brighton	2014											126	39	785	238	148	153	133	11864	9	166	100	100	100	100	1	63	63	1808	29	2992
48314	UK	Europe		Brighton	2014											126	39	170	111	148	153	65	7822	19	23	100	7	3	1	11	72	73	1388	33	9665
48315	UK	Europe		Brighton	2014											59	39	67	158	148	71	65	1588	47	228	100	7	17	1	3	433	433	59	91	19083
48316	UK	Europe		Brighton	2014											59	39	67	156	150	153	65	1584	29	294	100	100	7	100	1	178	178	19	24	26
48317	UK	Europe		Brighton	2014											126	39	785	238	148	153	133	11864	9	166	100	100	1	100	1	439	439	1808	29	2992
48318	UK	Europe		Brighton	2014											126	39	67	238	148	153	133	9363	50	166	100	100	100	100	1	440	63	1808	29	2992
48319	UK	Europe		Brighton	2014											59	142	67	156	188	153	65	8122	50	20	100	100	1	100	3	299	3111	28	4	292
48320	UK	Europe		Brighton	2014											109	39	170	111	148	153	65	1901	1	266	100	1	3	1	11	90	90	1914	29	5035
48321	UK	Europe		Brighton	2014											109	39	67	156	152	71	794	11990	136	17	100	100	1	100	100	725	20	39	27	51
48322	UK	Europe		Brighton	2014											126	39	67	238	146	153	133	10932	25	20	100	100	1	100	1	169	239	2600	743	9198
48323	UK	Europe		Brighton	2014											126	39	785	238	148	153	133	11864	9	166	100	100	1	100	11	453	439	11294	29	19466
48324	UK	Europe		Brighton	2014											126	142	67	156	150	153	65	11986	1	294	100	100	2	1	100	162	139	4864	18	8465
48325	UK	Europe		Brighton	2014											59	39	67	157	148	71	133	8776	125	1320	100	7	17	1	14	6697		147	294	1285
48326	UK	Europe		Brighton	2013											59	39	67	156	150	153	65	1584	29	294	100	100	7	100	1	178	178	19	24	26
48327	UK	Europe		Brighton	2014											126	39	67	238	148	153	133	9363	39	166	100	100	100	100	11	193	193	4953	29	8241
48328	UK	Europe		Brighton	2014											109	39	67	156	152	71	65	1594	5	1239	100	100	1	100	100	851	20	39	27	51
48329	UK	Europe		Brighton	2014											59	39	67	156	150	153	65	1584	29	294	100	100	7	100	1	178	178	19	24	26
48330	UK	Europe		Brighton	2014											59	39	67	156	150	153	65	1584	29	294	100	100	7	100	1	178	178	19	24	26
48331	UK	Europe		Brighton	2014											109	39	170	111	148	153	65	1901	1	266	100	1	3	1	11	90	90	1388	110	2212
48333	UK	Europe		Brighton	2014											59	39	67	78	149	154	65	11956	54	509	100	7	20	100	3	6711		11291	1412	19463
48334	UK	Europe		Brighton	2014											126	39	170	111	148	153	65	7822	19	23	100	7	3	1	3	416	73	6094	33	10421
48335	UK	Europe		Brighton	2014											59	39	67	156	150	153	65	1584	29	294	100	100	7	100	1	178	178	19	24	26
48336	UK	Europe		Brighton	2014											109	39	170	111	148	153	65	1901	1	266	100	1	3	1	11	90	90	1388	110	2212
48337	UK	Europe		Brighton	2014											59	142	67	156	188	153	65	8122	50	20	100	100	1	100	3	299	3111	1516	4	9380
48338	UK	Europe		Brighton	2014											109	39	170	111	148	153	65	1901	1	283	100	1	3	1	1	457	90	5912	4	10039
48339	UK	Europe		Brighton	2014											109	39	67	156	152	71	794	11990	136	17		100	1	100	100			39	27	51
48340	UK	Europe		Brighton	2014											59	39	170	78	146	154	65	8143	40	23	100	7	3	100	100	436	427	5860	953	9918
48341	UK	Europe		Brighton	2014											59	39	67	156	150	153	65	1584	29	294	100	100	7	100	1	178	178	19	24	26
48342	UK	Europe		Brighton	2014											730	112	67	189	148	153	133	11516		166	100	100	2	100	13			1143	39	1780
48343	UK	Europe		Brighton	2014											59	39	67	156	150	153	65	1584	29	294	100	100	7	100	1	178	178	19	24	26
48344	UK	Europe		Brighton	2014											109	39	67	156	152	71	794	11990	136	17	100	100	1	100	100	725	20	39	27	51
48345	UK	Europe		Brighton	2014											126	39	67	238	148	153	133	9363	9	813	100	100	100	100	1	954	63	1873	29	10419
48346	UK	Europe		Brighton	2014											59	39	67	156	150	153	65	1584	29	294	100	100	7	100	1	178	178	19	24	26
48349	UK	Europe		Brighton	2011											126	39	67	238	146	153	133	10932	25	20		100	1	100	4			2932	110	19153
48351	UK	Europe		Brighton	2011											109	39	170	156	148	153	133	12504	141	23	100	1	18	1	14	728		161	330	6650
48353	UK	Europe		Brighton	2014											59	39	170	78	146	154	65	8143	40	23	100	7	4	100	13	426	426	90	953	5624
48354	UK	Europe		Brighton	2011											109	39	170	111	148	153	65	1901	1	266	100	1	3	1	11	90	90	908	110	1407
48355	UK	Europe		Brighton	2011											109	39	67	111	148	153	65	1579	1	266		1	3	1	11			908	110	1407
48357	UK	Europe		Brighton	2011											126	39	67	238	734	153	133	11463	1	166	100	100	100	100	1	246	63	1808	29	2992
48358	UK	Europe		Brighton	2011											109	39	170	111	148	153	65	1901	1	266	100	1	3	1	1	89	90	30	110	3520
48360	UK	Europe		Brighton	2014											109	39	67	111	148	153	65	1579	1	285	100	100	2	1	8	139	139	912	33	1419
48361	UK	Europe		Brighton	2011											59	39	67	158	148	71	65	1588	18	228	100	7	2	1	13	449	2351	3152	188	19149
48362	UK	Europe		Brighton	2014											126	39	67	238	148	153	133	9363	9	1235	100	100	100	100	1	908	63	13541	29	23698
48363	UK	Europe		Brighton	2011											109	39	170	111	148	153	65	1901	1	266	100	1	3	1	1	89	90	30	110	3520
48366	UK	Europe		Brighton	2014											59	142	67	156	188	153	65	8122	50	20	100	100	1	100	3	299	3111	28	4	292
48367	UK	Europe		Brighton	2014											59	39	67	78	148	71	65	1596	3	22	100	100	56	100	1	526	307	3040	32	5118
48368	UK	Europe		Brighton	2014											59	39	170	156	150	153	65	11172	1	294	100	100	2	1	1	432	442	11295	18	19467
48369	UK	Europe		Brighton	2011											126	39	170	238	734	153	133	11428	9	166	100	100	100	100	1	63	63	1808	29	2992
48370	UK	Europe		Brighton	2015											59	39	67	78	147	154	65	11231	1	287	100	7	3	1	100	458	428	11296	1491	19468
48372	UK	Europe		Brighton	2011											109	39	170	111	148	153	65	1901	1	266	100	1	3	1	11	90	90	908	110	1407
48373	UK	Europe		Brighton	2011											126	39	67	238	734	153	133	11463	1	166	100	100	100	100	1	246	63	1808	29	2992
48374	UK	Europe		Brighton	2011											730	112	67	189	148	153	133	11516	24	166	100	100	2	100	13	56	55	1143	39	1780
48375	UK	Europe		Brighton	2011											109	39	170	111	148	153	65	1901	1	266	100	1	3	1	11	90	90	908	110	1407
48376	UK	Europe		Brighton	2014											59	39	67	158	148	71	65	1588	47	228	100	7	17	1	3	433	433	59	91	19083
48377	UK	Europe		Brighton	2014											59	39	67	78	149	154	65	11956	54	509	100	7	20	100	3	6711		11291	1412	19463
48378	UK	Europe		Brighton	2014											109	39	67	111	148	153	65	1579	1	285	100	100	2	1	8	139	139	912	33	1419
48379	UK	Europe		Brighton	2011											730	112	67	189	148	153	133	11516	24	166	100	100	2	100	13	56	55	1143	39	1780
48381	UK	Europe		Brighton	2011											126	39	67	238	147	153	133	9362	9	166	100	100	100	100	1	63	63	1808	29	2992
48383	UK	Europe		Brighton	2015											59	39	67	156	188	153	133	8135	142	22	100	100	2	100	100	729	3087	3105	118	5120
48384	UK	Europe		Brighton	2014											126	39	785	238	148	153	133	11864	9	166	100	100	1	100	1	439	439	1808	29	2992
48385	UK	Europe		Brighton	2011											109	39	170	111	148	153	65	1901	1	266	100	1	3	1	11	90	90	908	110	1407
48386	UK	Europe		Brighton	2011											109	39	170	111	148	153	65	1901	3	266	100	1	3	1	11	459	90	3337	110	5588
48387	UK	Europe		Brighton	2014											59	39	67	78	149	154	65	11956	54	509	100	7	20	100	3	6711		11291	1412	19463
48388	UK	Europe		Brighton	2011											59	39	67	78	148	71	65	1596	3	1234	100	100	2	100	1	955	307	11297	26	19469
48389	UK	Europe		Brighton	2011											126	39	67	78	148	153	133	8126	25	166	2	100	100	100	3	57	1038	301	29	359
48390	UK	Europe		Brighton	2011											126	39	67	238	148	153	133	9363	9	166	100	100	100	100	1	63	63	1808	29	2992
48391	UK	Europe		Brighton	2011											109	39	170	111	148	153	65	1901	1	266	100	1	3	1	11	90	90	2073	110	3422
48392	UK	Europe		Brighton	2011											109	39	170	111	148	153	65	1901	1	855	100	1	3	1	11	150	90	1907	4	3150
48393	UK	Europe		Brighton	2015											59	39	67	156	188	153	133	8135	142	22	100	100	2	100	100	729	3087	3105	118	5120
48395	UK	Europe		Brighton	2011											435	39	170	111	148	153	65	7823	1	23	100	7	2	1	100	273		3279	186	19154
48396	UK	Europe		Brighton	2015											109	39	67	111	148	153	65	1579	1	285	100	100	2	1	8	139	139	14	33	21
48397	UK	Europe		Brighton	2011											730	112	67	189	148	153	133	11516	24	166	100	100	2	100	13	56	55	1143	39	1780
48398	UK	Europe		Brighton	2014											109	39	170	111	148	153	65	1901	1	266	100	1	3	1	11	90	90	908	110	1407
48399	UK	Europe		Brighton	2011											109	39	67	156	152	71	794	11990	137	17	100	100	1	100	100	722	20	39	27	51
48402	UK	Europe		Brighton	2011											435	39	170	111	148	153	65	7823	1	23	100	7	2	1	100	273		3279	186	19154
48403	UK	Europe		Brighton	2014											59	39	67	156	150	153	65	1584	29	294	100	100	7	100	1	178	178	19	24	26
48406	UK	Europe		Brighton	2011											109	39	67	156	152	71	65	1594	143	17	100	100	1	100	100	730	20	11298	27	19470
48407	UK	Europe		Brighton	2011											730	112	67	189	148	153	133	11516	24	166	100	100	2	100	13	56	55	1143	39	1780
48411	UK	Europe		Brighton	2011											109	39	170	111	148	153	65	1901	1	266	100	1	3	1	11	90	90	908	110	1407
48412	UK	Europe		Brighton	2014											126	39	170	111	148	153	65	7822	19	23		7	3	1	3			3031	33	4995
48413	UK	Europe		Brighton	2014											59	39	170	78	146	154	65	8143	40	23	100	7	3	100	100	436	427	5860	953	9918
48414	UK	Europe		Brighton	2011											126	39	67	238	148	153	133	9363	9	166	100	100	100	100	1	63	63	1808	29	2992
48416	UK	Europe		Brighton	2011											126	39	67	238	734	153	133	11463	9	166	100	100	100	100	11	67	63		29
48417	UK	Europe		Brighton	2011											126	39	67	78	148	153	65	1600	25	166	100	100	100	100	1	240	63	11290	29	19462
48418	UK	Europe		Brighton	2011											126	39	67	238	148	153	133	9363	9	166	100	100	100	100	1	63	63	1808	29	2992
48420	UK	Europe		Brighton	2015											59	39	67	111	150	153	65	8156	1	22	100	100	2	1	1	460	442	3642	18	13784
48421	UK	Europe		Brighton	2011											109	39	170	111	148	153	65	1901	1	266	100	1	3	1	11	90	90	908	110	1407
48423	UK	Europe		Brighton	2014											59	142	67	156	188	153	65	8122	50	20	100	100	1	100	3	299	3111	28	4	292
48425	UK	Europe		Brighton	2011											126	39	67	238	734	153	133	11463	1	166	100	100	100	100	1	246	63	1808	29	2992
48426	UK	Europe		Brighton	2015											59	39	67	78	147	154	65	11231	1	287	100	7	3	1	100	458	428	11296	1491	19468
48428	UK	Europe		Brighton	2011											109	39	170	111	148	153	65	1901	1	266	100	1	3	1	11	90	90	2073	110	3422
48429	UK	Europe		Brighton	2011											126	39	67	78	149	153	65	1590	25	20	100	100	2	100	43	731	190	11300	35	19472
48431	UK	Europe		Brighton	2011											109	39	170	111	148	153	65	1901	1	21	100	1	3	1	8	26	127	3167	4	5231
48432	UK	Europe		Brighton	2011											126	39	67	111	148	153	133	1580	25	166	100	100	2	100	1	461	55	348	29	5212
48433	UK	Europe		Brighton	2015											59	142	67	156	188	153	65	8122	50	20	100	100	1	100	3	299	3111	28	4	292
48434	UK	Europe		Brighton	2011											109	39	170	111	148	153	65	1901	1	266	100	1	3	1	1	89	90	30	110	3520
48435	UK	Europe		Brighton	2011											109	39	170	111	148	153	65	1901	1	855	100	1	3	1	11	150	90	1907	4	3150
48436	UK	Europe		Brighton	2011											126	39	170	238	734	153	133	11428	9	166	100	100	100	100	1	63	63	1808	29	2992
48437	UK	Europe		Brighton	2011											109	39	170	111	148	153	65	1901	1	855	100	1	3	1	11	150	90	1907	4	3150
48438	UK	Europe		Brighton	2011											109	39	170	111	148	153	65	1901	1	266	100	1	3	1	11	90	90	908	110	1407
48441	UK	Europe		Brighton	2015											109	39	67	111	148	153	65	1579	1	285	100	100	2	1	8	139	139	4	33	5
48444	UK	Europe		Brighton	2011											126	39	67	238	148	153	133	9363	9	166	100	100	100	100	1	63	63	1808	29	2992
48447	UK	Europe		Brighton	2014											59	39	170	78	146	154	65	8143	40	23	100	7	3	100	100	436	427	5860	953	9918
48452	UK	Europe		Brighton	2011											109	39	170	111	148	153	65	1901	1	21	100	1	3	1	8	26	127	4	4	225
48455	UK	Europe		Brighton	2015											730	112	67	189	148	153	133	11516	24	166	100	100	2	100	1	55	55	6851	39	11674
48460	UK	Europe		Brighton	2014											59	39	67	78	148	71	65	1596	3	1234	100	100	2	100	1	955	307	263	26	384
48461	UK	Europe		Brighton	2014											59	142	67	156	188	153	65	8122	50	20	100	100	1	100	3	299	3111	28	4	292
48462	UK	Europe		Brighton	2011											730	112	67	189	148	153	133	11516	24	166	100	100	2	100	13	56	55	1143	39	1780
48463	UK	Europe		Brighton	2011											59	39	67	157	148	71	133	8776	124	228	100	1	20	100	3	732		277	1161	9983
48464	UK	Europe		Brighton	2011											109	39	170	111	148	153	65	1901	1	266	100	1	3	1	11	90	90	2073	110	3422
48465	UK	Europe		Brighton	2011											109	39	170	111	148	153	65	1901	1	266	100	1	3	1	11	90	90	908	110	1407
48466	UK	Europe		Brighton	2011											126	39	67	238	148	153	133	9363	9	166	100	100	100	100	1	63	63	1808	29	2992
48470	UK	Europe		Brighton	2011											126	39	67	238	734	153	133	11463	1	166	100	100	100	100	1	246	63	1808	29	2992
48472	UK	Europe		Brighton	2014											59	39	67	156	150	153	65	1584	29	294	100	100	7	100	1	178	178	19	24	26
48473	UK	Europe		Brighton	2015											59	39	67	78	149	154	65	11956	54	509	100	7	20	100	3	6711		11291	1412	19463
48475	UK	Europe		Brighton	2014											59	142	67	156	188	153	65	8122	50	20	100	100	1	100	3	299	3111	28	4	292
48476	UK	Europe		Brighton	2011											109	39	170	78	148	153	65	7360	1	266	100	1	3	1	11	90	90	908	110	1407
48477	UK	Europe		Brighton	2011											126	39	67	238	734	153	133	11463	1	166	100	100	100	100	1	246	63	1808	29	2992
48478	UK	Europe		Brighton	2011											126	39	67	238	734	153	133	11463	9	166	100	100	100	100	1	63	63	1808	29	2992
48481	UK	Europe		Brighton	2015											59	39	67	156	188	153	133	8135	142	22	100	100	2	100	100	729	3087	3105	118	5120
48482	UK	Europe		Brighton	2011											126	39	67	238	148	153	133	9363	9	166	100	100	100	100	1	63	63	1808	29	2992
48483	UK	Europe		Brighton	2011											126	39	67	238	148	153	133	9363	9	166	100	100	100	100	1	63	63	1808	49	4758
48484	UK	Europe		Brighton	2011											126	39	170	238	734	153	133	11428	9	166	100	100	100	100	1	63	63	1808	29	2992
48485	UK	Europe		Brighton	2011											126	39	67	238	148	153	133	9363	9	1235	100	100	100	100	1	908	63	1808	29	2992
48489	UK	Europe		Brighton	2011											126	39	67	238	148	153	133	9363	9	166	100	100	100	100	1	63	63	13928	29	23701
48493	UK	Europe		Brighton	2011											109	39	170	111	148	153	65	1901	1	1240	100	1	3	1	1	95	90	30	110	3520
48494	UK	Europe		Brighton	2014											126	39	170	238	734	153	133	11428	9	266	100	100	100	100	1	454	63	1808	893	4244
48495	UK	Europe		Brighton	2011											109	39	170	111	148	153	65	1901	1	266	100	1	3	1	11	90	90	908	110	1407
48496	UK	Europe		Brighton	2011											126	39	67	238	148	153	133	9363	9	166	100	100	100	100	1	63	63	1808	29	2992
48497	UK	Europe		Brighton	2011											109	39	170	111	148	153	65	1901	1	266	100	1	3	1	11	90	90	908	110	1407
48498	UK	Europe		Brighton	2011											109	39	170	111	148	153	65	1901	1	266	100	1	3	1	11	90	90	1903	29	4822
48499	UK	Europe		Brighton	2011											126	39	67	238	148	153	133	9363	9	166	100	100	100	100	1	63	63	1808	29	2992
48501	UK	Europe		Brighton	2011											59	39	67	78	148	153	65	7363	16	645	100	1	10	1	10	158	158	1489	563	2400
48502	UK	Europe		Brighton	2011											109	39	170	111	148	153	65	1901	1	266	100	1	3	1	11	90	90	908	110	1407
48503	UK	Europe		Brighton	2014											126	39	785	238	148	153	133	11864	9	166	100	100	1	100	1	439	439	1808	29	2992
48505	UK	Europe		Brighton	2011											109	39	170	111	148	153	65	1901	1	266	100	1	3	1	11	90	90		110
48506	UK	Europe		Brighton	2014											126	39	67	238	148	153	133	9363	9	813	100	100	100	100	1	954	63	6151	1857	10522
48507	UK	Europe		Brighton	2011											128	39	67	157	149	153	133	8114	9	22	100	100	7	100	1	46	63	11301	4	19474
48508	UK	Europe		Brighton	2014											109	39	67	156	152	71	65	1594	5	1239	100	100	1	100	100	851	20	4863	27	8148
48509	UK	Europe		Brighton	2011											109	39	170	111	148	153	65	1901	1	266	100	1	3	1	11	90	90	908	110	1407
48511	UK	Europe		Brighton	2015											59	39	67	78	149	154	65	11956	54	509	100	7	20	100	3	6711		11291	1412	19463
48512	UK	Europe		Brighton	2015											126	39	785	238	148	153	133	11864	9	166	100	100	1	100	1	439	439	14423	29
48513	UK	Europe		Brighton	2011											126	39	67	78	148	153	65	1600	25	166	100	100	100	100	1	240	63	11290	29	19462
48514	UK	Europe		Brighton	2011											109	39	170	111	148	153	65	1901	1	266	100	1	3	1	1	89	90	30	110	3520
48519	UK	Europe		Brighton	2011											126	39	67	238	148	153	133	9363	9	166	100	100	100	100	1	63	63	1808	29	2992
48521	UK	Europe		Brighton	2014											59	142	67	156	188	153	65	8122	50	20	100	100	1	100	3	299	3111	28	4	292
48524	UK	Europe		Brighton	2011											109	39	170	111	148	153	65	1901	1	266	100	1	3	1	11	90	90	908	110	1407
48525	UK	Europe		Brighton	2011											126	39	67	238	148	153	133	9363	9	166	100	100	100	100	1	63	63	1808	29	2992
48527	UK	Europe		Brighton	2011											109	39	170	111	148	153	65	1901	1	266	100	1	3	1	11	90	90	908	110	1407
48530	UK	Europe		Brighton	2011											109	39	170	111	148	153	65	1901	1	266	100	1	3	1	1	89	90	30	110	3520
48531	UK	Europe		Brighton	2014											126	39	785	238	148	153	133	11864	9	166	100	100	1	100	1	439	439	1808	29	2992
48532	UK	Europe		Brighton	2014											109	39	170	111	148	153	65	1901	1	283	100	1	3	1	1	457	90	5912	4	10039
48533	UK	Europe		Brighton	2011											126	39	67	238	148	153	133	9363	9	166	100	100	100	100	1	63	63	1808	29	2992
48534	UK	Europe		Brighton	2011											126	39	67	238	147	153	133	9362	9	166	100	100	100	100	1	63	63	1808	29	2992
48535	UK	Europe		Brighton	2014											59	39	67	156	150	153	65	1584	29	294	100	100	7	100	1	178	178	19	24	26
48537	UK	Europe		Brighton	2014											730	112	67	189	148	153	133	11516	24	166	100	100	2	100	1	55	55	55	39	5793
48538	UK	Europe		Brighton	2011											126	39	67	238	148	153	133	9363	9	166	100	100	100	100	1	63	63	1808	49	4758
48542	UK	Europe		Brighton	2014											59	142	67	156	188	153	65	8122	50	20	100	100	1	100	3	299	3111	1516	4	9380
48543	UK	Europe		Brighton	2015											59	39	67	78	148	153	65	7363	16	645	100	1	10	1	10	158	158	1489	563	2400
48544	UK	Europe		Brighton	2014											730	112	67	189	148	153	133	11516	24	166	100	100	2	100	1	55	55	1873	39	4643
48545	UK	Europe		Brighton	2011											126	39	67	238	148	153	133	9363	9	1235	100	100	100	100	1	908	63	1808	29	2992
48546	UK	Europe		Brighton	2011											126	39	67	238	148	153	133	9363	9	166	100	100	100	100	1	63	63	1808	29	2992
48555	UK	Europe	Northumberland		2012											109	39	67	156	152	71	794	11990	5	17	100	100	1	100	100	20	20	18	27	25
48559	UK	Europe	Northumberland		2012											109	39	67	156	152	71	794	11990	5	17	100	100	1	100	100	20	20	18	27	25
48563	UK	Europe	Northumberland		2012											109	39	67	156	152	71	794	11990	5	17	100	100	1	100	100	20	20	18	27	25
48565	UK	Europe	Northumberland		2012											109	39	67	156	152	71	794	11990	137	17	100	100	1	100	100	722	20	39	27	51
48568	UK	Europe	Northumberland		2013											109	39	67	156	152	71	794	11990	5	17	100	100	1	100	100	20	20	1309	27	2078
48575	UK	Europe			2006											128	39	67	78	149	153	65	1585	11	20	100	100	2	100	100	153	190	185	16	471
48577	UK	Europe	Northumberland		2011											109	39	67	156	152	71	794	11990	5	17	100	100	1	100	100	20	20	18	27	25
48580	UK	Europe			2005											128	39	67	78	149	153	65	1585	11	20	100	100	2	100	100	153	190	185	16	471
48583	UK	Europe			2006											128	39	67	78	149	153	65	1585	11	20	100	100	2	100	100	153	190	185	16	471
48586	UK	Europe	Northumberland		2012											109	39	67	156	152	71	794	11990	5	17	100	100	1	100	100	20	20	18	27	25
48588	UK	Europe	Northumberland		2012											109	39	67	156	152	71	794	11990	5	17	100	100	1	100	100	20	20	18	27	25
48598	UK	Europe			2005											128	39	67	78	149	153	65	1585	11	20	100	100	2	100	100	153	190	185	16	471
48635	UK	Europe		Brighton	2009											126	39	67	238	148	153	133	9363	9	166	100	100	100	100	1	63	63	2047	29	3391
48657	UK	Europe		Brighton	2009											59	142	67	156	188	153	65	8122	13	20	100	100	1	100	3	83	3111	59	4	210
48670	UK	Europe	Northumberland		2010											109	39	67	156	152	71	794	11990	5	17	100	100	1	100	100	20	20	18	27	25
48671	UK	Europe		Brighton	2009											109	39	170	111	148	153	65	1901	1	289	100	1	3	1	11	102	90	908	110	1407
48682	UK	Europe		Brighton	2009											59	39	67	156	188	71	133	1892	60	22	100	100	2	100	100	563	3087	3637	118	6129
48709	UK	Europe		Brighton	2009											126	39	67	238	149	153	133	11417	9	166	100	100	100	100	1	63	63	1808	29	2992
48738	UK	Europe			2006											128	39	67	78	149	153	65	1585	11	20	100	100	2	100	100	153	190	185	16	471
48746	UK	Europe			2005											128	39	67	78	149	153	65	1585	11	20	100	100	2	100	100	153	190	289	16	752
48770	UK	Europe		London	2013											109	39	67	111	148	153	65	1579	1	285	100	100	2	1	8	139	139	912	33	1419
48772	UK	Europe		London	2013											126	39	67	238	148	153	133	9363	9	1235	100	100	100	100	1	908	63	1808	29	2992
48775	UK	Europe		Brighton	2012											59	39	67	78	146	153	133	1918	25	20	100	100	1	100	100	239	239	4139	5	6923
48777	UK	Europe		London	2013											109	39	67	111	148	153	65	1579	1	285	100	100	2	1	8	139	139	14	33	21
48778	UK	Europe		London	2013											126	39	67	238	147	153	133	9362	9	166	100	100	100	100	1	63	63	1808	29	2992
48780	UK	Europe		London	2013											126	39	67	238	734	153	133	11463	9	166	100	100	100	100	1	63	63	1808	29	2992
48781	UK	Europe		London	2013											59	39	170	78	146	154	65	8143	40	23	100	7	4	100	13	426	426	90	953	5624
48784	UK	Europe		London	2013											109	39	67	156	152	71	794	11990	5	17	100	100	1	100	100	20	20	18	27	25
48786	UK	Europe		London	2013											109	39	67	156	152	71	65	1594	5	1327	100	100	1	100	100	2014	20	39	27	51
48787	UK	Europe		London	2013											59	39	67	78	146	153	133	1918	25	20	100	100	1	100	100	239	239	6	5	7
48790	UK	Europe		London	2013											59	39	67	156	188	153	133	8135	142	22	100	100	2	100	100	729	3087	5266	118	13113
48791	UK	Europe		Brighton	2012											59	39	67	78	148	71	65	1596	3	1234	100	100	2	100	1	955	307	263	26	384
48792	UK	Europe		Brighton	2012											59	39	170	78	146	154	65	8143	40	23	100	7	4	100	13	426	426	90	953	5624
48794	UK	Europe		London	2013											59	39	170	111	188	806	223	12507	15	20	100	100	7	100	100	84	190	2433	16	4005
48798	UK	Europe		London	2013											59	39	67	78	148	153	65	7363	16	645		1	10	1	1			11307	563	19481
48799	UK	Europe		London	2013											59	39	67	157	189	153	65	8112	10	294	100	100	7	100	3	468	42	3365	39	5560
48802	UK	Europe		London	2013											126	39	67	238	148	153	133	9363	9	813	100	100	100	100	1	954	63	1873	29	10419
48803	UK	Europe		Brighton	2012											109	39	67	111	148	153	65	1579	1	285	100	100	2	1	8	139	139	14	1131	11064
48805	UK	Europe		London	2013											109	39	67	156	152	71	65	1594	5	17	100	100	1	100	100	20	20	6328	27	10800
48807	UK	Europe		London	2013											109	39	67	156	152	71	65	1594	5	1327	100	14	1	100	100	2015	20	39	27	51
48808	UK	Europe		London	2013											126	39	67	238	148	153	133	9363	9	166	100	100	100	100	1	63	63	1808	29	2992
48809	UK	Europe		London	2013											126	39	67	238	148	153	133	9363	9	1235	100	100	100	100	1	908	63	1808	29	2992
48810	UK	Europe		London	2013											59	39	67	78	148	153	65	7363	16	645	100	1	10	1	10	158	158	3957	563	6360
48811	UK	Europe		London	2013											59	39	67	156	150	153	65	1584	29	294	100	100	7	100	1	178	178	4323	24	8919
48812	UK	Europe		London	2013											126	39	67	238	148	153	133	9363	9	166	100	100	100	100	1	63	63	1808	29	2992
48813	UK	Europe		Brighton	2012											730	112	67	189	148	153	133	11516	24	166	100	100	2	100	13	56	55	1143	39	1780
48815	UK	Europe		London	2013											59	39	67	78	148	153	65	7363	16	645	100	1	10	1	10	158	158	3957	563	6360
48817	UK	Europe		London	2013											109	39	67	156	152	71	794	11990	136	17	100	100	1	100	100	725	20	39	27	51
48818	UK	Europe		London	2013											126	39	67	238	734	153	133	11463	9	166	100	100	100	100	1	63	63	1808	29	2992
48820	UK	Europe		Brighton	2012											109	39	67	111	148	153	65	1579	1	285	100	100	2	1	8	139	139	430	33	1034
48821	UK	Europe		London	2013											59	142	67	156	188	153	65	8122	50	20	100	100	1	100	3	299	3111	28	4	292
48827	UK	Europe		London	2013											126	39	67	238	148	153	133	9363	9	166	100	100	100	100	1	63	63	1808	29	2992
48829	UK	Europe		London	2013											126	39	170	111	148	153	65	7822	19	23	100	7	3	1	3	416	73	3031	33	4995
48830	UK	Europe		London	2013											435	39	170	111	148	153	65	7823	1	23	100	7	3	1	8	470	73	242	186	5094
48831	UK	Europe		Brighton	2012											126	39	170	238	734	153	133	11428	9	166	100	100	100	100	1	63	63	1808	29	2992
48832	UK	Europe		London	2013											59	39	67	156	150	153	65	1584	29	294	100	100	7	100	1	178	178	4323	24	8919
48833	UK	Europe		London	2013											59	39	67	158	148	71	65	1588	38	288	100	7	15	1	1	389	309	30	743	3307
48834	UK	Europe		Brighton	2012											109	39	170	111	148	153	65	1901	1	21	100	1	3	4	12	310		3558	33	19156
48836	UK	Europe		Brighton	2012											126	39	67	238	148	153	133	9363	9	166	100	100	100	100	1	63	63	4287	29	7164
48837	UK	Europe		London	2013											59	39	67	78	148	153	65	7363	16	645		1	10	1	1			11307	563	19481
48838	UK	Europe		London	2013											109	39	170	111	148	153	65	1901	1	266	100	1	3	1	11	90	90	908	110	1407
48839	UK	Europe		London	2013											109	39	170	111	148	153	65	1901	1	266	100	1	3	1	11	90	90	6821	110	11642
48841	UK	Europe		London	2013											126	39	170	238	734	153	133	11428	9	166	100	100	100	100	1	63	63	1808	33	8435
48843	UK	Europe		London	2013											59	39	67	78	148	153	65	7363	16	645		1	10	1	1			11307	563	19481
48845	UK	Europe		Brighton	2012											59	39	67	78	148	71	65	1596	3	1234	100	100	2	100	1	955	307	263	26	384
48846	UK	Europe		Brighton	2012											126	39	67	238	148	153	133	9363	9	166	100	100	100	100	1	63	63	1808	29	2992
48847	UK	Europe		Brighton	2012											126	39	67	238	148	153	133	9363	9	166	100	100	100	100	1	63	63	1808	29	2992
48848	UK	Europe		London	2013											109	39	67	156	152	71	65	1594	5	1327	100	100	1	100	100	2014	20	39	27	51
48849	UK	Europe		Brighton	2012											109	39	67	111	148	153	65	1579	1	285	100	100	2	1	8	139	139	14	1131	11064
48852	UK	Europe		London	2013											109	39	170	111	148	153	65	1901	1	21	100	1	23	1	8	556	127	4	4	225
48854	UK	Europe		London	2013											109	39	67	156	152	71	794	11990	136	17		100	1	100	100			39	27	51
48855	UK	Europe		London	2013											126	39	67	238	147	153	133	9362	9	166	100	100	100	100	1	63	63	1808	29	2992
48856	UK	Europe		London	2013											109	39	67	111	148	153	65	1579	1	285	100	100	2	1	8	139	139	430	33	1034
48859	UK	Europe		London	2013											109	39	170	111	148	153	65	1901	1	266	100	1	3	1	11	90	90	908	110	1407
48860	UK	Europe		London	2013											126	39	67	238	147	153	133	9362	9	166	100	100	100	100	1	63	63	1808	29	2992
48862	UK	Europe		Brighton	2012											59	39	67	158	148	71	65	1588	38	228	100	7	3	1	1	249	309	30	743	3307
48863	UK	Europe		London	2013											59	39	67	156	188	153	133	8135	142	22	100	100	2	100	100	729	3087	5266	118	13113
48864	UK	Europe		London	2013											109	39	67	156	152	71	794	11990	5	17	100	100	1	100	100	20	20	39	27	51
48865	UK	Europe		London	2013											59	39	67	156	150	153	65	1584	29	294	100	100	7	100	1	178	178	4323	24	8919
48867	UK	Europe		Brighton	2012											59	39	67	156	148	153	65	8145	49	1329	100	7	20	100	13	1556	4353	90	24	1856
48869	UK	Europe		Brighton	2012											109	39	170	111	148	153	65	1901	1	266	100	1	3	1	11	90	90	2237	110	3709
48870	UK	Europe		London	2013											109	39	67	156	152	71	794	11990	137	17	100	100	1	100	100	722	20	209	27	273
48871	UK	Europe		London	2013											126	39	67	238	148	153	133	9363	25	20	100	100	1	1	1	473	239	2600	39	10086
48872	UK	Europe		London	2013											126	39	67	238	734	153	133	11463	9	166	100	100	100	100	1	63	63	1808	29	2992
48873	UK	Europe		London	2013											126	142	67	156	150	153	65	11986	1	294	100	100	2	1	100	162	139	4864	18	8465
48874	UK	Europe		Brighton	2012											109	39	170	111	148	153	65	1901	1	266	100	1	3	1	11	90	90	2237	110	3709
48875	UK	Europe		London	2013											126	39	67	111	148	153	133	1580	25	166	100	100	100	100	3	182	301	1223	29	1929
48876	UK	Europe		London	2013											126	142	67	156	150	153	65	11986	1	294	100	100	2	1	100	162	139	4864	18	8465
48877	UK	Europe		London	2013											59	39	170	111	188	71	223	8163	15	20	100	100	7	100	100	84	190	2	16	2
48878	UK	Europe		London	2013											109	39	67	156	152	71	794	11990	136	17	100	100	1	100	100	725	20	39	27	51
48881	UK	Europe		Brighton	2012											126	39	67	238	148	153	133	9363	9	166	100	100	100	100	1	63	63	1808	29	2992
48885	UK	Europe		Brighton	2012											59	39	67	78	148	71	65	1596	3	1234	100	100	2	100	1	955	307	263	26	384
48886	UK	Europe		London	2013											59	39	67	156	150	153	65	1584	29	294	100	100	7	100	1	178	178	4323	24	8919
48887	UK	Europe		London	2013											126	39	67	238	148	153	133	9363	9	813	100	100	100	100	1	954	63	1873	29	10419
48889	UK	Europe		London	2013											59	39	67	156	150	153	65	1584	29	294	100	100	7	100	1	178	178	4323	24	8919
48890	UK	Europe		Brighton	2012											126	39	67	238	148	153	133	9363	9	166	100	100	100	100	1	63	63	1808	29	2992
48892	UK	Europe		London	2013											126	39	67	238	148	153	133	9363	9	166	100	100	100	100	1	63	63	1808	29	2992
48894	UK	Europe		London	2013											109	39	170	111	148	153	65	1901	1	266	100	1	3	1	11	90	90	908	110	1407
48895	UK	Europe		Brighton	2012											109	39	67	111	148	153	65	1579	1	285	100	100	2	1	8	139	139	14	1131	11064
48898	UK	Europe		London	2013											59	39	67	78	148	153	65	7363	16	645	100	1	10	1	10	158	158	4786	563	8030
48901	UK	Europe		London	2013											109	39	170	111	148	153	65	1901	1	266	100	1	3	1	11	90	90	908	95	9554
48903	UK	Europe		Brighton	2012											109	39	67	111	148	153	65	1579	1	285	100	100	2	1	8	139	139	14	1131	11064
48906	UK	Europe		London	2013											59	39	67	78	148	153	65	7363	16	166	100	1	10	1	1	476	158	5665	563	9540
48907	UK	Europe		London	2013											109	39	67	156	152	71	65	1594	5	1239	100	100	1	100	100	851	20	39	27	51
48908	UK	Europe		Brighton	2012											59	39	67	156	150	153	65	1584	29	1330	100	100	7	100	12	1557	178	4918	110	8194
48912	UK	Europe		Brighton	2012											59	142	67	156	188	153	65	8122	15	20	100	100	1	100	3	85	3111	28	4	292
48914	UK	Europe		Brighton	2012											109	39	170	111	148	153	65	1901	1	21	100	1	3	4	12	310		3558	33	19156
48917	UK	Europe		London	2013											109	39	170	111	148	153	65	1901	150	288	100	1	3	1	100	744	267	1028	29	8127
48918	UK	Europe		London	2013											109	39	67	156	152	71	65	1594	5	1327	100	100	1	100	100	2014	20	39	27	51
48920	UK	Europe		London	2013											59	142	67	156	188	153	65	8122	50	20	100	100	1	100	3	299	3111	28	4	292
48921	UK	Europe		London	2013											109	39	170	111	188	153	65	8153	1	288	100	1	3	1	12	477	127		137
48922	UK	Europe		Brighton	2005											59	39	170	78	148	154	65	1582	19	23	100	1	18	100	8	186	896		21
48923	UK	Europe		London	2013											109	39	67	156	152	71	65	1594	5	17	100	100	1	100	100	20	20	37	1603	8835
48924	UK	Europe		London	2013											109	39	67	156	152	71	65	1594	5	1239	100	100	1	100	100	851	20	209	27	273
48925	UK	Europe		Brighton	2012											126	39	170	238	734	153	133	11428	9	166	100	100	100	100	1	63	63	1808	29	2992
48927	UK	Europe		London	2013											126	39	67	238	734	153	133	11463	9	166	100	100	100	100	1	63	63	13541	29	23698
48928	UK	Europe		London	2013											126	39	170	111	148	153	65	7822	19	23	100	7	3	1	3	416	73	3031	33	4995
48930	UK	Europe		Brighton	2012											126	39	67	238	148	153	133	9363	9	166	100	100	100	100	1	63	63	1808	29	2992
48931	UK	Europe		Brighton	2012											59	142	67	156	188	153	65	8122	50	20	100	100	1	100	3	299	3111	28	4	292
48933	UK	Europe		London	2013											59	39	170	111	188	71	223	8163	15	20	100	100	7	100	100	84	190	7834	16	13571
48934	UK	Europe		London	2013											59	112	67	157	148	153	65	11191	19	515	100	2	10	1	100	1558		35	897	4580
48936	UK	Europe		London	2013											126	39	170	111	148	153	65	7822	19	23	100	7	3	1	11	72	73	1388	33	9665
48937	UK	Europe		London	2013											109	39	67	156	152	71	794	11990	136	17	100	100	1	100	100	725	20	39	27	51
48939	UK	Europe		London	2013											126	39	170	238	734	153	133	11428	9	166	100	100	100	100	1	63	63	1808	29	2992
48940	UK	Europe		London	2013											126	39	67	238	148	153	133	9363	9	166	100	100	100	100	11	67	63	2043	29	7019
48941	UK	Europe		London	2013											59	39	67	158	148	71	65	1588	47	228	100	7	17	1	13	478	2351	251	91	2998
48942	UK	Europe		Brighton	2012											59	39	67	78	148	153	65	7363	16	645	100	1	10	1	10	158	158	1489	563	2400
48943	UK	Europe		London	2013											59	39	67	78	148	153	65	7363	16	645	100	1	10	1	10	158	158	1489	563	2400
48944	UK	Europe		Brighton	2012											59	39	67	156	148	153	65	8145	49	1329	100	7	20	100	13	1556	4353	90	24	1856
48950	UK	Europe		London	2013											59	39	67	156	188	153	133	8135	142	22	100	100	2	100	100	729	3087	5266	118	13113
48951	UK	Europe		London	2013											730	112	67	189	148	153	133	11516	24	166	100	100	2	100	13	56	55	1143	39	1780
48952	UK	Europe		London	2013											126	39	67	238	148	153	133	9363	9	813	100	100	100	100	1	954	63	1873	29	10419
48954	UK	Europe		London	2013											126	39	67	238	147	153	133	9362	9	166	100	100	100	100	1	63	63	1808	208	4416
48955	UK	Europe		London	2013											126	39	170	111	148	153	65	7822	19	23	100	7	3	1	3	416	73	3031	33	4995
48957	UK	Europe		London	2013											129	39	67	156	149	153	65	1595	18	18	100	100	1	100	14	17		5761	1314
48959	UK	Europe		Brighton	2012											59	39	67	156	148	153	65	8145	49	1329	100	7	20	100	13	1556	4353	90	24	1856
48960	UK	Europe		London	2013											126	39	170	238	734	153	133	11428	9	166	100	100	100	100	1	63	63	1808	33	8435
48961	UK	Europe		London	2013											109	39	67	111	148	153	65	1579	1	266		1	3	1	11			908	110	1407
48962	UK	Europe		London	2013											59	39	67	78	146	153	133	1918	25	20	100	100	1	100	100	239	239	6	5	7
48963	UK	Europe		London	2013											109	39	170	111	148	153	65	1901	1	266	100	1	3	1	11	90	90	908	110	1407
48964	UK	Europe		Brighton	2012											126	39	67	238	148	153	133	9363	9	166	100	100	100	100	1	63	63	1808	29	2992
48965	UK	Europe		London	2013											59	39	170	111	188	71	223	8163	15	20		100	7	100	100			22	16	226
48966	UK	Europe		Brighton	2012											109	39	170	111	148	153	65	1901	1	266	100	1	3	1	11	90	90	2237	110	3709
48967	UK	Europe		Brighton	2012											109	39	170	111	148	153	65	1901	1	21	100	1	3	1	8	26	127	11306	4	19480
48968	UK	Europe		Brighton	2012											59	142	67	156	188	153	65	8122	50	20	100	100	1	100	3	299	3111	28	4	292
48969	UK	Europe		Brighton	2012											59	39	67	78	146	153	133	1918	25	20	100	100	1	100	100	239	239	4139	5	6923
48970	UK	Europe		Brighton	2012											126	39	67	238	148	153	133	9363	9	813	100	100	100	100	1	954	63	1808	29	2992
48971	UK	Europe		Brighton	2012											126	39	170	238	734	153	133	11428	9	166	100	100	100	100	1	63	63	1808	29	2992
48972	UK	Europe		Brighton	2012											59	142	67	156	188	153	65	8122	151	20	100	100	1	100	3	747	3111	59	4	210
48973	UK	Europe		Brighton	2012											59	39	67	78	148	153	65	7363	16	645	100	1	10	1	10	158	158	1489	563	2400
48974	UK	Europe		Brighton	2012											109	39	170	111	148	153	65	1901	1	21	100	1	3	1	8	26	127	11310	4	19484
48975	UK	Europe		Brighton	2012											126	39	170	111	148	153	65	7822	19	23	100	7	3	1	3	416	73	3031	33	4995
48976	UK	Europe		Brighton	2012											126	39	67	238	148	153	133	9363	9	166	100	100	100	1	1	450	63	4287	29	7164
48977	UK	Europe		Brighton	2012											126	39	67	238	148	153	133	9363	9	166	100	100	100	100	1	63	63	1808	29	2992
48978	UK	Europe		Brighton	2012											126	39	67	111	148	783	133	11999	9	166	100	100	100	1	3	245	301	28	29	995
48979	UK	Europe		Brighton	2012											126	39	67	78	149	153	65	1590	25	1331	100	100	2	100	1	1559	190	279
48980	UK	Europe		Brighton	2012											126	39	67	238	148	153	133	9363	9	166	100	100	100	100	11	67	63	908	29	3935
48981	UK	Europe		Brighton	2012											109	39	67	111	148	153	65	1579	1	266		1	3	1	11			908	110	1407
48982	UK	Europe		Brighton	2012											109	39	170	111	148	153	65	1901	1	21	100	1	3	1	8	26	127	4	4	225
48983	UK	Europe		Brighton	2012											126	39	67	238	734	153	133	11463	9	166	100	100	100	100	1	63	63	13929	29	24488
48984	UK	Europe		Brighton	2012											126	39	67	238	148	153	133	9363	9	166	100	100	100	100	1	63	63	1808	29	2992
48985	UK	Europe		Brighton	2012											126	39	170	238	734	153	133	11428	9	166	100	100	100	100	1	63	63	1808	29	2992
48986	UK	Europe		Brighton	2012											59	39	67	78	148	153	65	7363	16	645		1	10	1	1			4568	563	8638
48987	UK	Europe		Brighton	2012											126	39	67	238	734	153	133	11463	9	166	100	100	100	100	1	63	63	1808	29	2992
48988	UK	Europe		Brighton	2012											59	39	67	78	148	153	65	7363	16	645	100	1	10	1	10	158	158	1489	563	2400
48989	UK	Europe		Brighton	2012											126	39	67	78	149	153	65	1590	25	1331	100	100	2	100	1	1559	190	279
48990	UK	Europe		Brighton	2012											126	39	170	238	734	153	133	11428	9	166	100	100	100	100	1	63	63	1808	2052	19117
48991	UK	Europe		Brighton	2012											59	39	67	78	148	153	65	7363	16	645	100	1	10	1	10	158	158	1489	563	2400
48992	UK	Europe		Brighton	2012											109	39	170	111	148	153	65	1901	1	21	100	1	3	4	12	310		3558	33	19156
48993	UK	Europe		Brighton	2012											126	39	170	238	734	153	133	11428	9	166	100	100	100	100	1	63	63	1808	29	2992
48994	UK	Europe		Brighton	2012											126	39	67	238	148	153	133	9363	9	166	100	100	100	100	1	63	63	1808	29	2992
48995	UK	Europe		Brighton	2012											109	39	170	111	148	153	65	1901	1	21	100	1	3	4	12	310		3558	33	19156
48996	UK	Europe		Brighton	2012											109	39	170	111	148	153	65	1901	1	21	100	1	3	4	12	310		3558	33	19156
48997	UK	Europe		Brighton	2012											126	39	67	111	148	153	133	1580	9	166	100	100	100	100	3	301	301	28	29	995
48998	UK	Europe		Brighton	2012											126	39	67	238	148	153	133	9363	9	166	100	100	100	100	1	63	63	4287	29	7164
48999	UK	Europe		Brighton	2012											59	39	67	78	148	153	65	7363	16	645	100	1	10	1	10	158	158	1489	563	2400
49000	UK	Europe		Brighton	2012											126	39	170	238	734	153	133	11428	9	166	100	100	100	100	1	63	63	1808	29	2992
49002	UK	Europe		Brighton	2012											109	39	170	111	148	153	65	1901	1	266	100	1	3	1	11	90	90	5316	110	8989
49003	UK	Europe		Brighton	2012											59	39	67	78	148	153	65	7363	16	645	100	1	10	1	1	419	158		21
49004	UK	Europe		Brighton	2012											59	39	67	78	148	153	65	7363	16	645	100	1	10	1	3	480	158	3743	563	6341
49005	UK	Europe		Brighton	2012											59	39	67	78	147	154	65	11231	1	287	100	7	3	1	8	428	428	3846	1491	9362
49006	UK	Europe		Brighton	2012											59	39	67	78	148	153	65	7363	16	645	100	1	10	1	1	419	158		21
49007	UK	Europe		Brighton	2012											126	39	170	238	734	153	133	11428	9	166	100	100	100	100	1	63	63	1808	29	2992
49008	UK	Europe		Brighton	2012											59	39	170	156	150	153	65	11172	29	294	100	100	7	100	1	178	178	1873	24	4528
49009	UK	Europe		Brighton	2012											126	39	67	78	149	153	65	1590	25	1331	100	100	2	100	1	1559	190	279
49010	UK	Europe		Brighton	2012											126	39	170	238	734	153	133	11428	9	166	100	100	100	100	1	63	63	1808	29	2992
49011	UK	Europe		Brighton	2012											126	39	67	238	148	153	133	9363	9	813	100	100	100	100	1	954	63	1808	29	2992
49012	UK	Europe		Brighton	2012											126	39	170	238	734	153	133	11428	9	166	100	100	100	100	1	63	63	1808	29	2992
49013	UK	Europe		Brighton	2012											126	39	67	238	148	153	133	9363	9	166	100	100	100	100	1	63	63	1808	29	2992
49014	UK	Europe		Brighton	2012											59	39	67	78	148	153	65	7363	16	645	100	1	10	1	10	158	158	2996	563	4943
49015	UK	Europe		Brighton	2012											109	39	170	158	148	153	65	1902	74	21	100	2	49	1	8	721		2342	688	19159
49016	UK	Europe		Brighton	2012											109	39	170	111	148	153	65	1901	1	21	100	1	3	1	8	26	127	4	4	225
49017	UK	Europe		Brighton	2012											126	39	67	157	148	153	65	1903	1	285	100	1	22	1	12	561	958	4270	120	19160
49018	UK	Europe		Brighton	2012											126	39	170	238	734	153	133	11428	9	166	100	100	100	100	1	63	63	1808	29	2992
49019	UK	Europe		Brighton	2012											126	39	67	78	148	153	65	1600	25	166	100	100	100	100	1	240	63	11290	29	19462
49020	UK	Europe		Brighton	2012											126	39	170	238	734	153	133	11428	9	166	100	100	100	100	1	63	63	1808	29	2992
49021	UK	Europe		Brighton	2012											126	39	67	111	148	783	133	11999	9	166	100	100	100	1	3	245	301	28	29	995
49022	UK	Europe		Brighton	2012											126	39	170	238	734	153	133	11428	9	166	100	100	100	100	1	63	63	1808	29	2992
49023	UK	Europe		Brighton	2012											109	39	170	158	148	153	65	1902	74	21	100	2	49	1	8	721		2342	688	19159
49025	UK	Europe		Brighton	2012											126	39	67	238	734	153	133	11463	9	166	100	100	100	100	1	63	63	13929	29	24488
49026	UK	Europe		Brighton	2012											109	39	170	111	807	153	65	12530	1	266	100	1	3	1	11	90	90	1388	110	2212
49027	UK	Europe		Brighton	2012											109	39	67	156	152	71	794	11990	5	17	100	100	1	100	100	20	20	39	27	51
49028	UK	Europe		Brighton	2012											126	39	170	238	734	153	133	11428	9	166	100	100	100	100	1	63	63	1808	29	2992
49029	UK	Europe		Brighton	2012											109	39	170	111	148	153	65	1901	1	266	100	1	3	1	11	90	90	1903	29	4822
49030	UK	Europe		Brighton	2012											126	39	67	238	734	153	133	11463	9	166	100	100	100	100	1	63	63	1808	29	2992
49031	UK	Europe		Brighton	2012											59	39	170	156	150	153	65	11172	29	294	100	100	7	100	1	178	178	1873	24	4528
49033	UK	Europe		Brighton	2012											109	39	170	111	807	153	65	12530	1	266	100	1	3	1	11	90	90	1388	110	2212
49034	UK	Europe		Brighton	2012											59	142	67	156	188	153	65	8122	15	20	100	100	1	100	3	85	3111	59	4	210
49035	UK	Europe		Brighton	2012											126	39	67	238	734	153	133	11463	9	166	100	100	100	100	1	63	63	13929	29	24488
49036	UK	Europe		Brighton	2012											126	39	170	238	734	153	133	11428	9	166	100	100	100	100	1	63	63	1808	29	2992
49038	UK	Europe		Brighton	2012											109	39	170	111	148	153	65	1901	1	21	100	1	3	4	12	310		3558	4	5967
49039	UK	Europe		Brighton	2012											126	39	170	111	148	153	65	7822	19	23	100	7	3	1	3	416	73	3031	33	4995
49040	UK	Europe		Brighton	2012											126	39	170	238	734	153	133	11428	9	166	100	100	100	100	1	63	63	1808	29	2992
49041	UK	Europe		Brighton	2012											126	39	67	111	148	153	133	1580	9	166	100	100	100	100	3	301	301	28	29	995
49042	UK	Europe		Brighton	2012											59	39	67	78	148	153	65	7363	16	645	100	1	10	1	10	158	158	1489	563	2400
49043	UK	Europe		Brighton	2012											109	39	67	111	148	153	65	1579	1	266		1	3	1	11			908	110	1407
49044	UK	Europe		Brighton	2012											59	39	67	78	148	153	65	7363	16	645	100	1	10	1	10	158	158	1489	563	2400
49045	UK	Europe		Brighton	2012											126	39	170	238	734	153	133	11428	9	166	100	100	100	100	1	63	63	1808	29	2992
49046	UK	Europe		Brighton	2012											109	39	170	111	148	153	65	1901	1	266	100	1	3	1	11	90	90	5316	110	8989
49047	UK	Europe		Brighton	2012											109	39	170	111	148	153	65	1901	1	21	100	1	3	4	12	310		3558	33	19156
49048	UK	Europe		Brighton	2012											126	39	67	238	734	153	133	11463	9	166	100	100	100	100	1	63	63		29
49049	UK	Europe		Brighton	2012											59	39	67	78	148	784	65	11993	3	1323	100	100	2	100	1	456	307	1808	4	8845
49050	UK	Europe		Brighton	2012											126	39	67	111	148	783	133	11999	9	166	100	100	100	1	3	245	301	28	29	995
49051	UK	Europe		Brighton	2012											126	39	67	238	148	153	133	9363	9	166	100	100	100	100	1	63	63	1808	29	2992
49052	UK	Europe		Brighton	2012											126	39	67	238	148	153	133	9363	9	166	100	100	100	100	1	63	63		29
49053	UK	Europe		Brighton	2012											126	39	67	78	149	153	65	1590	25	1331	100	100	2	100	1	1559	190	279
49054	UK	Europe		Brighton	2012											126	39	67	238	148	153	133	9363	9	1235	100	100	100	100	1	908	63	1808	29	2992
49055	UK	Europe		Brighton	2012											435	39	170	111	148	153	65	7823	1	291	100	7	24	1	11	748	345	5792	29	9813
49056	UK	Europe		Brighton	2012											126	39	170	238	734	153	133	11428	9	166	100	100	100	100	1	63	63	1808	29	2992
49057	UK	Europe		Brighton	2012											59	39	67	78	148	784	65	11993	3	1323	100	100	2	100	1	456	307	1808	4	8845
49058	UK	Europe		Brighton	2012											109	39	170	111	148	153	65	1901	1	266	100	1	3	1	11	90	90	2237	110	3709
49059	UK	Europe		Brighton	2012											109	39	170	111	148	153	65	1901	1	266	100	1	3	1	11	90	90	2237	110	3709
49060	UK	Europe		Brighton	2012											126	39	67	238	148	153	133	9363	9	166	100	100	100	100	1	63	63	1808	121	19118
49061	UK	Europe		Brighton	2012											59	39	67	78	148	71	65	1596	3	1234	100	100	2	100	1	955	307	263	26	384
49062	UK	Europe		Brighton	2012											59	142	67	156	188	153	65	8122	50	20	100	100	1	100	3	299	3111	28	4	292
49063	UK	Europe		Brighton	2012											59	142	67	156	188	153	65	8122	50	20	100	100	1	100	3	299	3111	28	4	292
49064	UK	Europe		Brighton	2012											126	39	67	238	148	153	133	9363	9	166	100	100	100	1	1	450	63	4287	29	7164
49065	UK	Europe		Brighton	2012											126	39	67	238	148	153	133	9363	9	813	100	100	100	100	1	954	63	1808	29	2992
49066	UK	Europe		Brighton	2012											126	39	67	238	148	153	133	9363	9	166	100	100	100	100	1	63	63	4287	29	7164
49067	UK	Europe		Brighton	2012											59	39	67	78	148	71	65	1596	3	22	100	100	56	100	1	526	307	3040	32	5118
49069	UK	Europe		Brighton	2012											126	39	67	111	148	153	133	1580	9	166	100	100	100	100	3	301	301	28	29	995
49070	UK	Europe		Brighton	2012											126	39	67	238	148	153	133	9363	9	166	100	100	100	100	1	63	63	4287	29	7164
49071	UK	Europe		Brighton	2012											59	39	67	78	148	71	65	1596	3	1234	100	100	2	100	1	955	307	263	26	384
49072	UK	Europe		Brighton	2012											126	39	170	238	734	153	133	11428	9	166	100	100	100	100	1	63	63	13541	29	23698
49073	UK	Europe		Brighton	2012											126	39	67	238	148	153	133	9363	9	166	100	100	100	100	1	63	63	4287	29	7164
49074	UK	Europe		Brighton	2012											126	39	67	238	147	153	133	9362	9	166	100	100	100	100	1	63	63	1808	29	2992
49076	UK	Europe		Brighton	2012											126	39	170	238	734	153	133	11428	9	166	100	100	100	100	1	63	63	1808	29	2992
49077	UK	Europe		Brighton	2012											59	39	67	78	148	153	65	7363	16	645	100	1	10	1	10	158	158	1489	563	2400
49078	UK	Europe		Brighton	2012											109	39	170	111	148	153	65	1901	1	21	100	1	3	4	12	310		3558	33	19156
49079	UK	Europe		Brighton	2012											126	39	170	238	734	153	133	11428	9	166	100	100	100	100	1	63	63	1808	29	2992
49080	UK	Europe		Brighton	2012											59	39	170	156	150	153	65	11172	29	294	100	100	7	100	1	178	178	1873	24	4528
49081	UK	Europe		Brighton	2012											126	39	67	238	148	153	133	9363	9	166	100	100	100	100	1	63	63	4287	29	7164
49082	UK	Europe		Brighton	2012											126	39	170	238	734	153	133	11428	9	166	100	100	100	100	1	63	63	1808	29	2992
49083	UK	Europe		Brighton	2012											109	39	170	111	148	153	65	1901	1	266	100	1	3	1	11	90	90	908	110	1407
49084	UK	Europe		Brighton	2012											59	39	67	78	148	784	65	11993	3	1323	100	100	2	100	1	456	307	1808	4	8845
49085	UK	Europe		Brighton	2012											109	39	170	111	148	153	65	1901	1	288	100	1	3	1	8	127	127	14	4	437
49086	UK	Europe		Brighton	2012											109	39	67	156	152	71	65	1594	103	17	100	100	1	100	100	749	20	18	27	25
49087	UK	Europe		Brighton	2012											109	39	170	111	807	153	65	12530	1	266	100	1	3	1	11	90	90	1388	110	2212
49088	UK	Europe		Brighton	2012											59	39	67	238	146	153	133	11967	25	20	100	100	1	100	1	169	239	30	263	5004
49089	UK	Europe		Brighton	2012											126	39	67	111	148	783	133	11999	9	166	100	100	100	1	3	245	301	28	29	995
49090	UK	Europe		Brighton	2012											730	112	67	189	148	153	133	11516	24	166	100	100	2	100	1	55	55	55	39	5793
49091	UK	Europe		Brighton	2012											730	112	67	189	148	153	133	11516	24	166	100	100	2	100	13	56	55	1143	39	1780
49092	UK	Europe		Brighton	2012											126	39	67	238	148	153	133	9363	9	813	100	100	100	100	1	954	63	1808	29	2992
49093	UK	Europe		Brighton	2012											126	39	67	238	148	153	133	9363	9	166	100	100	100	100	1	63	63	1808	29	2992
49094	UK	Europe		Brighton	2012											59	142	67	156	188	153	65	8122	50	20	100	100	1	100	3	299	3111	28	4	292
49095	UK	Europe		Brighton	2012											59	39	67	78	148	71	65	1596	3	1234	100	100	2	100	1	955	307	263	26	384
49097	UK	Europe		Brighton	2012											109	39	170	111	148	153	65	1901	1	21	100	1	3	4	12	310		3558	33	19156
49098	UK	Europe		Brighton	2012											59	39	67	78	148	153	65	7363	16	645	100	1	10	1	10	158	158	2996	563	4943
49099	UK	Europe		Brighton	2012											126	39	67	238	148	153	133	9363	9	166	100	100	100	100	1	63	63	4287	29	7164
49100	UK	Europe		Brighton	2012											59	142	67	156	188	153	65	8122	50	20	100	100	1	100	3	299	3111	28	4	292
49101	UK	Europe		Brighton	2012											126	39	170	238	734	153	133	11428	9	166	100	100	100	100	1	63	63	1808	29	2992
49102	UK	Europe		Brighton	2012											59	39	67	78	148	153	65	7363	16	645	100	1	10	1	10	158	158	1489	563	2400
49103	UK	Europe		Brighton	2012											126	39	67	111	148	153	133	1580	9	166	100	100	100	100	3	301	301	28	29	995
49104	UK	Europe		Brighton	2012											126	39	67	78	149	153	65	1590	25	1331	100	100	2	100	1	1559	190	279
49105	UK	Europe		Brighton	2012											126	39	67	111	148	153	133	1580	9	166	100	100	100	100	3	301	301	847	29	1313
49106	UK	Europe		Brighton	2012											109	39	170	111	148	153	65	1901	1	21	100	1	3	4	12	310		3558	4	5967
49107	UK	Europe		Brighton	2012											59	39	67	78	148	153	65	7363	16	645	100	1	10	1	10	158	158	2996	563	4943
49108	UK	Europe		Brighton	2012											126	39	67	111	148	783	133	11999	9	166	100	100	100	1	3	245	301	28	29	995
49109	UK	Europe		Brighton	2012											59	39	67	156	188	71	133	1892	60	22	100	100	2	100	100	563	3087	3637	118	6129
49110	UK	Europe		Brighton	2012											59	39	170	156	150	153	65	11172	29	294	100	100	7	100	1	178	178	1873	24	4528
49111	UK	Europe		Brighton	2012											126	39	170	238	734	153	133	11428	9	166	100	100	100	100	1	63	63	1808	29	2992
49112	UK	Europe		Brighton	2012											59	39	67	78	148	153	65	7363	16	645	100	1	10	1	10	158	158	1489	563	2400
49113	UK	Europe		Brighton	2012											109	39	170	111	148	153	65	1901	1	21	100	1	3	4	12	310		3558	33	19156
49114	UK	Europe		Brighton	2012											59	39	67	156	188	71	133	1892	60	22	100	100	2	100	100	563	3087	3637	118	6129
49115	UK	Europe		Brighton	2012											59	142	67	156	188	153	65	8122	50	20	100	100	1	100	3	299	3111	28	4	292
49116	UK	Europe		Brighton	2012											126	39	67	111	148	783	133	11999	9	166	100	100	100	1	3	245	301	28	29	995
49117	UK	Europe		Brighton	2012											435	39	170	111	148	153	65	7823	1	291	100	7	24	1	11	748	345	5792	29	9813
49118	UK	Europe		Brighton	2012											126	142	67	156	150	153	65	11986	1	294	100	100	2	1	100	162	139	4864	18	8465
49119	UK	Europe		Brighton	2012											59	39	67	156	150	153	65	1584	152	294	100	100	7	100	100	750	352	488	24	19100
49120	UK	Europe		Brighton	2012											59	39	67	78	148	153	65	7363	16	645	100	1	10	1	10	158	158	1489	563	2400
49121	UK	Europe		Brighton	2012											126	39	170	238	734	153	133	11428	9	166	100	100	100	100	1	63	63	1808	29	2992
49122	UK	Europe		Brighton	2012											59	142	67	156	188	153	65	8122	50	20	100	100	1	100	3	299	3111	28	4	292
49123	UK	Europe		Brighton	2012											109	320	170	156	188	71	65	7826	178	20	100	100	2	100	100	992	190	1534	241	2487
49124	UK	Europe		Brighton	2012											59	142	67	156	188	153	65	8122	50	20	100	100	1	100	3	299	3111	28	4	292
49125	UK	Europe		Brighton	2012											59	142	67	156	188	153	65	8122	50	20	100	100	1	100	3	299	3111	28	4	292
49126	UK	Europe		Brighton	2012											730	112	67	189	148	153	133	11516	24	166	100	100	2	100	13	56	55	1143	39	1780
49127	UK	Europe		Brighton	2012											59	39	67	78	148	153	65	7363	16	645	100	1	10	1	10	158	158	1489	563	2400
49128	UK	Europe		Brighton	2012											59	39	170	156	150	153	65	11172	29	294	100	100	7	100	1	178	178	1873	24	4528
49129	UK	Europe		Brighton	2012											126	39	170	238	734	153	133	11428	9	166	100	100	100	100	1	63	63	1808	29	2992
49130	UK	Europe		Brighton	2012											59	142	67	156	188	153	65	8122	50	20	100	100	1	100	3	299	3111	28	4	292
49131	UK	Europe		Brighton	2012											126	39	67	238	148	153	133	9363	9	813	100	100	100	100	1	954	63	1808	29	2992
49132	UK	Europe		Brighton	2012											109	39	170	111	148	153	65	1901	1	266	100	1	3	1	11	90	90	908	110	1407
49133	UK	Europe		Brighton	2012											126	39	67	238	148	153	133	9363	9	166	100	100	100	100	1	63	63	1808	121	19118
49134	UK	Europe		Brighton	2012											109	39	170	111	148	153	65	1901	1	21	100	1	3	1	8	26	127	11310	4	19484
49135	UK	Europe		Brighton	2012											59	142	67	156	188	153	65	8122	50	20	100	100	1	100	3	299	3111	28	4	292
49136	UK	Europe		Brighton	2012											126	39	170	238	734	153	133	11428	9	166	100	100	100	100	1	63	63	1808	29	2992
49137	UK	Europe		Brighton	2012											126	39	67	238	148	153	133	9363	9	166	100	100	100	100	1	63	63		29
49138	UK	Europe		Brighton	2012											59	39	170	156	150	153	65	11172	29	294		100	7	100	1			1873	24	4528
49139	UK	Europe		Brighton	2012											126	39	170	238	734	153	133	11428	9	166	100	100	100	100	1	63	63	1808	29	2992
49140	UK	Europe		Brighton	2012											126	39	67	238	148	153	133	9363	9	166	100	100	100	100	1	63	63	1808	29	2992
49141	UK	Europe		Brighton	2012											126	39	170	238	734	153	133	11428	9	166	100	100	100	100	1	63	63	1808	29	2992
49142	UK	Europe		Brighton	2012											126	39	67	238	148	153	133	9363	9	1235	100	100	100	100	1	908	63	1808	29	2992
49143	UK	Europe		Brighton	2012											126	39	170	238	734	153	133	11428	9	166	100	100	100	100	1	63	63	1808	29	2992
49144	UK	Europe		Brighton	2012											109	39	170	111	148	153	65	1901	1	21	100	1	3	1	8	26	127	4	4	225
49145	UK	Europe		Brighton	2012											109	39	170	111	148	153	65	1901	1	266	100	1	3	1	11	90	90	908	110	1407
49146	UK	Europe		Brighton	2012											126	39	170	238	734	153	133	11428	9	166	100	100	100	100	1	63	63	1808	29	2992
49147	UK	Europe		Brighton	2012											126	39	67	238	148	153	133	9363	9	166	100	100	100	100	1	63	63	4287	29	7164
49148	UK	Europe		Brighton	2012											59	39	170	156	150	153	65	11172	29	294	100	100	7	100	1	178	178	1873	24	4528
49149	UK	Europe		Brighton	2012											730	112	67	189	148	153	133	11516	24	166	100	100	2	100	13	56	55	1143	39	1780
49150	UK	Europe		Brighton	2012											126	39	170	238	734	153	133	11428	9	166	100	100	100	100	1	63	63	1808	29	2992
49151	UK	Europe		Brighton	2012											109	39	67	156	152	71	794	11990	5	17	100	100	1	100	100	20	20	39	27	51
49152	UK	Europe		Brighton	2012											126	39	67	111	148	783	133	11999	9	166	100	100	100	1	3	245	301	28	29	995
49153	UK	Europe		Brighton	2012											59	39	170	156	150	153	65	11172	29	294	100	100	7	100	1	178	178	1873	24	4528
49154	UK	Europe		Brighton	2012											59	39	67	78	148	153	65	7363	16	645	100	1	10	1	1	419	158		21
49155	UK	Europe		Brighton	2012											126	39	67	238	148	153	133	9363	9	166	100	100	100	100	1	63	63	4287	29	7164
49156	UK	Europe		Brighton	2012											59	39	67	78	148	153	65	7363	16	645	100	1	10	1	10	158	158	2996	563	4943
49157	UK	Europe		Brighton	2012											126	39	67	238	148	153	133	9363	9	166	100	100	100	100	1	63	63	4287	29	7164
49158	UK	Europe		Brighton	2012											109	39	170	111	148	153	65	1901	1	21	100	1	3	4	12	310		3558	4	5967
49159	UK	Europe		Brighton	2012											59	39	67	78	148	153	65	7363	16	645	100	1	10	1	10	158	158	1489	563	2400
49160	UK	Europe		Brighton	2012											109	39	170	111	148	153	65	1901	1	21	100	1	3	4	12	310		3558	4	5967
49161	UK	Europe		Brighton	2012											126	39	67	238	148	153	133	9363	9	166	100	100	100	100	1	63	63	1808	29	2992
49162	UK	Europe		Brighton	2012											126	39	67	238	148	153	133	9363	9	166	100	100	100	100	1	63	63	1808	29	2992
49163	UK	Europe		Brighton	2012											59	39	67	78	148	153	65	7363	16	645	100	1	10	1	10	158	158	1489	563	2400
49164	UK	Europe		Brighton	2012											59	142	67	156	188	153	65	8122	50	20	100	100	1	100	3	299	3111	28	4	292
49165	UK	Europe		Brighton	2012											59	39	170	156	150	153	65	11172	29	294	100	100	7	100	1	178	178	1873	24	4528
49166	UK	Europe		Brighton	2012											109	39	170	111	148	153	65	1901	1	266	100	1	3	1	11	90	90	2237	110	3709
49167	UK	Europe		Brighton	2012											59	39	170	156	150	153	65	11172	29	294	100	100	7	100	1	178	178	1873	24	4528
49178	UK	Europe			2005											128	39	67	78	149	153	65	1585	11	20	100	100	2	100	100	153	190	289	16	752
49181	UK	Europe		Brighton	2009											59	39	170	190	147	154	65	8784	18	23	100	1	18	100	100	464	896	1050	98	1737
49185	UK	Europe			2006											128	39	67	78	149	153	65	1585	11	20	100	100	2	100	100	153	190	185	16	471
49192	UK	Europe	Northumberland		2010											59	39	67	156	188	71	133	1892	60	22	100	100	2	100	100	563	3087
49196	UK	Europe		Brighton	2009											730	112	67	189	148	153	133	11516	24	166	100	100	2	100	13	56	55	1143	39	1780
49209	UK	Europe		Brighton	2009											109	39	170	111	148	153	65	1901	1	289	100	1	3	1	11	102	90	908	110	1407
49218	UK	Europe		Brighton	2009											59	112	67	157	148	153	65	11191	54	515	100	2	34	1	13	1529		251	1046	5027
51044	China	Asia		Nanjing	2014	female	uncomplicated gonorrhoea	other								126	39	67	158	148	153	133	7828	1	285	100	1	15	1	8	204	127	1053	33	1614
51045	China	Asia		Nanjing	2013	female	uncomplicated gonorrhoea	other								109	39	170	158	148	153	65	1902	36	21	100	7	38	1	8	1555		4	29	2493
51046	China	Asia		Nanjing	2013	female	uncomplicated gonorrhoea	other								126	39	170	111	146	153	65	10314	1	288	100	1	3	1	8	127	127	7298	858	12475
51047	China	Asia		Nanjing	2013	female	uncomplicated gonorrhoea	other								59	39	170	111	148	153	65	7371	36	287	100	2	24	1	8	501		7318	137	12517
51048	China	Asia		Nanjing	2013	female	uncomplicated gonorrhoea	other								59	39	170	111	148	153	65	7371	36	287	100	2	24	1	8	501		7318	137	12517
51049	China	Asia		Nanjing	2013	male	uncomplicated gonorrhoea	urethral swab								59	39	67	158	148	153	65	7827	19	284	100	1	9	1	8	38	38	1053	4	2318
51050	China	Asia		Nanjing	2013	female	uncomplicated gonorrhoea	other								59	39	67	111	148	153	65	1583	16	1223	100	7	3	1	8	1574	73	11271
51051	China	Asia		Nanjing	2013	male	uncomplicated gonorrhoea	urethral swab								126	39	170	111	148	154	65	11984	1	290	100	7	52	1	12	504	1118	11270	1817	19439
51054	China	Asia		Nanjing	2013	female	uncomplicated gonorrhoea	other								109	39	170	78	148	153	65	7360	25	284	100	7	53	1	8	497	497	4	752	4539
51055	China	Asia		Nanjing	2013	female	uncomplicated gonorrhoea	other								109	39	170	158	148	153	65	1902	1	287	2	7	15	1	8	203	428	2035	215	11133
51056	China	Asia		Nanjing	2013	male	uncomplicated gonorrhoea	urethral swab								126	39	67	111	148	153	65	7365	16	291	100	7	3	1	13	200	345	10638	119	18351
51057	China	Asia		Nanjing	2013	female	uncomplicated gonorrhoea	other								126	39	67	111	148	153	65	7365	16	291	100	7	3	1	13	200	345	10638	119	18351
51059	China	Asia		Nanjing	2014	female	uncomplicated gonorrhoea	other								109	39	170	158	148	153	65	1902	1	287	2	7	15	1	8	203	428	2035	215	11133
51060	China	Asia		Nanjing	2013	female	uncomplicated gonorrhoea	other								126	39	170	158	148	786	65	12039	19	23	1	7	3	1	8	202	73	581	33	1866
51061	China	Asia		Nanjing	2013	male	uncomplicated gonorrhoea	urethral swab								59	39	67	158	148	153	65	7827	19	284	100	1	9	1	4	1151	38	1132	4	2083
51062	China	Asia		Nanjing	2013	female	uncomplicated gonorrhoea	other								59	39	67	158	148	153	65	7827	19	287	100	1	9	1	8	201	38	130	566	8765
51063	China	Asia		Nanjing	2014	female	uncomplicated gonorrhoea	other								126	39	170	111	146	153	65	10314	1	1224	100	1	3	1	8	2017	127	6986	186	11931
51064	China	Asia		Nanjing	2014	female	uncomplicated gonorrhoea	other								59	39	67	158	148	153	65	7827	19	284	100	1	9	1	8	38	38	7321	4	12521
51070	Italy	Europe			2016	male										59	39	67	158	148	153	65	7827	19	284	100	1	9	1	8	38	38	1053	4	2318
51071	Italy	Europe			2016	male										59	39	67	158	148	153	65	7827	19	284	100	1	9	1	8	38	38	1053	4	2318
51545	France	Europe	69		2017		carrier									59	39	67	78	148	784	65	11993	3	1323	100	100	2	100	1	456	307	6428	26	11011
54498	Australia	Oceania	Western Australia		2016	female			8							59	39	67	78	148	71	65	1596	3	22	2	100	2	100	1	1028	307	9936	2021	17048
56421	China	Asia			2013	male		urethral swab								109	39	170	158	148	153	65	1902	36	21	100	7	38	1	8	1555		4	29	2493
57092	Spain	Europe		Madrid	2016	male	uncomplicated gonorrhoea	rectal swab								730	112	67	189	148	153	133	11516	24	166	100	100	2	100	1	55	55	55	2088	12415
57094	Spain	Europe		Madrid	2016	male	uncomplicated gonorrhoea	urethral swab								59	39	67	78	148	153	65	7363	16	645	100	1	10	1	10	158	158	6912	563	11800
57095	Spain	Europe		Madrid	2016	female	uncomplicated gonorrhoea									109	39	170	111	148	153	65	1901	1	266	100	7	3	1	11	507	90	3411	110	5622
57096	Spain	Europe		Madrid	2016	male	uncomplicated gonorrhoea	rectal swab								59	39	67	157	147	153	133	1893	25	285	100	100	2	1	1	142	3035	2700	25	5444
57097	Spain	Europe		Madrid	2016	male	uncomplicated gonorrhoea	urethral swab								730	112	67	189	148	153	133	11516	24	166	100	100	2	100	1	55	55	55	39	5793
57098	Spain	Europe		Madrid	2016	male	uncomplicated gonorrhoea	urethral swab								126	39	170	111	148	153	65	7822	122	288	100	7	3	1	14	1387	1387	5136	186	12547
57099	Spain	Europe		Madrid	2016	female	uncomplicated gonorrhoea	throat swab								109	39	170	111	148	153	65	1901	1	266	100	1	3	1	11	90	90	908	110	1407
57100	Spain	Europe		Madrid	2016	male	uncomplicated gonorrhoea	urethral swab								59	39	67	78	148	153	65	7363	16	645	100	1	10	1	10	158	158	5475	563	9184
57101	Spain	Europe		Madrid	2016	male	uncomplicated gonorrhoea	urethral swab								59	39	67	111	150	153	65	8156	1	166	100	100	2	1	1	442	442	30	18	5441
57102	Spain	Europe		Madrid	2016	male	uncomplicated gonorrhoea	urethral swab								126	39	170	111	148	153	65	7822	122	288	100	7	3	1	14	1387	1387	5136	186	12547
57103	Spain	Europe		Madrid	2016	male	uncomplicated gonorrhoea	rectal swab								59	39	67	157	148	153	65	1599	130	294	100	100	2	100	3	520	520	8574	188	14764
57104	Spain	Europe		Madrid	2016	male	uncomplicated gonorrhoea	throat swab								59	39	67	111	150	153	65	8156	1	166	100	100	2	1	1	442	442	30	18	5441
57105	Spain	Europe		Madrid	2016	male	uncomplicated gonorrhoea	urethral swab								59	39	170	78	146	154	65	8143	40	23	100	7	4	100	13	426	426	90	2305	13467
57106	Spain	Europe		Madrid	2016	male	uncomplicated gonorrhoea	rectal swab								59	39	67	158	148	153	65	7827	19	284	100	1	9	1	8	38	38	1053	4	2318
57107	Spain	Europe		Madrid	2016	male	uncomplicated gonorrhoea	rectal swab								59	39	67	111	150	153	65	8156	1	166	100	100	2	1	1	442	442	30	18	5441
57108	Spain	Europe		Madrid	2016	male	uncomplicated gonorrhoea	rectal swab								126	142	67	156	230	153	65	10317	29	294	100	100	7	100	1	178	178	19	25	5268
57109	Spain	Europe		Madrid	2016	male	uncomplicated gonorrhoea									59	39	67	158	148	153	65	7827	19	284	100	1	9	1	8	38	38	1053	4	2318
57110	Spain	Europe		Madrid	2016	male	uncomplicated gonorrhoea									109	39	170	156	188	71	65	7359	42	1503	100	10	2	100	100	2171	231	2569	241	4186
57111	Spain	Europe		Madrid	2016	male	uncomplicated gonorrhoea									59	39	170	78	146	154	65	8143	40	23	100	7	4	100	13	426	426	90	2305	13467
57112	Spain	Europe		Madrid	2016	male	uncomplicated gonorrhoea									59	39	67	111	150	153	65	8156	1	166	100	100	2	1	1	442	442	30	18	5441
57113	Spain	Europe		Madrid	2016	male	uncomplicated gonorrhoea									59	39	67	111	150	153	65	8156	1	166	100	100	2	1	1	442	442	8575	18	14758
57114	Spain	Europe		Madrid	2016	male	uncomplicated gonorrhoea									126	39	67	238	148	153	133	9363	9	166	100	100	100	100	3	301	301	6435	1189	15246
57115	Spain	Europe		Madrid	2016	male	uncomplicated gonorrhoea									59	39	67	156	150	153	65	1584	29	1321	100	100	7	100	1	524	178	536	894	7638
57116	Spain	Europe		Madrid	2016	male	uncomplicated gonorrhoea									59	39	67	156	150	153	65	1584	29	1321	100	100	7	100	1	524	178	536	894	7638
57117	Spain	Europe		Madrid	2016	male	uncomplicated gonorrhoea									59	39	170	78	146	154	65	8143	40	23	100	7	4	100	13	426	426	90	2305	13467
57118	Spain	Europe		Madrid	2016	male	uncomplicated gonorrhoea									109	39	170	111	148	153	65	1901	1	266	100	1	3	1	11	90	90	7249	110	12394
57119	Spain	Europe		Madrid	2016	male	uncomplicated gonorrhoea									59	39	67	158	148	153	65	7827	19	284	100	1	9	1	8	38	38	1053	4	2318
57120	Spain	Europe		Madrid	2016	male	uncomplicated gonorrhoea									109	39	170	156	188	71	65	7359	42	23	100	10	2	100	100	231	231	2569	241	4186
57121	Spain	Europe		Madrid	2016	male	uncomplicated gonorrhoea									126	39	67	238	148	153	133	9363	9	166	100	100	100	100	1	63	63		29
57122	Spain	Europe		Madrid	2016	male	uncomplicated gonorrhoea									59	39	67	78	148	153	65	7363	16	645	100	1	10	1	10	158	158	1489	563	2400
57123	Spain	Europe		Madrid	2016	male	uncomplicated gonorrhoea									109	39	170	156	188	71	65	7359	42	23	100	10	2	100	100	231	231	2569	241	4186
57124	Australia	Oceania	Western Australia		2016	male			4							59	39	67	78	148	71	65	1596	3	22	2	100	2	100	1	1028	307	9935	2021	17047
57126	Spain	Europe		Madrid	2016		uncomplicated gonorrhoea									59	39	67	156	150	153	65	1584	29	1321	100	100	7	100	1	524	178	511	263	13470
57127	Spain	Europe		Madrid	2016		uncomplicated gonorrhoea									59	39	67	111	150	153	65	8156	1	166	100	100	2	1	1	442	442	30	18	5441
57128	Spain	Europe		Madrid	2016		uncomplicated gonorrhoea									59	39	67	111	150	153	65	8156	1	166	100	100	2	1	1	442	442	30	18	5441
57129	Spain	Europe		Madrid	2016		uncomplicated gonorrhoea									59	39	67	156	149	153	133	10622	159	294	100	100	7	100	1	522	178	101	1000	14760
57130	Spain	Europe		Madrid	2016		uncomplicated gonorrhoea									126	39	67	238	148	153	133	9363	9	166	100	100	100	100	11	67	63	908	29	3935
57131	Spain	Europe		Madrid	2016		uncomplicated gonorrhoea									59	39	170	78	146	154	65	8143	40	23	100	7	4	100	13	426	426	90	953	5624
57132	Spain	Europe		Madrid	2016		uncomplicated gonorrhoea									59	39	170	78	146	154	65	8143	40	23	100	7	4	100	13	426	426	90	953	5624
57133	Spain	Europe		Madrid	2016		uncomplicated gonorrhoea									126	39	67	238	734	153	133	11463	9	166	100	100	100	100	1	63	63	13929	29	24488
57134	Spain	Europe		Madrid	2016		uncomplicated gonorrhoea									126	39	67	78	148	153	133	8126	25	357	18	100	100	100	3	987	1038	301	29	359
57135	Spain	Europe		Madrid	2016		uncomplicated gonorrhoea									59	39	170	78	146	154	65	8143	40	23	100	7	4	100	13	426	426	90	39	3395
57136	Spain	Europe		Madrid	2016		uncomplicated gonorrhoea									730	112	67	189	148	153	133	11516	24	166	100	100	2	100	1	55	55	55	39	5793
57137	Spain	Europe		Madrid	2016		uncomplicated gonorrhoea									59	39	67	157	148	153	65	1599	130	294	100	100	2	100	3	520	520	6720	188	11461
57138	Spain	Europe		Madrid	2016		uncomplicated gonorrhoea									126	39	67	238	147	153	133	9362	9	166	100	100	100	100	1	63	63	1808	29	2992
57139	Spain	Europe		Madrid	2016		uncomplicated gonorrhoea									59	39	67	156	150	153	65	1584	29	294	100	100	7	100	8	866	178	4	33	5
57140	Spain	Europe		Madrid	2016		uncomplicated gonorrhoea									126	39	170	111	146	153	65	10314	122	288	100	7	3	1	14	1387	1387	5136	186	12547
57141	Spain	Europe		Madrid	2016		uncomplicated gonorrhoea									59	39	67	78	148	153	65	7363	33	14	100	2	5	1	37	710	348	7595	10	13070
57142	Spain	Europe		Madrid	2016		uncomplicated gonorrhoea									59	39	67	156	188	153	133	8135	142	22	100	100	2	100	100	729	3087	266	118	387
57143	Spain	Europe		Madrid	2016		uncomplicated gonorrhoea									126	39	170	111	148	153	65	7822	122	288	100	7	3	1	14	1387	1387	5136	186	12547
57144	Spain	Europe		Madrid	2016		uncomplicated gonorrhoea									730	112	67	189	148	153	133	11516	24	166	100	100	2	100	1	55	55	55	39	5793
57145	Spain	Europe		Madrid	2016		uncomplicated gonorrhoea									59	39	67	157	147	153	133	1893	25	285	100	100	2	1	1	142	3035	2700	25	5444
57146	Spain	Europe		Madrid	2016		uncomplicated gonorrhoea									59	39	170	78	146	154	65	8143	40	23	100	7	4	100	13	426	426	90	953	5624
57147	Spain	Europe		Madrid	2016		uncomplicated gonorrhoea									59	39	170	78	146	154	65	8143	40	23	100	7	4	100	13	426	426	90	2305	13467
57148	Spain	Europe		Madrid	2016		uncomplicated gonorrhoea									126	39	785	238	148	153	133	11864	9	166	100	100	1	100	1	439	439	1808	29	2992
57149	Spain	Europe		Madrid	2016		uncomplicated gonorrhoea									884	39	67	78	148	71	65	14299	3	22	100	100	56	100	1	526	307	3040	32	5118
57150	Spain	Europe		Madrid	2016		uncomplicated gonorrhoea									59	39	67	78	148	71	65	1596	3	22	100	100	56	100	1	526	307	3040	32	5118
57151	Spain	Europe		Madrid	2016		uncomplicated gonorrhoea									126	39	170	111	148	153	65	7822	122	288	100	7	3	1	14	1387	1387	5136	186	12547
57152	Spain	Europe		Madrid	2016		uncomplicated gonorrhoea									59	39	67	157	148	153	65	1599	130	294	100	100	2	100	3	520	520	8574	188	14764
57153	Spain	Europe		Madrid	2016		uncomplicated gonorrhoea									59	39	67	158	148	153	65	7827	19	284	100	1	9	1	8	38	38	1053	4	2318
57154	Spain	Europe		Madrid	2016		uncomplicated gonorrhoea									59	39	67	78	148	153	65	7363	16	645	100	1	10	1	10	158	158	5475	563	9184
57155	Spain	Europe		Madrid	2016		uncomplicated gonorrhoea									126	39	67	238	148	153	133	9363	39	166	100	100	100	100	11	193	193	4953	29	8241
57156	Spain	Europe		Madrid	2016		uncomplicated gonorrhoea									59	39	67	111	150	153	65	8156	1	166	100	100	2	1	1	442	442	8357	18	14765
57157	Spain	Europe		Madrid	2016		uncomplicated gonorrhoea									126	39	170	111	148	153	65	7822	122	288	100	7	3	1	14	1387	1387	5136	186	12547
57162	Spain	Europe		Madrid	2016		uncomplicated gonorrhoea									59	39	67	78	148	153	65	7363	16	645	100	1	10	1	10	158	158	5475	563	9184
57163	Spain	Europe		Madrid	2016		uncomplicated gonorrhoea									200	39	67	190	146	71	65	13149	18	23	100	100	2	100	3	533	1958	4545	2469	14766
57164	Spain	Europe		Madrid	2016		uncomplicated gonorrhoea									59	39	170	78	146	154	65	8143	40	23	100	7	3	100	1	534	426	3040	953	14767
57165	Spain	Europe		Madrid	2016		uncomplicated gonorrhoea									59	39	67	111	150	153	65	8156	1	166	100	100	2	1	1	442	442	30	18	5441
57166	Spain	Europe		Madrid	2016		uncomplicated gonorrhoea									59	39	67	157	147	153	133	1893	25	285	100	100	2	1	1	142	3035	8579	1531	14768
57167	Spain	Europe		Madrid	2016		uncomplicated gonorrhoea									59	39	67	156	150	153	65	1584	29	1321	100	100	7	100	1	524	178	536	894	7638
57168	Spain	Europe		Madrid	2016		uncomplicated gonorrhoea									59	39	170	78	146	154	65	8143	40	23	100	7	4	100	13	426	426	90	39	3395
57169	Spain	Europe		Madrid	2016		uncomplicated gonorrhoea									59	39	67	78	148	71	65	1596	3	22	100	100	56	100	1	526	307	3040	32	5118
57170	Spain	Europe		Madrid	2016		uncomplicated gonorrhoea									59	39	67	111	148	153	65	1583	122	291	100	7	6	100	1	539	1340	55	1971	14769
57171	Spain	Europe		Madrid	2016		uncomplicated gonorrhoea									59	39	67	156	150	153	65	1584	29	1321	100	100	7	100	1	524	178	536	894	7638
57172	Spain	Europe		Madrid	2016		uncomplicated gonorrhoea									59	39	67	111	150	153	65	8156	1	166	100	100	2	1	1	442	442	30	18	5441
57173	Spain	Europe		Madrid	2016		uncomplicated gonorrhoea									109	39	67	111	148	153	65	1579	1	285	100	100	2	1	8	139	139	1582	33	5445
57174	Spain	Europe		Madrid	2016		uncomplicated gonorrhoea									109	39	170	156	188	71	65	7359	42	23	100	10	2	100	100	231	231	5853	241	9909
57175	Spain	Europe		Madrid	2016		uncomplicated gonorrhoea									126	39	67	238	147	153	133	9362	9	166	100	100	100	100	1	63	63	14093	29
57176	Spain	Europe		Madrid	2016		uncomplicated gonorrhoea									59	39	67	157	148	153	65	1599	130	294	100	100	2	100	3	520	520	6720	188	11461
57177	Spain	Europe		Madrid	2016		uncomplicated gonorrhoea									109	39	67	111	148	153	65	1579	1	285	100	100	2	1	8	139	139	1582	33	5445
57178	Spain	Europe		Madrid	2016		uncomplicated gonorrhoea									59	39	67	158	148	153	65	7827	19	284	100	1	9	1	8	38	38	246	4	10386
57179	Spain	Europe		Madrid	2016		uncomplicated gonorrhoea									59	39	67	156	150	153	65	1584	29	1321	100	100	7	100	1	524	178	511	263	13470
57180	Spain	Europe		Madrid	2016		uncomplicated gonorrhoea									59	39	67	158	148	154	65	12974	19	284	100	1	9	1	8	38	38	246	4	10386
60437	Kenya	Africa	Kombewa		2016	male	uncomplicated gonorrhoea	urethral swab								59	112	942	111	189	153	65	14300	10	294	100	7	22	100	14	2660	1362	11155	9	19264
60478	Italy	Europe			2015											109	39	170	111	148	153	65	1901	1	266	100	1	3	1	11	90	90	908	110	1407
60479	Italy	Europe			2016											109	39	170	111	148	153	65	1901	1	266	100	1	3	1	11	90	90	971	110	1513
60480	Italy	Europe			2017											109	39	170	111	148	153	65	1901	1	266	100	1	3	1	11	90	90	908	2676	17010
60481	Italy	Europe			2017											109	39	170	111	148	153	65	1901	1	266	100	1	3	1	11	90	90	908	110	1407
60482	Italy	Europe			2017											59	39	67	78	148	153	65	7363	33	14	100	2	5	1	37	710	348	7595	10	13070
60483	Italy	Europe			2017											109	39	170	158	148	153	65	1902	1	287	2	7	15	1	12	2662		543	215	15924
60484	Italy	Europe			2017											109	39	170	158	148	153	65	1902	1	287	2	7	15	1	12	2662		543	215	15924
60485	Italy	Europe			2017											59	39	67	111	148	153	65	1583	122	291	100	7	6	100	1	539	1340	55	1971	14769
60486	Italy	Europe			2017											126	39	67	238	148	153	133	9363	39	166	1	100	100	100	11	1993	193	908	29	3935
60487	Italy	Europe			2017											109	39	170	111	148	153	65	1901	1	266	2	1	3	1	11	91	90	1388	110	2212
60488	Italy	Europe			2017											109	39	170	111	148	153	65	1901	1	266	2	1	3	1	11	91	90	1388	110	2212
60489	Italy	Europe			2017											59	39	67	78	148	153	65	7363	33	14	100	2	5	1	37	710	348	7595	10	13070
60490	Italy	Europe			2017											126	39	67	238	148	153	133	9363	39	166	100	100	100	100	11	193	193	1914	29	5035
60491	Italy	Europe			2017											109	39	170	158	148	153	65	1902	1	287	2	7	15	1	12	2662		543	215	15924
60492	Italy	Europe			2017											126	39	67	238	148	153	133	9363	39	166	100	100	100	100	11	193	193	4953	29	8241
60493	Italy	Europe			2017											59	39	67	78	148	153	65	7363	16	645	100	1	10	1	10	158	158	3957	563	6360
60494	Italy	Europe			2017											59	39	67	78	148	153	65	7363	25	14	100	2	5	1	12	232	348	8020	10	13876
60495	Italy	Europe			2017											109	39	170	111	148	153	65	1901	1	266	100	1	66	1	11	2663	90	908	110	1407
60496	Italy	Europe			2017											59	39	67	111	148	71	65	1921	1	228	100	7	55	1	12	2598	247	6405	137	16768
60497	Italy	Europe			2017											126	39	67	238	148	153	65	11982	9	166	100	100	100	100	8	883	63	9771	21	16769
60498	Italy	Europe			2017											109	39	170	111	148	153	65	1901	1	266	100	1	3	1	11	90	90	8565	110	14695
60499	Italy	Europe			2017											109	39	170	111	148	153	65	1901	1	266	100	1	3	1	11	90	90	1388	110	2212
60500	Italy	Europe			2017											109	39	170	111	148	153	65	1901	1	266	100	1	3	1	11	90	90	1388	110	2212
60525	Kenya	Africa		Nairobi	2013	female	uncomplicated gonorrhoea	urethral swab	0.125					32	R	59	39	67	78	189	153	65	1932	10	23	100	1	22	100	100	1271	1271	2298	726	10134
63395	Brazil	South America			2016		uncomplicated gonorrhoea	urethral swab								59	39	67	78	920	153	65	14920	10	23	100	100	7	100	4	2037	352		2792
63396	Brazil	South America			2016		uncomplicated gonorrhoea	urethral swab								59	39	67	111	147	153	223	14921	88	504	100	100	19	100	100	2117			293
63397	Brazil	South America			2016		uncomplicated gonorrhoea	urethral swab								59	39	67	156	768	153	133	14923	15	2646	100	100	7	100	3	2221
63398	Brazil	South America			2016		uncomplicated gonorrhoea	urethral swab								59	39	67	156	768	153	65	14933	15	294	38	100	7	100	14	2142		516	29	2063
63399	Brazil	South America			2016		uncomplicated gonorrhoea	urethral swab								59	39	67	156	920	153	65	14934	15	23	100	43	7	100	100	2128			1035
63400	Brazil	South America			2016		uncomplicated gonorrhoea	urethral swab								59	39	67	158	148	71	1134	14935	38	228	100	7	38	1	13	2071	268	90	121	338
63401	Brazil	South America			2016		uncomplicated gonorrhoea	urethral swab								59	39	67	189	148	153	133	14936	203	504	100	100	2	100	14	2118		201
63403	Brazil	South America			2016		uncomplicated gonorrhoea	urethral swab								59	39	170	156	148	154	223	14938	298	23	100	100	1	1	100	2134		2277
63404	Brazil	South America			2016		uncomplicated gonorrhoea	urethral swab								59	39	653	111	148	71	65	14939	10	294	10	100	19	100	1	2025		2415	149	7777
63405	Brazil	South America			2016		uncomplicated gonorrhoea	urethral swab								59	39	1086	157	188	153	65	14940	10	294	100	100	1	100	3	42	42
63406	Brazil	South America			2016		uncomplicated gonorrhoea	urethral swab								59	39	1087	157	148	153	65	14941	10	2647	100	100	1	100	14	2231	42	3682	1149	16468
63407	Brazil	South America			2016		uncomplicated gonorrhoea	urethral swab								59	39	1087	157	188	153	65	14942	10	23	100	100	1	100	100	2034	2035	9613	2646	16544
63410	Brazil	South America			2016		uncomplicated gonorrhoea	urethral swab								59	142	67	235	188	153	65	14945	14	507	100	100	1	100	8	2091			18
63411	Brazil	South America			2016		uncomplicated gonorrhoea	urethral swab								59	481	1086	157	188	153	65	14946	10	294	100	100	1	100	3	42	42	3575
63412	Brazil	South America			2016		uncomplicated gonorrhoea	urethral swab								109	39	67	156	148	153	65	14947	49	294	100	7	20	100	3	217	4353		24
63414	Brazil	South America			2016		uncomplicated gonorrhoea	urethral swab								126	39	67	156	147	153	65	14949	14	2648	100	100	1	100	100			3355	1035	16378
63415	Brazil	South America			2016		uncomplicated gonorrhoea	urethral swab								126	39	67	157	147	153	65	14950	14	294	100	100	115	100	100	2127	352	2280	461
63417	Brazil	South America			2016		uncomplicated gonorrhoea	urethral swab								126	142	788	78	148	153	223	14952	15	20	100	100	1	100	100	2101	239	542	1166
63418	Brazil	South America			2016		uncomplicated gonorrhoea	urethral swab								126	39	788	78	920	153	65	14953	15	23	100	100	7	100	3	2040
72720	Spain	Europe	Catalonia		2018	male	uncomplicated gonorrhoea									126	39	67	238	148	153	133	9363	39	166	1	100	100	100	11	1993	193	908	29	3935
74735	Ireland	Europe			2017											126	39	67	111	148	153	133	1580	25	166		100	100	100	3			8032	29	13892
75577	Thailand	Asia		Bangkok	2009		uncomplicated gonorrhoea									126	39	67	157	148	153	65	1903	54	285	100	1	22	1	1	2210	958	3056	70	5045
75578	Thailand	Asia		Bangkok	2010		uncomplicated gonorrhoea	urethral swab								126	39	67	157	148	153	65	1903	1	285	100	1	22	1	3	2211	958	1452	553	2332
75579	Thailand	Asia		Bangkok	2011	female		other								126	39	67	157	148	153	65	1903	1	285	100	1	22	1	14	960	958	147	553	20906
75580	USA	North America	California	Los Angeles	2014			throat swab								59	142	67	156	188	153	65	8122	50	20	100	100	1	100	3	299	3111	28	4	292
75581	USA	North America	California	Los Angeles	2014			rectal swab								126	39	67	238	148	153	133	9363	9	166	100	100	100	100	1	63	63	1808	29	2992
75582	USA	North America	California	Los Angeles	2014			rectal swab								59	39	67	78	148	153	65	7363	215	645	100	1	10	1	11	1420	158	908	563	7574
75583	USA	North America	California	Los Angeles	2014			urethral swab								200	39	67	190	146	71	65	13149	18	2393	100	100	2	100	3	1419	3087	28	16	3506
75584	USA	North America	California	Los Angeles	2014	male		urethral swab								200	39	67	190	146	71	65	13149	18	2393	100	100	2	100	3	1419	3087	28	16	3506
75585	USA	North America	California	Los Angeles	2014	male		urethral swab								109	39	170	111	148	153	65	1901	1	21	100	1	3	1	8	26	127	260	208	7631
75586	USA	North America	California	Los Angeles	2014			urethral swab								109	39	170	111	148	153	65	1901	1	266	100	1	3	1	8	194	90		110
75587	USA	North America	California	Los Angeles	2014			rectal swab								59	39	67	78	148	153	65	7363	16	645	100	1	10	1	11	165	158	908	563	7574
75588	USA	North America	California	Los Angeles	2013			throat swab								59	39	67	78	148	153	65	7363	16	645	100	1	10	1	11	165	158	908	563	7574
78330	Australia	Oceania	New South Wales		2012	female		throat swab								109	39	170	156	188	71	65	7359	42	23	100	10	2	100	100	231	231	2569	241	4186
78331	Australia	Oceania	New South Wales		2012	female		other								109	39	170	156	188	71	65	7359	42	23	100	10	2	100	100	231	231	2569	241	4186
78332	Australia	Oceania	New South Wales		2012	female		other								109	39	170	156	188	71	65	7359	42	23	100	10	2	100	100	231	231	4059	241	6767
78333	Australia	Oceania	New South Wales		2012	female		throat swab								109	39	170	156	188	71	65	7359	42	23	100	10	2	100	100	231	231	2569	241	4186
78334	Australia	Oceania	New South Wales		2012	female		throat swab								109	39	170	156	188	71	65	7359	42	23	100	10	2	100	100	231	231	2569	241	4186
78335	Australia	Oceania	New South Wales		2012	female		other								109	39	170	156	188	71	65	7359	42	23	100	10	2	100	100	231	231	2569	241	4186
78336	Australia	Oceania	New South Wales		2012	female		throat swab								109	39	170	156	188	71	65	7359	42	23	100	10	2	100	100	231	231	2569	241	4186
78337	Australia	Oceania	New South Wales		2012	female		throat swab								109	39	170	156	188	71	65	7359	42	23	100	10	2	100	100	231	231	2569	241	4186
78338	Australia	Oceania	New South Wales		2012	female		other								109	39	170	156	188	71	65	7359	42	23	100	10	2	100	100	231	231	2569	241	4186
78339	Australia	Oceania	New South Wales		2012	female		other								109	39	170	156	188	71	65	7359	42	23	100	10	2	100	100	231	231	2569	241	4186
78340	Australia	Oceania	New South Wales		2012	female		other								109	39	170	156	188	71	65	7359	42	23	100	10	2	100	100	231	231	2569	241	4186
78341	Australia	Oceania	New South Wales		2012	female		other								109	39	170	156	188	71	65	7359	42	23	100	10	2	100	100	231	231	2569	241	4186
78342	Australia	Oceania	New South Wales		2012	female		throat swab								109	39	170	156	188	71	65	7359	42	23	100	10	2	100	100	231	231	2569	241	4186
78343	Australia	Oceania	New South Wales		2012	female		other								109	39	170	156	188	71	65	7359	42	23	100	10	2	100	100	231	231	4059	241	6767
78344	Australia	Oceania	New South Wales		2012	female		throat swab								109	39	170	156	188	71	65	7359	42	23	100	10	2	100	100	231	231	2569	241	4186
78345	Australia	Oceania	New South Wales		2012	female		other								109	39	170	156	188	71	65	7359	42	23	100	10	2	100	100	231	231	2569	241	4186
78346	Australia	Oceania	New South Wales		2012	female		other								109	39	170	156	188	71	65	7359	42	23	100	10	2	100	100	231	231	2569	241	4186
78347	Australia	Oceania	New South Wales		2012	female		other								109	39	170	156	188	71	65	7359	42	23	100	10	2	100	100	231	231	2569	241	4186
78348	Australia	Oceania	New South Wales		2012	female		other								109	39	170	156	188	71	65	7359	42	23	100	10	2	100	100	231	231	2569	241	4186
78349	Australia	Oceania	New South Wales		2012	female		other								109	39	170	156	188	71	65	7359	42	23	100	10	2	100	100	231	231	2569	241	4186
78350	Australia	Oceania	New South Wales		2012	female		throat swab								109	39	170	156	188	71	65	7359	42	23	100	10	2	100	100	231	231	2569	241	4186
78351	Australia	Oceania	New South Wales		2012	female		throat swab								109	39	170	156	188	71	65	7359	42	23	100	10	2	100	100	231	231	2569	241	4186
78352	Australia	Oceania	New South Wales		2012	female		throat swab								109	39	170	156	188	71	65	7359	42	23	100	10	2	100	100	231	231	2569	241	4186
78353	Australia	Oceania	New South Wales		2012	female		other								109	39	170	156	188	71	65	7359	42	23	100	10	2	100	100	231	231	2569	241	4186
78354	Australia	Oceania	New South Wales		2012	female		throat swab								109	39	170	156	188	71	65	7359	42	23	100	10	2	100	100	231	231	2569	241	4186
78355	Australia	Oceania	New South Wales		2012	female		other								109	39	170	156	188	71	65	7359	42	23	100	10	2	100	100	231	231	2569	241	4186
78356	Australia	Oceania	New South Wales		2012	female		other								109	39	170	156	188	71	65	7359	42	23	100	10	2	100	100	231	231	2569	241	4186
78357	Australia	Oceania	New South Wales		2012	female		throat swab								109	39	170	156	188	71	65	7359	42	23	100	10	2	100	100	231	231	2569	241	4186
78358	Australia	Oceania	New South Wales		2012	female		throat swab								109	39	170	156	188	71	65	7359	42	23	100	10	2	100	100	231	231	8935	241	15348
78359	Australia	Oceania	New South Wales		2012	female		throat swab								109	39	170	156	188	71	65	7359	42	23	100	10	2	100	100	231	231	2569	241	4186
78360	Australia	Oceania	New South Wales		2012	female		other								109	39	170	156	188	71	65	7359	42	23	100	10	2	100	100	231	231	2569	241	4186
78361	Australia	Oceania	New South Wales		2012	female		other								109	39	170	156	188	71	65	7359	42	23	100	10	2	100	100	231	231	2569	241	4186
78362	Australia	Oceania	New South Wales		2012	female		throat swab								109	39	170	156	188	71	65	7359	42	23	100	10	2	100	100	231	231	2569	241	4186
78363	Australia	Oceania	New South Wales		2012	female		other								109	39	170	156	188	71	65	7359	42	23	100	10	2	100	100	231	231	2569	241	4186
78364	Australia	Oceania	New South Wales		2012	female		other								109	39	170	156	188	71	65	7359	42	23	100	10	2	100	100	231	231	2569	241	4186
78365	Australia	Oceania	New South Wales		2012	female		other								109	39	170	156	188	71	65	7359	42	23	100	10	2	100	100	231	231	2569	241	4186
78366	Australia	Oceania	New South Wales		2012	female		throat swab								109	39	170	156	188	71	65	7359	42	23	100	10	2	100	100	231	231	2569	241	4186
78367	Australia	Oceania	New South Wales		2012	female		other								109	39	170	156	188	71	65	7359	42	23	100	10	2	100	100	231	231	2569	241	4186
78368	Australia	Oceania	New South Wales		2012	female		other								109	39	170	156	188	71	65	7359	42	23	100	10	2	100	100	231	231	2569	241	4186
78369	Australia	Oceania	New South Wales		2012	female		other								109	39	170	156	188	71	65	7359	42	23		10	2	100	100			2569	241	4186
78370	Australia	Oceania	New South Wales		2012	female		other								109	39	170	156	188	71	65	7359	42	23	100	10	2	100	100	231	231	2569	241	4186
78371	Australia	Oceania	New South Wales		2012	female		other								109	39	170	156	188	71	65	7359	42	23	100	10	2	100	100	231	231	2569	241	4186
78372	Australia	Oceania	New South Wales		2012	female		throat swab								109	39	170	156	188	71	65	7359	42	23	100	10	2	100	100	231	231	2569	241	4186
78373	Australia	Oceania	New South Wales		2012	female		other								109	39	170	156	188	71	65	7359	42	23	100	10	2	100	100	231	231	2569	241	4186
78374	Australia	Oceania	New South Wales		2012	female		other								109	39	170	156	188	71	65	7359	42	23	100	10	2	100	100	231	231	2569	241	4186
78375	Australia	Oceania	New South Wales		2012	female		other								109	39	170	156	188	71	65	7359	42	23	100	10	2	100	100	231	231	2569	241	4186
78376	Australia	Oceania	New South Wales		2012	female		throat swab								109	39	170	156	188	71	65	7359	42	23	100	10	2	100	100	231	231	2569	241	4186
78377	Australia	Oceania	New South Wales		2012	female		other								109	39	170	156	188	71	65	7359	42	23	100	10	2	100	100	231	231	2569	241	4186
78378	Australia	Oceania	New South Wales		2012	female		throat swab								109	39	170	156	188	71	65	7359	42	23	100	10	2	100	100	231	231	2569	241	4186
78379	Australia	Oceania	New South Wales		2012	female		other								109	39	170	156	188	71	65	7359	42	23	100	10	2	100	100	231	231	2569	241	4186
78380	Australia	Oceania	New South Wales		2012	female		other								109	39	170	156	188	71	65	7359	42	23	100	10	2	100	100	231	231	2569	241	4186
78381	Australia	Oceania	New South Wales		2012	female		other								109	39	170	156	188	71	65	7359	42	23	100	10	2	100	100	231	231	2569	241	4186
78382	Australia	Oceania	New South Wales		2012	female		other								109	39	170	156	188	71	65	7359	42	23	100	10	2	100	100	231	231	2569	241	4186
78383	Australia	Oceania	New South Wales		2012	female		throat swab								109	39	170	156	188	71	65	7359	42	23	100	10	2	100	100	231	231	2569	241	4186
78384	Australia	Oceania	New South Wales		2012	female		other								109	39	170	156	188	71	65	7359	42	23	100	10	2	100	100	231	231	2569	241	4186
78385	Australia	Oceania	New South Wales		2012	female		throat swab								109	39	170	156	188	71	65	7359	42	23	100	10	2	100	100	231	231	2569	241	4186
78386	Australia	Oceania	New South Wales		2012	female		throat swab								109	39	170	156	188	71	65	7359	42	23	100	10	2	100	100	231	231	2569	241	4186
78387	Australia	Oceania	New South Wales		2012	female		throat swab								109	39	170	156	188	71	65	7359	42	23	100	10	2	100	100	231	231	8931	241	15344
78388	Australia	Oceania	New South Wales		2012	female		other								109	39	170	156	188	71	65	7359	42	23	100	10	2	100	100	231	231	2569	241	4186
78389	Australia	Oceania	New South Wales		2014	female		other								109	39	170	156	188	71	65	7359	42	23	100	10	2	100	100	231	231	2569	241	4186
78390	Australia	Oceania	New South Wales		2014	female		other								109	39	170	156	188	71	65	7359	42	23	100	10	2	100	100	231	231	2569	241	4186
78391	Australia	Oceania	New South Wales		2014	female		other								109	39	170	156	188	71	65	7359	42	23	100	10	2	100	100	231	231	2569	241	4186
78392	Australia	Oceania	New South Wales		2014	female		other								109	39	170	156	188	71	65	7359	42	23	100	10	2	100	100	231	231	2569	241	4186
78393	Australia	Oceania	New South Wales		2014	female		other								109	39	170	156	188	71	65	7359	42	23	100	10	2	100	100	231	231	2569	241	4186
78394	Australia	Oceania	New South Wales		2014	female		other								109	39	170	156	188	71	65	7359	42	23	100	10	2	100	100	231	231	2569	241	4186
78395	Australia	Oceania	New South Wales		2014	female		other								109	39	170	156	188	71	65	7359	42	23	100	10	2	100	100	231	231	2569	241	4186
78396	Australia	Oceania	New South Wales		2014	female		rectal swab								109	39	170	156	188	71	65	7359	42	23	100	10	2	100	100	231	231	2569	241	4186
78397	Australia	Oceania	New South Wales		2014	female		throat swab								109	39	170	156	188	71	65	7359	42	23	100	10	2	100	100	231	231	2569	241	4186
78398	Australia	Oceania	New South Wales		2014	female		throat swab								109	39	170	156	188	71	65	7359	42	23	100	10	2	100	100	231	231	2569	241	4186
78399	Australia	Oceania	New South Wales		2014	female		other								109	39	170	156	188	71	65	7359	42	23	100	10	2	100	100	231	231	2569	241	4186
78400	Australia	Oceania	New South Wales		2014	female		other								109	39	170	156	188	71	65	7359	42	23	100	10	2	100	100	231	231	2569	241	4186
78401	Australia	Oceania	New South Wales		2014	female		throat swab								109	39	170	156	188	71	65	7359	42	23	100	10	2	100	100	231	231	2569	241	4186
78402	Australia	Oceania	New South Wales		2014	female		throat swab								109	39	170	156	188	71	65	7359	42	23	100	10	2	100	100	231	231	2569	241	4186
78403	Australia	Oceania	New South Wales		2014	female		throat swab								109	39	170	156	188	71	65	7359	42	23	100	10	2	100	100	231	231	2569	241	4186
78404	Australia	Oceania	New South Wales		2014	female		throat swab								109	39	170	156	188	71	65	7359	42	23	100	10	2	100	100	231	231	2569	241	4186
78405	Australia	Oceania	New South Wales		2014	female		other								109	39	170	156	188	71	65	7359	42	23	100	10	2	100	100	231	231	2569	241	4186
78406	Australia	Oceania	New South Wales		2014	female		throat swab								109	39	170	156	188	71	65	7359	42	23	100	10	2	100	100	231	231	4057	241	6759
78407	Australia	Oceania	New South Wales		2014	female		other								109	39	170	156	188	71	65	7359	42	23	100	10	2	100	100	231	231	2569	241	4186
78408	Australia	Oceania	New South Wales		2014	female		eye								109	39	170	156	188	71	65	7359	42	23	100	10	2	100	100	231	231	2569	241	4186
78409	Australia	Oceania	New South Wales		2014	female		other								109	39	170	156	188	71	65	7359	42	23	100	10	2	100	100	231	231	2569	241	4186
78410	Australia	Oceania	New South Wales		2014	female		other								109	39	170	156	188	71	65	7359	42	23	100	10	2	100	100	231	231	2569	241	4186
78411	Australia	Oceania	New South Wales		2014	female		throat swab								109	39	170	156	188	71	65	7359	42	23	100	10	2	100	100	231	231	2569	241	4186
78412	Australia	Oceania	New South Wales		2014	female		other								109	39	170	156	188	71	65	7359	42	23	100	10	2	100	100	231	231	2569	241	4186
78413	Australia	Oceania	New South Wales		2014	female		other								109	39	170	156	188	71	65	7359	42	23	100	10	2	100	100	231	231	2569	241	4186
78414	Australia	Oceania	New South Wales		2014	female		other								109	39	170	156	188	71	65	7359	42	23	100	10	2	100	100	231	231	8931	241	15344
78415	Australia	Oceania	New South Wales		2014	female		other								109	39	170	156	188	71	65	7359	42	23	100	10	2	100	100	231	231	2569	241	4186
78416	Australia	Oceania	New South Wales		2014	female		throat swab								109	39	170	156	188	71	65	7359	42	23	100	10	2	100	100	231	231	2569	241	4186
78417	Australia	Oceania	New South Wales		2014	female		other								109	39	170	156	188	71	65	7359	42	23	100	10	2	100	100	231	231	2569	241	4186
78418	Australia	Oceania	New South Wales		2014	female		other								109	39	170	156	188	71	65	7359	42	23	100	10	2	100	100	231	231	2569	241	4186
78419	Australia	Oceania	New South Wales		2014	female		other								109	39	170	156	188	71	65	7359	42	23	100	10	2	100	100	231	231	2569	241	4186
78420	Australia	Oceania	New South Wales		2014	female		throat swab								109	39	170	156	188	71	65	7359	42	23	100	10	2	100	100	231	231	4057	241	6759
78421	Australia	Oceania	New South Wales		2014	female		other								109	39	170	156	188	71	65	7359	42	23	100	10	2	100	100	231	231	2569	241	4186
78422	Australia	Oceania	New South Wales		2014	female		other								109	39	170	156	188	71	65	7359	42	23	100	10	2	100	100	231	231	2569	241	4186
78423	Australia	Oceania	New South Wales		2014	female		other								109	39	170	156	188	71	65	7359	42	23	100	10	2	100	100	231	231	2569	241	4186
78424	UK	Europe		London	2016											126	39	67	111	148	153	133	1580	25	166	1	100	100	100	42	1996		5759	29	9768
78425	UK	Europe		Glasgow	2014											126	39	67	111	148	153	133	1580	25	166	100	100	100	100	42	6166	63	5759	29	9768
78426	UK	Europe	Scotland		2016											126	39	67	111	148	153	133	1580	25	166	1	100	100	100	3	192	301	442	29	649
78427	UK	Europe		Brighton	2016											126	39	67	111	148	153	133	1580	669	1444	2	100	100	100	3				29
78428	UK	Europe		Manchester	2017											126	39	67	111	148	153	133	1580	25	166	1	100	100	21	3			442	29	649
78429	UK	Europe		Manchester	2012											126	39	67	111	148	153	133	1580	25	166	1	100	100	100	3	192	301	1790	29	2963
78430	UK	Europe		London	2016											126	39	67	111	148	153	133	1580	25	166	1	100	100	100	42	1996		5759	29	9768
78431	UK	Europe		London	2016											126	39	67	111	148	153	133	1580	25	166	1	100	100	100	3	192	301	442	29	649
78432	UK	Europe		Manchester	2017											126	39	67	111	148	153	133	1580	25	166	1	100	100	21	3			442	29	649
78433	UK	Europe		London	2017											126	39	67	111	148	153	133	1580	25	166	1	100	100	100	42	1996		5759	29	9768
78434	UK	Europe		Leeds	2016											126	39	67	111	148	153	133	1580		166	1	100	100	100	42			8289	29	14308
78435	UK	Europe		Southampton	2016											126	39	67	111	148	153	133	1580	25	166	1	100	100	100	42	1996		5759	29	9768
78436	UK	Europe		Leeds	2015											126	39	67	111	148	153	133	1580	25	166	1	100	100	100	42	1996		5759	29	9768
78437	UK	Europe		Gateshead	2017											126	39	67	111	148	153	133	1580	25	166	1	100	100	100	3	192	301	442	29	649
78438	UK	Europe		London	2016											126	39	67	111	148	153	133	1580	25	166	1	100	100	100	42	1996		5759	29	9768
78439	UK	Europe		Cardiff	2016											126	39	67	111	148	153	133	1580	25	166	1	100	100	100	42	1996		5759	29	9768
78440	UK	Europe	Scotland		2014											126	39	67	111	148	153	133	1580	25	166	1	100	100	100	42	1996		5759	29	9768
78441	UK	Europe	Cumbria		2016											126	39	67	111	148	153	133	1580	25	166	1	100	100	100	3	192	301	442	29	649
78442	UK	Europe		London	2016											126	39	67	111	148	153	133	1580	25	166	1	100	100	100	42	1996		5759	29	9768
78443	UK	Europe		London	2016											126	39	67	111	148	153	133	1580	25	166	1	100	100	100	42	1996		5759	29	9768
78444	UK	Europe		London	2016											126	39	67	111	148	153	133	1580	25	166	1	100	100	100	42	1996		5759	29	9768
78445	UK	Europe		Leeds	2012											126	39	67	111	148	153	133	1580	25	166	1	100	100	100	3	192	301	1790	29	2963
78446	UK	Europe		London	2016											126	39	67	111	148	153	133	1580		166	1	100	100	100	42			5759	29	9768
78447	UK	Europe	Scotland		2016											126	39	67	111	148	153	133	1580	25	166	100	100	100	100	42	6166	63	5759	29	9768
78448	UK	Europe	Northern Ireland		2016											126	39	67	111	148	153	133	1580	25	166	1	100	100	100	3	192	301	442	29	649
78449	UK	Europe		London	2016											126	39	67	111	148	153	133	1580	25	166	1	100	100	100	42	1996		5759	29	9768
78450	UK	Europe	Scotland		2014											126	39	67	111	148	153	133	1580	25	166	100	100	100	100	42	6166	63	5759	29	9768
78451	UK	Europe	Northern Ireland		2017											126	39	67	111	148	153	133	1580	25	166	1	100	100	100	3	192	301	442	322	13565
78452	UK	Europe		London	2016											126	39	67	111	148	153	133	1580	25	166	1	100	100	100	42	1996		5759	29	9768
78453	UK	Europe		Hull	2016											126	39	67	111	148	153	133	1580	25	1444	2	100	100	100	3	1038	1038	8068	29	13986
78454	UK	Europe	Scotland		2014											126	39	67	111	148	153	133	1580	25	166	100	100	100	100	42	6166	63	5759	29	9768
78455	UK	Europe		Leeds	2016											126	39	67	111	148	153	133	1580	25	166	1	100	100	100	42	1996		8289	29	14308
78456	UK	Europe		Gateshead	2017											126	39	67	111	148	153	133	1580	25	166	1	100	100	100	3	192	301	442	29	649
78457	UK	Europe	Scotland		2015											126	39	67	111	148	153	133	1580	25	166	1	100	100	100	3	192	301	1527	29	2475
78459	UK	Europe		Southampton	2016											126	39	67	111	148	153	133	1580	25	166	1	100	100	100	42	1996		5759	29	9768
78460	UK	Europe	Tayside		2015											126	39	67	111	148	153	133	1580	25	166	1	100	100	100	42	1996		5759	29	9768
78461	UK	Europe		Kettering	2016											126	39	67	111	148	153	133	1580	25	166	1	100	100	100	3	192	301	1527	29	2475
78462	UK	Europe		London	2016											126	39	67	111	148	153	133	1580	25	166	1	100	100	100	42	1996		5759	29	9768
78463	UK	Europe		Calderdale	2016											126	39	67	111	148	153	133	1580	25	166	1	100	100	100	42	1996		5759	29	9768
78464	UK	Europe	Scotland		2015											126	39	67	111	148	153	133	1580	25	166	1	100	100	100	3	192	301	1527	29	2475
78465	UK	Europe		London	2016											126	39	67	111	148	153	133	1580	25	166	1	100	100	100	42	1996		5759	29	9768
78466	Ireland	Europe		Limerick	2016											126	39	67	111	148	153	133	1580	25	166	1	100	100	21	3			533	29	797
78467	UK	Europe		Coventry	2016											126	39	67	111	148	153	133	1580	25	166	1	100	100	100	3	192	301	1527	29	2475
78468	UK	Europe	Scotland		2014											126	39	67	111	148	153	133	1580	25	166	100	100	100	100	42	6166	63	5759	29	9768
78469	UK	Europe	Teeside		2017											126	882	67	111	148	153	133	16470	25	166	1	100	100	100	3	192	301	442	29	649
78471	UK	Europe		Glasgow	2014											126	39	67	111	148	153	133	1580	25	166	100	100	100	100	42	6166	63	5759	29	9768
78472	UK	Europe		Glasgow	2014											126	39	67	111	148	153	133	1580	25	166	1	100	100	100	42	1996		5759	29	9768
78473	UK	Europe		Calderdale	2016											126	39	67	111	148	153	133	1580	25	166	1	100	100	100	42	1996		5759	29	9768
78474	UK	Europe		London	2017											126	39	67	111	148	153	133	1580	25	166	1	100	100	100	42	1996		5759	29	9768
78475	UK	Europe		Southend-on-Sea	2016											126	39	67	111	148	153	133	1580	25	166	1	100	100	100	42	1996		5759	29	9768
78476	UK	Europe		Leeds	2016											126	39	67	111	148	153	133	1580	25	166	1	100	100	100	42	1996		8289	29	14308
78477	UK	Europe		London	2016											126	39	67	111	148	153	133	1580	25	166	1	100	100	100	42	1996		5759	29	9768
78478	UK	Europe		Newcastle	2015											126	39	67	111	148	153	133	1580	25	166	1	100	100	100	3	192	301	1527	29	2475
78479	UK	Europe		Glasgow	2014											126	39	67	111	148	153	133	1580	25	166	100	100	100	100	42	6166	63	5759	29	9768
78717	Denmark	Europe			2006											109	39	170	111	148	153	65	1901	1	21	100	1	3	1	23	706	90	250	4	323
78718	Denmark	Europe			2006											59	39	67	157	147	153	133	1893	25	285	100	100	2	1	1	142	3035	262	25	370
78719	Denmark	Europe			2007											59	39	67	157	147	153	133	1893	25	285	100	100	2	1	1	142	3035	1986	25	12956
78720	Denmark	Europe			2007											435	39	67	158	148	71	65	9364	38	228	100	7	26	1	12	567	247	7536	137	12957
78721	Denmark	Europe			2008											730	112	170	189	148	153	133	11722	24	166	100	100	2	100	13	56	55	1143	39	1780
78722	Denmark	Europe			2009											109	39	170	111	148	153	65	1901	1	266	100	1	3	1	11	90	90	1914	110	3158
78723	Denmark	Europe			2009											109	39	67	156	152	71	65	1594	5	17	100	100	1	100	100	20	20	18	1769	9817
78724	Denmark	Europe			2010											59	39	67	157	148	153	65	1599	10	294	100	14	2	100	3	1424	42	435	188	645
78725	Denmark	Europe			2013											109	39	170	111	148	153	65	1901	1	266	100	1	3	1	11	90	90	1914	110	3158
78726	Denmark	Europe			2013											109	39	170	111	148	153	65	1901	1	266	100	1	3	1	11	90	90	1903	110	3149
78727	Denmark	Europe			2013											59	39	170	78	149	154	65	8130	54	228	100	1	22	100	4	1455		461	2215	12958
78728	Denmark	Europe			2013											126	39	67	238	148	153	133	9363	9	166	100	100	100	100	1	63	63	1808	29	2992
78729	Denmark	Europe			2013											109	39	170	111	148	153	65	1901	1	266	100	1	3	1	11	90	90	5859	110
78730	Denmark	Europe			2013											59	39	67	158	148	71	65	1588	38	228	100	7	15	1	8	1356	309	7537	137	12959
78731	Denmark	Europe			2013											59	39	67	158	148	71	65	1588	38	228	100	7	55	1	12	875	247	997	98	4644
78732	Denmark	Europe			2013											109	39	67	156	152	71	65	1594	5	17	100	100	1	100	100	20	20	18	27	25
78733	Denmark	Europe			2013											59	39	67	158	148	71	65	1588	38	2380	100	7	15	1	12	1454	247	7538	1370	12960
78734	Denmark	Europe			2013											109	39	764	237	148	153	65	11177	62	22	100	100	2	100	100	568	3087	1257	6	1993
78735	Denmark	Europe			2013											126	39	170	238	734	153	133	11428	9	166	100	100	100	100	1	63	63		29
78736	Denmark	Europe			2013											59	39	67	158	148	71	65	1588	38	228	100	7	15	1	12	247	247	7540	137	12961
78737	Denmark	Europe			2013											109	39	170	111	148	153	65	1901	1	266	100	1	3	1	11	90	90	1903	110	3149
78738	Denmark	Europe			2013											59	39	67	158	148	71	65	1588	38	228	100	7	55	1	12	875	247	997	836	10425
78739	Denmark	Europe			2013											126	39	67	111	148	153	65	7365	18	23	100	5	6	1	3	1451		1164	21	12962
[truncated: 6,326 more rows]

## Sheet: 611 isolates
id	country	continent	region	town_or_city	year	sex	disease	source	azithromycin_mic	cefixime_mic	cefixime_SIR	ceftriaxone_mic	ceftriaxone_SIR	ciprofloxacin_mic	ciprofloxacin_SIR	abcZ	adk	aroE	fumC	gdh	pdhC	pgm	ST (MLST)	'mtrR	NEIS1753	NG_23S	NG_gyrA	NG_parC	NG_ponA	NG_porB	ST (NG STAR)	CC (NG STAR)	NG-MAST_porB	NG-MAST_tbpB	ST (NG MAST v2.0)
31505	France	Europe			2011	male			0.38	3	R	2	R	32	R	109	39	170	111	148	153	65	1901	1	500	100	1	3	1	11	16	90	908	110	1407
32075	Spain	Europe			2012				0.75	4	R	2	R	32	R	109	39	170	111	148	153	65	1901	1	500	100	1	3	1	11	16	90	908	110	1407
78607	Canada	North America	United Kingdom		2012				0.5	4	R	2	R	16	R	109	39	170	111	148	153	65	1901	1	500	100	1	3	1	11	16	90	908	110	1407
37029	USA	North America	Ohio		2007				0.25	1	R	1	R	0.125	R	126	39	67	156	149	153	65	11411	25	517	100	5	2	1	100	380		11204	2923	19361
63682	China	Asia			2017	male	uncomplicated gonorrhoea	urethral swab				1	R			126	39	67	157	148	153	65	1903	1	1548	100	7	3	1	12	1143	233		21
88866	France	Europe		Quimper	2010	male		urethral swab	1	2	R	1	R	32	R	109	39	170	111	148	153	65	1901	1	500	100	1	3	1	11	16	90	908	110	1407
117544	Cameroon	Africa			2020	male	uncomplicated gonorrhoea	urethral swab	256			1	R	1.5	R	59	39	67	78	148	153	65	7363	49	294	100	7	183	1	13	4931	1603	90	24	1856
118224	Cameroon	Africa			2020	male	uncomplicated gonorrhoea	urethral swab	256			1	R	1.5	R	59	39	67	78	148	153	65	7363	49	294	100	7	183	1	13	4931	1603	90	24	1856
153973	China	Asia	Hong Kong		2015	male		urethral swab	0.5	2	R	1	R	32	R	126	39	67	157	148	153	65	1903	1	1548	100	7	3	1	8	233	233	1053	21	3435
154014	China	Asia	Hong Kong		2017	male		urethral swab	0.5	2	R	1	R	32	R	126	39	67	157	148	153	65	1903	1	1548	100	7	3	1	8	233	233	2747	21	15240
160727	USA	North America	West		2019	male			0.25	1	R	1	R	16	R	109	39	170	111	148	153	65	1901	1	1548	100	7	3	1	8	233	233	7083	1036	12108
108263	Japan	Asia		Osaka	2015	male	uncomplicated gonorrhoea	urethral swab	0.5	1.5	R	0.75	R	32	R	126	39	67	157	148	153	65	1903	1	1548	100	7	3	1	8	233	233	1053	21	3435
31504	Germany	Europe			2011	male			0.19	0.75	R	0.5	R	32	R	109	39	170	111	148	153	65	1901	1	498	100	1	3	1	11	1582	90	908	110	1407
37045	USA	North America	Oklahoma		2012				0.5	1	R	0.5	R	0.015	S	59	39	67	157	147	153	133	1893	25	285	100	100	2	1	16	198	139		5
61379	Australia	Oceania			2013	female			1	1.5	R	0.5	R	32	R	59	39	67	78	148	153	65	7363	51	1551	100	2	5	1	8	227	348	1059	10	4015
63365	Japan	Asia			2017	male	uncomplicated gonorrhoea	other	0.25			0.5	R	32	R	109	39	67	157	148	71	65	13429	1	1548	100	7	3	1	8	233	233	3457	2601	16186
63678	China	Asia			2018	male	uncomplicated gonorrhoea	urethral swab	2			0.5	R			126	39	67	111	148	153	65	7365	1	1548	100	7	3	13	12	1621	233	3462	21
63679	China	Asia			2018	male	uncomplicated gonorrhoea	urethral swab	1			0.5	R			126	39	67	111	148	153	65	7365	1	1548	100	7	3	13	12	1621	233	3462	21
86423	China	Asia	Zhejiang		2012			urethral swab				0.5	R	8	R	109	39	170	111	148	153	65	1901	1	266	100	1	23	1	11	627	90	6076	110	10332
86463	China	Asia	Guangxi		2013			urethral swab				0.5	R	16	R	126	39	170	158	148	153	65	10899	19	23	1	7	3	1	8	202	73	1879	33	3102
88867	Australia	Oceania			2013	female		female reproductive tract	1	2	R	0.5	R	32	R	59	39	67	78	148	153	65	7363	51	1551	100	2	5	1	8	227	348	1059	10	4015
107851	Australia	Oceania			2013		uncomplicated gonorrhoea		1	1.5	R	0.5	R	32	R	59	39	67	78	148	153	65	7363	51	1551	100	2	5	1	8	227	348	1059	10	4015
107854	Australia	Oceania			2018		uncomplicated gonorrhoea		256			0.5	R			126	39	170	158	148	786	65	12039	19	1548	1	7	3	1	8	996	73	9812	2479	16848
108019	Canada	North America			2018		uncomplicated gonorrhoea		0.5	2	R	0.5	R	32	R	126	39	67	157	148	153	65	1903	1	1548	100	7	3	1	8	233	233	1053	21	3435
108258	Japan	Asia	Hyogo		2016	female	uncomplicated gonorrhoea	female reproductive tract	0.19	1.5	R	0.5	R	32	R	126	39	67	157	148	153	65	1903	1	1548	100	7	3	1	8	233	233	1053	21	3435
108259	Japan	Asia		Osaka	2017	male	uncomplicated gonorrhoea	urethral swab	0.125	1.5	R	0.5	R	32	R	126	39	67	157	148	153	65	1903	1	1548	100	7	3	1	8	233	233	3457	2601	16186
108260	Japan	Asia	Hyogo		2017	male	uncomplicated gonorrhoea	urethral swab	0.19	1.5	R	0.5	R	32	R	126	39	67	157	148	153	65	1903	1	1548	100	7	3	1	8	233	233	3457	2601	16186
108261	Japan	Asia		Osaka	2015	male	uncomplicated gonorrhoea	urethral swab	0.25	1	R	0.5	R	32	R	126	39	67	157	148	153	65	1903	1	1548	100	7	3	1	8	233	233	1053	21	3435
108262	Japan	Asia		Osaka	2015	male	uncomplicated gonorrhoea	urethral swab	0.25	1	R	0.5	R	32	R	126	39	67	157	148	153	65	1903	1	1548	100	7	3	1	8	233	233	1053	21	3435
108520	Argentina	South America			2014	male		urethral swab	1	0.5	R	0.5	R	0.032	I	876	39	67	111	148	153	65	13637	1	285	100	100	2	1	8	139	139	7592	33	13064
109446	USA	North America	New York	New York City	2012	female			0.032	0.016	S	0.5	R	0.006	S	59	299	170	111	188	71	223	16738	15	20	100	100	7	100	100	84	190	18	27	25
128775	Spain	Europe			2018				0.25	1.5	R	0.5	R	32	R	126	39	67	157	148	153	65	1903	1	1548	100	7	3	1	8	233	233	1053	21	3435
154053	China	Asia	Hong Kong		2018	male		urethral swab	0.125	1	R	0.5	R	8	R	59	39	67	158	148	153	65	7827	19	5196	100	1	9	1	11			1135	4	7469
154063	China	Asia	Hong Kong		2018	male		urethral swab	0.25	2	R	0.5	R	8	R	126	39	67	157	148	153	65	1903	1	1548	100	7	3	1	21	1605	233	10626	21	18267
154144	China	Asia	Hong Kong		2014	male		urethral swab	0.125	2	R	0.5	R	16	R	59	39	67	78	148	153	65	7363	33	5226	100	2	5	1	8			4118	10	6857
157714	UK	Europe			2018				256	2	R	0.5	R	32	R	126	39	170	158	148	786	65	12039	19	1548	1	7	3	1	8	996	73	9812	2479	16848
157715	Japan	Asia			2015				0.5	1	R	0.5	R	32	R	126	39	67	157	148	153	65	1903	1	1548	100	7	3	1	8	233	233	1053	21	3435
109473	USA	North America	New York	New York City	2012				0.5	0.19	R	0.47	R	8	R	435	39	170	111	148	153	65	7823	1	266	100	1	3	1	3	250	90	6861	110	11690
109875	USA	North America	New York	New York City	2013	male			0.19	0.064	S	0.47	R	2	R	435	39	170	111	148	153	65	7823	1	291	100	7	6	1	12	265	345	543	1692	9679
27323	USA	North America	Pennsylvania		2010				0.5	0.25	R	0.25	R	16	R	109	39	170	111	148	153	65	1901	1	266	100	1	3	1	11	90	90	2078	110	3431
27433	USA	North America	Hawaii		2010				0.5	0.25	R	0.25	R	32	R	109	39	170	111	148	153	65	1901	1	266	100	1	3	1	11	90	90	908	110	1407
27440	USA	North America	Ohio		2010				1	0.5	R	0.25	R	16	R	109	39	170	111	148	153	65	1901	2	266	100	1	3	1	8	255	90	14	4	437
37034	USA	North America	Nevada		2008				0.5	1	R	0.25	R	6	R	109	39	170	111	148	153	65	1901	1	660	100	1	3	1	11	1587	90	11205	110	19363
37068	USA	North America	Pennsylvania		2012				2	1	R	0.25	R	16	R	109	39	170	78	148	153	65	7360	1	266	100	1	3	1	11	90	90	908	110	1407
61633	Japan	Asia	Aichi		2015				0.25	0.5	R	0.25	R			59	39	67	78	148	153	65	7363	33	1822	100	2	5	1	100	3209	348		10
61644	Japan	Asia		Gifu	2015				0.25	0.5	R	0.25	R			59	39	67	78	148	153	65	7363	25	14	100	2	5	1	8	1229	348	8258	10	14256
61650	Japan	Asia	Aichi		2015				0.5	0.5	R	0.25	R			59	39	67	78	148	153	65	7363	25	14	100	2	5	1	8	1229	348	4065	10	6778
78572	Canada	North America	Ontario		2010	female			0.5	0.063	S	0.25	R	16	R	109	39	170	111	148	153	65	1901	1	21	100	1	3	1	8	26	127	4	49	3550
86064	China	Asia	Guangdong		2012			urethral swab				0.25	R	32	R	126	39	170	111	146	153	65	10314	1	1516	100	1	3	1	8	1109	127	182	870	10378
86131	China	Asia	Hainan		2012			urethral swab				0.25	R	2	R	59	39	67	158	148	153	65	7827	47	284	100	7	21	1	13	2762	2351	5692	4	9652
86218	China	Asia		Shenzhen	2013			urethral swab				0.25	R	16	R	126	39	67	78	148	153	65	1600	1	529	100	7	15	1	4	929	514	7879	33	13663
86302	China	Asia	Sichuan		2012			urethral swab				0.25	R	16	R	59	39	67	78	147	153	65	11648	1	287	100	7	3	1	12	346	428	543	1952	11245
86303	China	Asia	Sichuan		2012			urethral swab				0.25	R	16	R	126	39	67	111	148	153	65	7365	1	875	100	21	3	1	8	2793	1696	1053	21	3435
86304	China	Asia	Sichuan		2012			urethral swab				0.25	R	16	R	435	39	170	111	148	153	65	7823	1	291	100	7	2	1	8	114	345	2022	186	11241
86305	China	Asia	Sichuan		2012			urethral swab				0.25	R	16	R	109	39	67	111	147	153	65	6960	1	290	100	7	3	1	8	1118	1118	130	1951	11243
86306	China	Asia	Sichuan		2012			urethral swab				0.25	R	16	R	59	39	67	78	148	154	65	1597	1	287	100	7	3	1	4	1102	428	1132	4	2083
86307	China	Asia	Sichuan		2012			urethral swab				0.25	R	16	R	126	39	170	111	148	153	65	7822	19	23	100	7	3	1	8	73	73	581	137	8784
86310	China	Asia	Sichuan		2012			urethral swab				0.25	R	16	R	126	39	67	111	148	153	65	7365	1	875	100	7	3	1	11	1705	1696	184	4	1433
86311	China	Asia	Sichuan		2012			urethral swab				0.25	R	16	R	59	39	170	111	148	153	133	11969	1	288	100	7	3	1	12	1148	199	731	75	11236
86316	China	Asia	Hainan		2013			urethral swab				0.25	R	16	R	59	39	67	158	148	153	65	7827	19	284	100	1	31	1	8	1101	38	1053	4	2318
86321	China	Asia	Sichuan		2013							0.25	R	16	R	59	39	67	78	148	153	65	7363	19	14	100	2	5	1	8	4	348	917	10	1424
86332	China	Asia	Hainan		2013			urethral swab				0.25	R	2	R	59	39	67	78	148	153	133	1587	47	290	100	7	21	1	13	1554	2351	6535	33	11203
86340	China	Asia	Hainan		2012			urethral swab				0.25	R	2	R	126	39	67	78	148	153	65	1600	192	285	100	7	1	1	8	2479		700	324	8138
86341	China	Asia	Hainan		2012			urethral swab				0.25	R	2	R	59	39	67	158	148	71	65	1588	47	287	100	7	21	1	14	2352	2351	6529	21	11195
86370	China	Asia	Guangxi		2012			urethral swab				0.25	R	16	R	59	39	67	78	148	153	65	7363	19	14	100	2	5	1	8	4	348	917	10	1424
86401	China	Asia	Guangdong		2012			urethral swab				0.25	R	16	R	109	39	67	111	148	153	133	7367	1	166	100	1	22	1	11	1105	90	6015	1817	10241
86402	China	Asia	Guangdong		2012			urethral swab				0.25	R	32	R	126	39	67	111	148	153	65	7365	1	875	100	7	3	1	11	1705	1696	6016	1818	10242
86403	China	Asia	Guangdong		2012			urethral swab				0.25	R	32	R	109	39	67	111	148	153	133	7367	1	166	100	1	22	1	11	1105	90	1135	446	1768
86404	China	Asia	Guangdong		2012			urethral swab				0.25	R	32	R	126	39	67	111	148	153	65	7365	1	875	100	7	3	1	11	1705	1696	6016	1818	10242
86407	China	Asia	Guangdong		2012			other				0.25	R	4	R	126	39	170	111	149	153	65	12514	19	287	100	7	3	1	12	1104	73	1226	137	10339
86408	China	Asia	Guangdong		2012			urethral swab				0.25	R	4	R	126	39	67	78	148	153	65	1600	1	529	100	7	15	1	8	513	514	1733	156	2841
86447	China	Asia	Chongqing		2013			urethral swab				0.25	R	16	R	126	39	170	111	146	153	65	10314	1	288	1	1	121	1	8	2813	127	6480	858	11115
86455	China	Asia	Hainan		2013			urethral swab				0.25	R	8	R	109	39	67	111	148	153	133	7367	1	23	100	7	3	1	8	470	73	3029	1036	5062
86457	China	Asia	Hainan		2012			urethral swab				0.25	R	16	R	109	39	170	78	148	153	65	7360	25	284	100	7	134	1	8	3240	497	4	752	4539
86460	China	Asia		Tianjin	2011			urethral swab				0.25	R	32	R	59	39	67	78	148	153	65	7363	19	14	100	2	5	1	8	4	348	917	10	1424
88351	Canada	North America	British Columbia		2013	male		urethral swab	16	0.25	R	0.25	R			109	39	170	111	148	153	65	1901	1	266	2	1	3	1	11	91	90	1914	110	3158
107855	Australia	Oceania			2018		uncomplicated gonorrhoea		256			0.25	R			126	39	170	158	148	786	65	12039	19	1548	1	7	3	1	8	996	73	9812	2479	16848
107933	USA	North America			2015		uncomplicated gonorrhoea		1	0.25	R	0.25	R	16	R	109	39	170	111	148	153	65	1901	1	266	100	1	3	1	11	90	90	908	110	1407
107946	USA	North America			2014		uncomplicated gonorrhoea		1	0.25	R	0.25	R	16	R	126	39	67	238	148	153	133	9363	39	166	100	100	100	100	11	193	193	10469	29	17950
108575	Argentina	South America			2015	male		urethral swab	1	0.25	R	0.25	R	16	R	109	39	170	111	148	153	65	1901	1	266	100	1	3	1	11	90	90	908	110	1407
108583	Argentina	South America			2015	male		urethral swab	0.03	0.125	S	0.25	R	4	R	59	39	170	111	148	153	65	7371	1	288	100	1	3	1	14	937	127	147	2582	16032
115870	France	Europe			2010				0.25	0.5	R	0.25	R	0.008	S	109	39	67	111	148	153	65	1579	1	285	100	100	2	1	8	139	139	1678	33	6711
153982	China	Asia	Hong Kong		2016	male		urethral swab	0.5	0.25	R	0.25	R	16	R	109	39	170	78	148	153	65	7360	25	284	100	7	53	1	8	497	497	4	752	4539
154032	China	Asia	Hong Kong		2017	male		urethral swab	0.25	1	R	0.25	R	16	R	109	39	170	111	148	153	65	1901	1	3177	100	7	3	1	4	4854	199	9283	110	15890
154115	China	Asia	Hong Kong		2014	male		urethral swab	0.5	0.25	R	0.25	R	16	R	126	39	67	78	148	1274	65	18455	1	3075	100	7	3	1	8	1709	199	5990	831	10227
154118	China	Asia	Hong Kong		2014	male		urethral swab	0.25	0.25	R	0.25	R	16	R	109	39	170	78	148	153	65	7360	25	284	100	7	53	1	8	497	497	4	752	4539
157713	Austria	Europe			2011				0.25	0.5	R	0.25	R	32	R	109	39	170	111	148	153	65	1901	1	498	100	1	3	1	11	1582	90	908	110	1407
31623	Norway	Europe			2009				0.25	0.38	R	0.19	R	32	R	109	39	170	111	148	153	65	1901	1	266	100	1	3	1	11	90	90	908	110	1407
31634	Spain	Europe			2010	male			0.5	0.19	R	0.19	R	32	R	109	39	170	111	148	153	65	1901	1	266	100	1	3	1	11	90	90	908	110	1407
31955	Vietnam	Asia			2011	male			0.75	0.094	S	0.19	R	32	R	59	39	67	78	147	154	65	11231	1	287	100	7	3	1	12	346	428	543	107	4676
107852	USA	North America	New York	New York City	2013	male	uncomplicated gonorrhoea		1	0.125	S	0.19	R	0.016	S	109	39	67	111	148	153	65	1579	1	285	100	100	2	1	8	139	139		33
107856	Portugal	Europe			2019		uncomplicated gonorrhoea		0.75	0.38	R	0.19	R	4	R	126	39	170	111	148	153	65	7822	122	288	100	7	3	1	14	1387	1387	5136	33	14994
109838	USA	North America	New York	New York City	2012	male			0.19	0.094	S	0.19	R	16	R	109	39	170	78	148	153	65	7360	59	287	100	7	15	1	8	6290	428	130	107	2443
109847	USA	North America	New York	New York City	2013	male			0.25	0.023	S	0.16	R	8	R	109	39	170	111	148	153	65	1901	1	4384	100	1	3	1	3			28
27309	USA	North America	Nevada		2010				0.5	0.25	R	0.125	S	16	R	109	39	170	111	148	153	65	1901	1	266	100	1	3	1	11	90	90	11180	110	19329
27310	USA	North America	Illinois		2010				1	0.25	R	0.125	S	16	R	109	39	170	111	148	153	65	1901	1	266	100	1	3	1	11	90	90	11181	110	19330
27315	USA	North America	Illinois		2009				1	0.25	R	0.125	S	16	R	109	39	170	111	148	153	65	1901	1	266	100	1	3	1	11	90	90	908	110	1407
27328	USA	North America	California		2009				1	0.25	R	0.125	S	16	R	109	39	170	111	148	153	65	1901	1	266	100	1	3	1	11	90	90	11182	110	19331
27329	USA	North America	New York		2010				1	0.25	R	0.125	S	16	R	109	39	170	111	148	153	65	1901	1	266	100	1	3	1	11	90	90	908	110	1407
27335	USA	North America	Oregon		2010				0.25	0.25	R	0.125	S	16	R	109	39	170	111	148	153	65	1901	1	266	100	1	3	1	11	90	90	1900	110	3128
27341	USA	North America	Nevada		2009				1	0.25	R	0.125	S	16	R	109	39	170	111	148	153	65	1901	1	266	100	1	3	1	11	90	90	11180	110	19329
27345	USA	North America	North Carolina		2010				0.5	0.25	R	0.125	S	16	R	109	39	170	111	148	153	65	1901	1	266	100	1	3	1	11	90	90	908	110	1407
27357	USA	North America	California		2009				1	0.25	R	0.125	S	32	R	109	39	170	111	148	153	65	1901	1	266	100	1	3	1	11	90	90	11182	110	19331
27370	USA	North America	Arizona		2009				1	0.25	R	0.125	S	16	R	109	39	170	111	148	153	65	1901	1	266	100	1	3	1	11	90	90	2237	110	3709
27373	USA	North America	Illinois		2010				0.5	0.5	R	0.125	S	16	R	109	39	170	111	148	153	65	1901	1	266	100	1	3	1	11	90	90	908	110	1407
27382	USA	North America	Nevada		2010				1	0.25	R	0.125	S	16	R	109	39	170	111	148	153	65	1901	1	266	100	1	3	1	11	90	90	11180	110	19329
27390	USA	North America	Nevada		2009				1	0.25	R	0.125	S	16	R	109	39	170	111	148	153	65	1901	1	266	100	1	3	1	11	90	90	11182	110	19331
27392	USA	North America	Oregon		2010				0.25	0.5	R	0.125	S	16	R	109	39	170	111	148	153	65	1901	1	266	100	1	3	1	11	90	90	1900	110	3128
27398	USA	North America	California		2010				1	0.25	R	0.125	S	32	R	109	39	170	111	148	153	65	1901	1	266	100	1	3	1	11	90	90	908	110	1407
27406	USA	North America	California		2009				0.5	0.25	R	0.125	S	16	R	109	39	170	111	148	153	65	1901	1	266	100	1	3	1	11	90	90	1903	110	3149
27429	USA	North America	Illinois		2009	male			1	0.25	R	0.125	S	16	R	109	39	170	111	148	153	65	1901	1	266	100	1	3	1	11	90	90	908	110	1407
27430	USA	North America	Minnesota		2010				1	0.25	R	0.125	S	16	R	109	39	170	111	148	153	65	1901	1	266	100	1	3	1	11	90	90	908	110	1407
27438	USA	North America	California		2010				0.5	0.25	R	0.125	S	16	R	109	39	170	111	148	153	65	1901	1		100	1	3	1	11			908	110	1407
27444	USA	North America	California		2009				0.5	0.5	R	0.125	S	32	R	109	39	170	111	148	153	65	1901	1	266	100	1	3	1	11	90	90	908	110	1407
27446	USA	North America	California		2010				1	0.25	R	0.125	S	16	R	109	39	170	111	148	153	65	1901	1	266	100	1	3	1	11	90	90	908	110	1407
27448	USA	North America	California		2010				0.5	0.5	R	0.125	S	16	R	109	39	170	111	148	153	65	1901	1	266	100	1	3	1	11	90	90	908	110	1407
27469	USA	North America	Nevada		2009				1	0.25	R	0.125	S	16	R	109	39	170	111	148	153	65	1901	1	266	100	1	3	1	11	90	90	908	110	1407
31458	Norway	Europe			2009				0.75	0.19	R	0.125	S	32	R	109	39	170	111	148	153	65	1901	1	266	100	1	3	1	11	90	90	1903	110	3149
31462	France	Europe			2008	male			0.5	0.125	S	0.125	S	32	R	109	39	170	111	148	153	65	1901	1	266	100	1	3	1	11	90	90	1914	110	3158
31494	Slovenia	Europe			2010	male			0.5	0.125	S	0.125	S	32	R	109	39	170	111	148	153	65	1901	1	266	100	1	3	1	11	90	90	908	110	1407
31652	Slovenia	Europe			2011	female			0.5	0.19	R	0.125	S	32	R	109	39	170	111	148	153	65	1901	1	266	100	1	3	1	11	90	90	908	110	1407
31699	Japan	Asia			2005	female			0.75	0.19	R	0.125	S	32	R	59	39	67	78	148	153	65	7363	19	14	100	2	5	1	11	321	348	2508	10	4115
31733	Japan	Asia			2010	male			0.25	0.38	R	0.125	S	32	R	109	39	170	111	148	153	65	1901	1	525	100	1	3	1	8	1399	127	1785	110	2958
31734	Philippines	Asia			2010	male			0.38	0.25	R	0.125	S	32	R	109	39	170	111	148	153	65	1901	1	266	100	1	3	1	11	90	90	908	110	1407
31777	Japan	Asia			2005	male			0.5	0.25	R	0.125	S	32	R	59	39	67	78	148	153	65	7363	19	14	100	2	5	1	11	321	348	2508	10	4115
31784	Slovenia	Europe			2009	male			0.5	0.125	S	0.125	S	32	R	109	39	170	111	148	153	65	1901	1	266	100	1	23	1	11	627	90	908	110	1407
31954	Vietnam	Asia			2011	male			0.25	0.064	S	0.125	S	32	R	435	39	170	111	149	153	65	11230	1	291	100	7	3	1	8	345	345	4637	156	7741
37023	USA	North America	Florida		2005				0.5	0.25	R	0.125	S	8	R	109	39	170	111	148	153	65	1901	1	266	100	1	3	1	11	90	90	908	110	1407
37028	USA	North America	California		2007				1	0.25	R	0.125	S	16	R	109	39	170	111	148	153	65	1901	1	266	100	1	3	1	11	90	90	908	110	1407
37031	USA	North America	Michigan		2007				0.5	0.032	S	0.125	S	32	R	109	39	170	111	148	153	65	1901	1	21	100	1	3	1	8	26	127	223	4	1342
37035	USA	North America	Arizona		2008				0.5	0.25	R	0.125	S	16	R	109	39	170	111	148	153	65	1901	1	266	100	1	3	1	11	90	90	908	110	1407
37040	USA	North America	Illinois		2012				1	0.25	R	0.125	S	16	R	109	39	170	111	148	153	65	1901	1	266	100	1	3	1	11	90	90	908	110	1407
37047	USA	North America	Illinois		2012				0.5	0.25	R	0.125	S	16	R	109	39	170	111	148	153	65	1901	1	266	100	1	3	1	11	90	90	2551	110	4512
37048	USA	North America			2012				0.5	0.25	R	0.125	S	16	R	109	39	170	111	148	153	65	1901	1	266	100	1	3	1	11	90	90	1914	110	3158
37052	USA	North America			2012				0.5	0.25	R	0.125	S	8	R	109	39	170	111	148	153	65	1901	1	266	100	1	3	1	11	90	90	1914	110	3158
37058	USA	North America	New Mexico		2012				1	0.25	R	0.125	S	8	R	109	39	170	111	148	153	65	1901	1	266	100	1	3	1	11	90	90	908	110	1407
37059	USA	North America	California		2012				0.5	0.25	R	0.125	S	16	R	109	39	170	111	148	153	65	1901	1	266	100	1	3	1	11	90	90	908	110	1407
37062	USA	North America	New Mexico		2012				1	0.25	R	0.125	S	8	R	109	39	170	111	148	153	65	1901	1	266	100	1	3	1	11	90	90		110
37064	USA	North America	Nevada		2012				0.5	0.25	R	0.125	S	16	R	109	39	170	111	148	153	65	1901	9	266	100	1	3	1	11	196	90	1914	110	3158
37070	USA	North America	California		2012				0.5	0.25	R	0.125	S	16	R	109	39	170	111	148	153	65	1901	1	266	100	1	3	1	11	90	90	1914	110	3158
37076	USA	North America	Oregon		2012				0.5	0.25	R	0.125	S	16	R	109	39	170	111	148	153	65	1901	9	266	100	1	3	1	11	196	90	1914	110	3158
37077	USA	North America	California		2012				1	0.25	R	0.125	S	16	R	109	39	170	111	148	153	65	1901	1	266	100	1	3	1	8	194	90		110
37166	USA	North America			2011				0.5	0.25	R	0.125	S	16	R	109	39	170	111	148	153	65	1901	1	266	100	1	3	1	11	90	90	2237	110	3709
37267	USA	North America	Nevada		2007				1	0.125	S	0.125	S	16	R	109	39	170	111	148	153	65	1901	1	266	100	1	3	1	11	90	90	908	110	1407
37294	USA	North America	New York		2011				2	0.125	S	0.125	S	16	R	109	39	170	111	148	153	65	1901	1	266	100	1	3	1	11	90	90	908	110	1407
37424	USA	North America	California		2011				0.5	0.25	R	0.125	S	32	R	109	39	170	111	148	153	65	1901	1	266	17	1	3	1	11	709	90	3669	110	6200
37443	USA	North America	Colorado		2011				2	0.25	R	0.125	S	16	R	109	39	170	111	148	153	65	1901	1	266	2	1	3	1	11	91	90	2623	110	4269
37450	USA	North America	California		2010				0.5	0.5	R	0.125	S	16	R	109	39	170	111	148	153	65	1901	1	266	100	1	3	1	11	90	90	908	110	1407
37556	USA	North America	California		2013				0.5	0.25	R	0.125	S	16	R	109	39	170	111	148	153	65	1901	1	266	100	1	3	1	11	90	90	908	110	1407
37561	USA	North America	Florida		2013				0.5	0.25	R	0.125	S	16	R	109	39	170	111	148	153	65	1901	1	266	100	1	3	1	11	90	90	908	110	1407
37563	USA	North America			2011				0.25	0.25	R	0.125	S	16	R	109	39	170	111	148	153	65	1901	1	266	100	1	3	1	11	90	90	1900	110	3128
37575	USA	North America	Minnesota		2011				1	0.5	R	0.125	S	16	R	109	39	170	111	148	153	65	1901	1	531	100	1	3	1	11	951	90	4576	110	19144
37576	USA	North America			2011				0.5	0.25	R	0.125	S	16	R	109	39	170	111	148	153	65	1901	1	266	100	1	3	1	11	90	90	1914	110	3158
37583	USA	North America	Hawaii		2011				0.5	0.25	R	0.125	S	16	R	109	39	170	111	148	667	65	10312	1	266	100	1	3	1	11	90	90	908	110	1407
37584	USA	North America	California		2011				1	0.25	R	0.125	S	32	R	109	39	170	111	148	153	65	1901	1	266	100	1	3	1	11	90	90	908	110	1407
37586	USA	North America	Illinois		2011				1	0.25	R	0.125	S	16	R	109	39	170	111	148	153	65	1901	1	266	100	1	3	1	11	90	90	908	110	1407
46272	Canada	North America	Ontario		2010	male			256	0.063	S	0.125	S	32	R	109	39	170	111	148	153	65	1901	1	21	1	1	3	1	8	421	127	3019	4	4980
46273	Canada	North America	British Columbia		2012	male		urethral swab	2	0.25	R	0.125	S	16	R	109	39	170	111	148	153	65	1901	1	266	100	1	3	1	11	90	90	908	110	1407
46950	Norway	Europe			2016	female		other	1	0.032	S	0.125	S	32	R	109	39	170	111	148	153	65	1901	1	288	100	1	3	1	8	127	127	116	27	13880
46961	Norway	Europe			2016	male		urethral swab	0.5	0.032	S	0.125	S	32	R	109	39	170	111	148	153	65	1901	1	21	100	1	3	1	8	26	127	1775	4	2906
51664	Norway	Europe			2017	male		urethral swab	0.25	0.5	R	0.125	S	32	R	109	39	170	111	148	153	65	1901	1	14	100	7	3	1	8	1392	199	1785	110	2958
51697	Norway	Europe			2017	male		rectal swab	0.25	0.25	R	0.125	S	32	R	109	39	170	111	148	153	65	1901	1	266	2	1	3	1	11	91	90	1388	110	2212
51722	Norway	Europe			2017	female		other	1	0.25	R	0.125	S	32	R	109	39	170	111	148	153	65	1901	1	266	100	1	3	1	11	90	90	908	110	1407
52154	Norway	Europe			2017	male		urethral swab	0.25	0.125	S	0.125	S	8	R	109	39	170	78	148	153	65	7360	25	284	100	7	53	1	8	497	497	1997	752	14292
52155	Norway	Europe			2017	male		urethral swab	1	0.25	R	0.125	S	32	R	109	39	170	111	148	153	65	1901	1	266	100	1	3	1	11	90	90	3345	110	5533
53600	Norway	Europe			2017	male		urethral swab	0.25	0.125	S	0.125	S	16	R	109	39	170	78	148	153	65	7360	25	284	100	7	53	1	8	497	497	4	752	4539
54336	Brazil	South America			2013	male		urethral swab	0.5	0.032	S	0.125	S	32	R	109	39	170	111	148	153	65	1901	1	21	100	1	3	1	8	26	127	1891	4	3140
56275	Norway	Europe			2017	male		rectal swab	0.25	0.064	S	0.125	S	16	R	59	39	67	158	148	153	65	7827	19	284	100			1	8			246	4	10386
61063	Norway	Europe			2017	male		rectal swab	0.25	0.125	S	0.125	S	32	R	59	39	67	158	148	153	65	7827	19	284	100	1	9	1	8	38	38	246	4	10386
61066	Norway	Europe			2017	male		rectal swab	0.25	0.125	S	0.125	S	32	R	59	39	67	158	148	153	65	7827	19	284	100	1	9	1	8	38	38	11078	4	19050
61625	Japan	Asia		Saitama	2015				0.25	0.5	R	0.125	S			59	39	67	78	148	153	65	7363	33	14	100	2	5	1	11	487	348	7032	10	12033
61629	Japan	Asia		Saitama	2015				0.25	0.5	R	0.125	S			59	39	67	78	148	153	65	7363	25	14	100	2	5	1	8	1229	348	8231	10	14222
61634	Japan	Asia	Aichi		2015				0.25	0.5	R	0.125	S			59	39	67	78	152	153	918	13839	19	14	100	1	3	1	100	2154	267	8242	27	14234
61649	Japan	Asia		Saitama	2015				0.25	0.5	R	0.125	S			59	39	67	78	148	153	65	7363	25	14	100	2	5	1	8	1229	348	4065	10	6778
61656	Japan	Asia	Aichi		2015				0.5	0.5	R	0.125	S			59	39	67	78	148	153	65	7363	25	14	100	2	5	1	8	1229	348	4065	10	6778
61659	Japan	Asia	Aichi		2015				0.25	0.5	R	0.125	S			59	39	67	78	148	153	65	7363	25	14	100	2	5	1	8	1229	348	4065	10	6778
61661	Japan	Asia		Gifu	2015				0.25	0.5	R	0.125	S			59	39	67	78	148	153	65	7363	25	14	100	2	5	1	12	232	348	8020	10	13876
61671	Japan	Asia		Osaka	2015				0.5	0.19	R	0.125	S	32	R	109	39	170	111	148	153	65	1901	1	531	100	1	3	1	11	951	90	908	110	1407
61673	Japan	Asia		Osaka	2015				0.38	0.5	R	0.125	S	32	R	59	39	67	78	152	153	65	7819	232	1832	100	1	3	1	11	3212	90		27
61772	Japan	Asia		Osaka	2015				1	0.38	R	0.125	S	32	R	109	39	67	111	148	153	65	1579	1	14	100	1	47	1	8	2313	127	7747	110	13354
75970	The Netherlands	Europe		Amsterdam	2015	male		throat swab	0.125			0.125	S	16	R	59	39	67	158	148	153	65	7827	19	284	100	1	9	1	8	38	38	1053	4	2318
75971	The Netherlands	Europe		Amsterdam	2015	male		rectal swab	0.25			0.125	S	8	R	59	39	67	158	148	153	65	7827	19	284	100	1	9	1	8	38	38	1053	4	2318
76216	The Netherlands	Europe		Amsterdam	2019	male		urethral swab	0.38			0.125	S	12	R	59	39	67	158	148	153	65	7827	19	284	100	1	9	1	8	38	38	246	137	16441
76218	The Netherlands	Europe		Amsterdam	2019	female		other	0.19			0.125	S	8	R	59	39	67	158	148	153	65	7827	19	284	100	1	9	1	8	38	38	246	137	16441
76220	The Netherlands	Europe		Amsterdam	2019	male		urethral swab	0.19			0.125	S	12	R	59	39	67	158	148	153	65	7827	19	284	100	1	9	1	8	38	38	246	4	10386
76223	The Netherlands	Europe		Amsterdam	2019	male		rectal swab	0.19			0.125	S	8	R	59	39	67	158	148	153	65	7827	19	284	100	1	9	1	8	38	38	246	4	10386
76267	The Netherlands	Europe		Amsterdam	2013	male		throat swab	0.5			0.125	S			59	39	67	78	148	153	65	7363	16	645	100	1	10	1	10	158	158	1489	33	10257
76313	Norway	Europe			2017	male			0.5	0.125	S	0.125	S	32	R	126	39	67	111	148	153	65	7365	1	875	100	7	3	1	12	1707	1696	5274
76424	Norway	Europe			2017	female		other	0.5	0.125	S	0.125	S	32	R	126	39	67	78	148	153	65	1600	1	2366	100	7	3	1	8	1264	199	1053	21	3435
76432	Norway	Europe			2017	male		throat swab	0.25	0.125	S	0.125	S	16	R	59	39	67	158	148	153	65	7827	19	284	100	1	9	1	8	38	38	246	4	10386
76460	Norway	Europe			2017	male		rectal swab	0.25	0.125	S	0.125	S	32	R	59	39	67	1228	148	153	65	16437	19	284	100	1	9	1	8	38	38	246	4	10386
78505	Canada	North America	Ontario		2006	male		urethral swab	0.25	0.063	S	0.125	S	1	R	435	39	170	111	147	153	65	12531	1	291	100	7	2	1	8	114	345	609	186	1056
78507	Canada	North America	British Columbia		2006	male		urethral swab	0.125	0.25	R	0.125	S	2	R	126	39	67	78	149	153	65	1590	25	1521	100	9	1	1	8	24		206	241	4014
78508	Canada	North America	British Columbia		2006	male		urethral swab	0.125	0.25	R	0.125	S	2	R	126	39	67	78	149	153	65	1590	25	1521	100	9	1	1	8	24		206	241	4014
78511	Canada	North America	Ontario		2006				0.25	0.25	R	0.125	S	16	R	109	39	170	111	148	153	65	1901	1	21	100	1	3	1	8	26	127	4	4	225
78516	Canada	North America	Quebec		2006	male			0.25	0.063	S	0.125	S	16	R	109	39	170	111	148	153	65	1901	1	21	100	1	3	1	8	26	127	4	4	225
78517	Canada	North America	Quebec		2006	male			0.25	0.063	S	0.125	S	32	R	109	39	170	111	148	153	65	1901	1	21	100	1	3	1	8	26	127	4	4	225
78518	Canada	North America	Ontario		2007	male			0.032	0.032	S	0.125	S	4	R	109	39	170	111	148	153	65	1901	1	21	100	1	3	1	8	26	127	4	4	225
78519	Canada	North America	Ontario		2007	female			0.25	0.125	S	0.125	S	0.016	S	59	39	67	157	147	71	838	12532	25	285	100	100	2	1	10	143	139	2159	25	3565
78520	Canada	North America	Ontario		2007				0.25	0.5	R	0.125	S	64	R	59	39	67	78	148	153	65	7363	33	14	100	2	5	1	12	25	348	2694	10	4427
78521	Canada	North America	British Columbia		2008	male		urethral swab	0.5	0.125	S	0.125	S	16	R	109	39	170	111	148	153	65	1901	1	266	100	1	3	1	11	90	90	908	110	1407
78522	Canada	North America	Ontario		2007	male			0.5	0.125	S	0.125	S	16	R	109	39	170	111	148	153	65	1901	1	266	100	1	3	1	11	90	90	908	110	1407
78523	Canada	North America	Ontario		2007	male			0.5	0.125	S	0.125	S	16	R	109	39	170	111	148	153	65	1901	1	266	100	1	3	1	11	90	90	908	110	1407
78526	Canada	North America	Ontario		2008	male			0.5	0.25	R	0.125	S	16	R	109	39	170	111	148	153	65	1901	1	266	100	1	3	1	11	90	90	1914	110	3158
78529	Canada	North America	Ontario		2008	male			0.5	0.125	S	0.125	S	32	R	109	39	170	111	148	153	65	1901	1	21	100	1	3	1	8	26	127	4	4	225
78530	Canada	North America	Ontario		2008	male			0.5	0.125	S	0.125	S	16	R	109	39	170	111	148	153	65	1901	1	21	100	1	3	1	8	26	127	4	4	225
78531	Canada	North America	Ontario		2008	male			0.5	0.25	R	0.125	S	16	R	109	39	170	111	148	153	65	1901	1	266	100	1	3	1	11	90	90	1914	110	3158
78532	Canada	North America	Quebec		2009	female			64	0.125	S	0.125	S	4	R	435	39	67	111	148	153	65	12515	1	23	1	7	6	1	12	69		543	479	1948
78533	Canada	North America	British Columbia		2009	female		other	0.5	0.25	R	0.125	S	16	R	109	39	170	111	148	153	65	1901	1	266	100	1	3	1	11	90	90	908	110	1407
78535	Canada	North America	British Columbia		2009	male		throat swab	0.5	0.25	R	0.125	S	16	R	109	39	170	111	148	153	65	1901	1	266	100	1	3	1	11	90	90	908	110	1407
78537	Canada	North America	British Columbia		2009	male		urethral swab	0.5	0.25	R	0.125	S	16	R	109	39	170	111	148	153	65	1901	1	266	100	1	3	1	11	90	90	908	110	1407
78538	Canada	North America	Ontario		2009	male			0.5	0.25	R	0.125	S	16	R	109	39	170	111	148	153	65	1901	1	266	100	1	3	1	11	90	90	908	110	1407
78544	Canada	North America	British Columbia		2010	male		rectal swab	0.5	0.25	R	0.125	S	16	R	109	39	170	111	148	153	65	1901	1	266	100	1	3	1	11	90	90	908	110	1407
78551	Canada	North America	Ontario		2010	male			0.25	0.125	S	0.125	S	16	R	109	39	170	111	148	153	65	1901	1	266	100	1	3	1	11	90	90	2623	110	4269
78554	Canada	North America	British Columbia		2010	male		urethral swab	0.5	0.25	R	0.125	S	16	R	109	39	170	111	148	153	65	1901	1	266	100	1	3	1	11	90	90	908	110	1407
78563	Canada	North America	Ontario		2010	female			0.5	0.25	R	0.125	S	16	R	109	39	170	111	148	153	65	1901	1	266	100	1	3	1	11	90	90	908	110	1407
78566	Canada	North America	Ontario		2010	male			0.5	0.125	S	0.125	S	16	R	109	39	170	111	148	153	65	1901	1	266	100	1	3	1	11	90	90	908	110	1407
78567	Canada	North America	Ontario		2010	male			0.5	0.125	S	0.125	S	16	R	109	39	170	111	148	153	65	1901	1	266	100	1	3	1	11	90	90	908	110	1407
78568	Canada	North America	Ontario		2010	male			0.5	0.125	S	0.125	S	16	R	109	39	170	111	148	153	65	1901	1	266	100	1	3	1	11	90	90	3024	110	4985
78571	Canada	North America	Ontario		2010	male			0.5	0.125	S	0.125	S	16	R	109	39	170	111	148	153	65	1901	1	266	100	1	3	1	11	90	90	3024	110	4985
78573	Canada	North America	Ontario		2011	female			0.25	0.25	R	0.125	S	16	R	109	39	170	111	148	153	65	1901	1	266	100	1	3	1	11	90	90	1903	110	3149
78579	Canada	North America	Quebec		2010	male			0.5	0.25	R	0.125	S	16	R	109	39	170	111	148	153	65	1901	1	266	100	1	3	1	11	90	90	908	110	1407
78589	Canada	North America	Ontario		2011	male			0.5	0.25	R	0.125	S	16	R	109	39	170	111	148	153	65	1901	1	266	100	1	3	1	11	90	90	2237	110	3709
78590	Canada	North America	Ontario		2011	male			0.5	0.25	R	0.125	S	16	R	109	39	170	111	148	153	65	1901	1	266	100	1	3	1	11	90	90	1914	110	3158
78591	Canada	North America	Ontario		2011	male			0.5	0.25	R	0.125	S	4	R	109	39	170	111	148	153	65	1901	1	266	100	1	3	1	1	89	90	3424	110	5643
78609	Canada	North America	Ontario		2011	male			0.5	0.25	R	0.125	S	16	R	109	39	170	111	148	153	65	1901	1	266	100	1	3	1	11	90	90	908	110	1407
78612	Canada	North America	Ontario		2012	male			0.063	0.063	S	0.125	S	8	R	59	39	67	158	148	153	65	7827	19	284	100	1	9	1	8	38	38	4700	4	7986
78614	Canada	North America	Ontario		2012	male			0.125	0.125	S	0.125	S	16	R	109	39	170	111	148	153	65	1901	1	266	100	1	3	1	11	90	90	908	110	1407
78615	Canada	North America	Ontario		2012	male			0.063	0.063	S	0.125	S	8	R	59	39	67	158	148	153	65	7827	19	284	100	1	9	1	8	38	38	4700	4	7986
78616	Canada	North America	Ontario		2012	male			0.125	0.25	R	0.125	S	16	R	109	39	170	111	148	153	65	1901	1	1240	100	1	3	1	11	97	90	908	110	1407
78617	Canada	North America	Ontario		2012	male			0.063	0.25	R	0.125	S	8	R	109	39	170	111	148	153	65	1901	1	266	100	1	3	1	11	90	90	1914	110	3158
78619	Canada	North America	Ontario		2012	male			0.063	0.125	S	0.125	S	16	R	109	39	170	111	148	153	65	1901	1	266	100	1	3	1	11	90	90	908	110	1407
78620	Canada	North America	Ontario		2012	male			0.063	0.063	S	0.125	S	8	R	59	39	67	158	148	153	65	7827	19	284	100	1	9	1	8	38	38	4700	4	7986
78621	Canada	North America	Ontario		2012	male			0.063	0.063	S	0.125	S	16	R	59	39	67	158	148	153	65	7827	19	284	100	1	9	1	8	38	38	4700	4	7986
78624	Canada	North America	Ontario		2009	male		rectal swab	0.25	0.032	S	0.125	S	32	R	109	39	170	111	148	153	65	1901	1	21	100	1	3	1	8	26	127	4	4	225
78630	Canada	North America	Ontario		2012	male		throat swab	8	0.125	S	0.125	S	16	R	109	39	170	111	148	153	65	1901	1	1240	2	1	3	1	11	98	90	1914	110	3158
79055	USA	North America			2016	male		urethral swab	256	0.125	S	0.125	S	16	R	109	39	170	111	148	153	65	1901	1	287	1	7	3	1	8	3867	428	485	110	14121
79056	USA	North America			2016				256	0.125	S	0.125	S	16	R	109	39	170	111	148	153	65	1901	1	287	1	7	3	1	8	3867	428	485	110	14121
79057	USA	North America			2016				256	0.125	S	0.125	S	16	R	109	39	170	111	148	153	65	1901	1	287	1	7	3	1	8	3867	428	485	110	14121
79059	USA	North America			2016				256	0.125	S	0.125	S	16	R	109	39	170	111	148	153	65	1901	1	287	1	7	3	1	8	3867	428	485	110	14121
82229	Canada	North America	Quebec		2014	male		urethral swab	2	0.125	S	0.125	S			109	39	170	111	148	153	65	1901	1	266	100	1	3	1	11	90	90	908	110	1407
82286	USA	North America	Texas		2011	male			0.5	0.25	R	0.125	S	16	R	109	39	170	111	148	153	65	1901	1	266	100	1	3	1	11	90	90	908	110	1407
82293	USA	North America	Nevada		2011	male			1	0.25	R	0.125	S	16	R	109	39	170	111	148	153	65	1901	1	266	100	1	3	1	11	90	90	908	110	1407
82295	USA	North America	Oregon		2011	male			0.25	0.25	R	0.125	S	16	R	109	39	170	111	148	153	65	1901	1	266	100	1	3	1	11	90	90	1914	110	3158
82305	USA	North America	Washington		2011	male			0.25	0.25	R	0.125	S	16	R	109	39	170	111	148	153	65	1901	9	266	100	1	3	1	11	196	90	1914	110	3158
82308	USA	North America	California		2011	male			0.25	0.25	R	0.125	S	16	R	109	39	170	111	148	153	65	1901	1	266	100	1	3	1	11	90	90	908	110	1407
82611	Canada	North America	Ontario		2010	male			2	0.125	S	0.125	S			109	39	170	111	148	153	65	1901	1	266	100	1	3	1	11	90	90	908	110	1407
86033	China	Asia	Xinjiang		2013			urethral swab				0.125	S	8	R	59	39	67	158	148	153	65	7827	19	284	100	1	9	1	8	38	38	1053	4	2318
86048	China	Asia	Sichuan		2012			urethral swab				0.125	S	16	R	59	39	67	78	147	71	65	11961	1	287	100	7	3	1	52	2737	428	328	1830	11229
86049	China	Asia	Xinjiang		2013			urethral swab				0.125	S	8	R	109	39	67	157	148	153	133	12975	1	517	100	7	22	1	11	2738		1135	1093	5161
86058	China	Asia		Tianjin	2011			other				0.125	S	32	R	59	39	67	78	148	153	65	7363	19	14	100	2	5	1	17	2742	348		10
86063	China	Asia	Guangdong		2012			urethral swab				0.125	S	16	R	109	39	67	111	148	153	65	1579	1	1902	100	1	3	1	12	3326	90		110
86065	China	Asia	Guangdong		2012			urethral swab				0.125	S	4	R	59	39	170	111	148	153	65	7371	36	287	100	2	1	1	8	2745		6012	470	10238
86066	China	Asia	Guangdong		2012			urethral swab				0.125	S	16	R	59	39	170	78	148	153	65	8123	22	21	100	34	93	1	12	2746	2473	9800	1058
86067	China	Asia	Guangdong		2012			urethral swab				0.125	S	8	R	59	39	67	158	148	153	65	7827	47	1903	100	7	21	1	8	1464	2351	6001	21	10225
86068	China	Asia	Guangdong		2012			urethral swab				0.125	S	16	R	109	39	170	111	148	153	65	1901	1	288	100	7	3	1	11	2431	199	6018	110	10244
86086	China	Asia		Shanghai	2012			urethral swab				0.125	S	16	R	59	39	67	78	147	154	65	11231	1	287	100	7	3	1	8	428	428	1053	4	2318
86087	China	Asia		Shanghai	2012			urethral swab				0.125	S	8	R	109	39	170	111	148	153	65	1901	1	531	100	1	3	1	11	951	90	908	110	1407
86091	China	Asia		Shanghai	2012			urethral swab				0.125	S	16	R	109	39	170	78	147	154	65	14418	1	291	100	7	3	1	12	2753	345	2922	156	4831
86094	China	Asia	Hainan		2012			urethral swab				0.125	S	2	R	126	39	170	111	148	153	65	7822	19	290	100	7	3	1	13	1149	73	90	186	641
86103	China	Asia	Hainan		2012			urethral swab				0.125	S	8	R	109	39	67	111	148	153	133	7367	1	23	100	7	3	1	8	470	73	3723	1036	6312
86104	China	Asia	Hainan		2012			urethral swab				0.125	S	2	R	59	39	67	158	148	153	65	7827	47	1901	100	7	21	1	13	2755	2351	3534	4	5916
86106	China	Asia	Hainan		2012			urethral swab				0.125	S	16	R	126	39	67	111	148	153	133	1580	1	290	100	7	3	1	12	1687	1118	6521	156	11184
86123	China	Asia	Hainan		2012			urethral swab				0.125	S	4	R	59	39	67	158	148	153	65	7827	19	284	100	1	9	1	8	38	38	1053	4	2318
86124	China	Asia	Hainan		2012			urethral swab				0.125	S	8	R	59	39	67	158	148	153	65	7827	19	284	100	1	9	1	8	38	38	1053	4	2318
86126	China	Asia	Hainan		2011			urethral swab				0.125	S	4	R	59	39	67	158	148	153	65	7827	19	284	100	1	100	1	8	2761	38	6515	1943	11172
86128	China	Asia	Hainan		2012			urethral swab				0.125	S	8	R	59	39	67	158	148	153	65	7827	19	284	100	1	9	1	12	1216	38	6517	4	11174
86129	China	Asia	Hainan		2012			urethral swab				0.125	S	4	R	126	39	67	158	148	153	65	1904	19	284	100	1	100	1	8	2761	38	158	443	3340
86130	China	Asia	Hainan		2012			urethral swab				0.125	S	8	R	59	39	67	158	148	153	65	7827	19	284	100	7	9	1	8	1011	38	1053	287	11175
86135	China	Asia	Sichuan		2012			urethral swab				0.125	S	16	R	59	39	67	78	148	153	65	7363	19	14	100	2	5	1	8	4	348	917	10	1424
86138	China	Asia	Sichuan		2012			urethral swab				0.125	S	4	R	59	39	67	158	148	153	65	7827	47	875	100	7	21	1	13	2763	2351	5692	186	11244
86141	China	Asia	Sichuan		2012			urethral swab				0.125	S	16	R	126	39	67	78	148	153	65	1600	1	287	100	7	3	1	8	428	428	1053	186	3289
86142	China	Asia	Sichuan		2012			urethral swab				0.125	S	16	R	109	39	67	111	148	153	133	7367	1	23	100	7	3	1	8	470	73	3029	1036	5062
86143	China	Asia	Sichuan		2012			urethral swab				0.125	S	16	R	59	39	67	158	148	153	65	7827	19	284	100	1	9	1	8	38	38	5174	4	11238
86146	China	Asia		Shenzhen	2013			urethral swab				0.125	S	16	R	59	39	658	111	148	153	65	14421	36	287	100	2	24	1	8	501			1780
86155	China	Asia		Dalian	2013			urethral swab				0.125	S	16	R	126	39	67	111	148	153	133	1580	1	290	100	7	3	1	12	1687	1118	6571	156	11280
86161	China	Asia	Guangxi		2012			urethral swab				0.125	S	8	R	126	39	170	111	148	153	65	7822	323	23	100	7	3	1	8	3224	73	581	865	10383
86162	China	Asia	Guangxi		2012			urethral swab				0.125	S	16	R	109	39	170	78	148	153	65	7360	25	284	100	7	53	1	8	497	497	4	752	4539
86167	China	Asia	Guangxi		2012			urethral swab				0.125	S	8	R	109	39	170	78	148	153	65	7360	25	284	100	7	53	1	8	497	497	4	752	4539
86168	China	Asia	Guangxi		2012			other				0.125	S	16	R	59	112	67	157	148	153	65	11191	25	1901	100	2	3	1	13	2767		251	483	1927
86205	China	Asia	Hainan		2011			urethral swab				0.125	S	1	R	109	39	170	78	148	153	65	7360	1	284	100	1	1	1	13	2248	958	90	156	1742
86219	China	Asia	Hainan		2011			urethral swab				0.125	S	8	R	126	39	170	111	148	153	65	7822	19	1907	100	7	3	1	8	3245	73	581	33	1866
86227	China	Asia		Tianjin	2012			other				0.125	S	16	R	109	39	170	111	147	153	65	8110	192	287	2	1	3	1	8	2777		182	1473	7856
86228	China	Asia		Tianjin	2012			urethral swab				0.125	S	16	R	109	39	170	78	148	153	65	7360	1	287	100	1	3	1	8	2778	127	2103	4	10392
86234	China	Asia	Chongqing		2012			urethral swab				0.125	S	4	R	59	39	67	158	148	153	65	7827	47	228	100	7	21	1	13	2351	2351	1448	4	4846
86237	China	Asia	Guangdong		2012			urethral swab				0.125	S	32	R	59	39	658	111	148	153	65	14421	36	287	100	2	24	1	8	501		5987	1780	10207
86238	China	Asia	Guangdong		2012			other				0.125	S	8	R	59	39	67	158	148	153	65	7827	1	875	100	7	21	1	13	2292	2351	1448	4	4846
86253	China	Asia	Hainan		2013			urethral swab				0.125	S	16	R	126	39	67	111	148	153	133	1580	1	290	100	7	3	1	8	1118	1118	6533	33	11200
86255	China	Asia	Hainan		2012			urethral swab				0.125	S	8	R	59	39	67	158	148	153	65	7827	19	284	100	1	9	1	12	1216	38	6530	4	11196
86256	China	Asia	Hainan		2013			urethral swab				0.125	S	16	R	126	39	67	111	148	153	133	1580	1	290	100	7	3	1	8	1118	1118	6533	33	11200
86263	China	Asia	Guangdong		2012			urethral swab				0.125	S	16	R	126	39	170	78	148	153	65	11710	1	288	100	7	3	1	8	199	199	1053	913	5114
86264	China	Asia	Guangdong		2012			urethral swab				0.125	S	16	R	109	39	67	111	148	153	133	7367	1	23	100	7	3	1	8	470	73	3029	1036	5062
86267	China	Asia		Dalian	2013			urethral swab				0.125	S	16	R	59	39	67	78	147	154	65	11231	1	287	100	7	3	1	12	346	428	543	4	1790
86269	China	Asia		Dalian	2013			other				0.125	S	16	R	59	39	67	158	149	153	65	8118	19	284	100	1	9	1	8	38	38	866	186	10352
86276	China	Asia	Zhejiang		2012			urethral swab				0.125	S	8	R	109	39	170	78	148	153	65	7360	25	284	100	7	53	1	8	497	497	4	752	4539
86294	China	Asia	Zhejiang		2012			urethral swab				0.125	S	8	R	126	39	67	111	148	153	65	7365	1	875	100	7	3	1	8	1696	1696	1053	21	3435
86297	China	Asia		Shanghai	2012			urethral swab				0.125	S	16	R	59	39	67	158	148	153	65	7827	19	284	100	1	9	1	8	38	38	1053	4	2318
86298	China	Asia		Shanghai	2012			urethral swab				0.125	S	8	R	126	39	67	78	148	153	65	1600	1	529	100	7	15	1	8	513	514	1496	1827	10269
86299	China	Asia		Shanghai	2012			urethral swab				0.125	S	16	R	109	39	67	111	148	153	133	7367	1	284	100	7	3	1	10	2256	199	6026	1036	10270
86312	China	Asia	Sichuan		2013			urethral swab				0.125	S	16	R	126	39	67	111	148	153	65	7365	1	875	100	7	3	1	11	1705	1696	184	21	11255
86313	China	Asia	Sichuan		2013			urethral swab				0.125	S	16	R	59	39	67	78	147	154	65	11231	1	287	100	7	3	1	8	428	428	6059	4	11248
86314	China	Asia	Sichuan		2012			urethral swab				0.125	S	16	R	59	39	67	78	147	154	65	11231	1	287	100	7	3	1	12	346	428	543	107	4676
86315	China	Asia	Hainan		2013			urethral swab				0.125	S	8	R	126	39	67	158	148	153	65	1904	19	284	100	7	9	1	12	2445	38	5924	4	10091
86317	China	Asia	Hainan		2013			urethral swab				0.125	S	2	R	59	39	67	158	148	153	65	7827	19	284	100	1	8	1	8	2794	38	1053	4	2318
86318	China	Asia	Hainan		2012			urethral swab				0.125	S	8	R	109	39	170	158	148	153	65	1902	59	287	100	7	3	1	11	2795	428	1135	477
86330	China	Asia	Chongqing		2013			urethral swab				0.125	S	16	R	59	39	67	158	148	153	65	7827	19	284	100	1	9	1	8	38	38	1053	4	2318
86333	China	Asia	Hainan		2011			urethral swab				0.125	S	4	R	59	39	67	158	148	153	65	7827	19	284	100	7	9	1	8	1011	38	1053	287	11175
86339	China	Asia	Hainan		2012			urethral swab				0.125	S	32	R	59	39	658	111	148	153	65	14421	327	287	100	2	24	1	8	3226		2978	1780
86342	China	Asia		Shenzhen	2013			urethral swab				0.125	S	16	R	59	39	658	111	148	153	65	14421	36	287	100	2	24	1	8	501			1780
86343	China	Asia		Shenzhen	2012			urethral swab				0.125	S	16	R	126	39	67	78	148	153	65	1600	1	284	100	7	22	1	9	493		2261	186	3741
86344	China	Asia		Shenzhen	2012			urethral swab				0.125	S	32	R	59	39	170	78	148	153	65	8123	22	21	100	34	93	1	8	2473	2473	2978	1058	5061
86345	China	Asia		Shenzhen	2012			urethral swab				0.125	S	4	R	109	39	170	111	149	154	65	14428	1	1911	100	7	3	1	8	3247	199	1053	1018	13421
86350	China	Asia		Shenzhen	2012			urethral swab				0.125	S	32	R	126	39	170	111	148	153	65	7822	19	291	100	7	3	1	8	2457	73	1449	33	13582
86378	China	Asia	Guangdong		2012			urethral swab				0.125	S	8	R	59	39	67	158	148	153	65	7827	19	284	100	1	9	1	4	1151	38	1132	4	2083
86380	China	Asia	Guangdong		2012			urethral swab				0.125	S	8	R	109	39	170	78	148	153	65	7360	25	284	100	7	53	1	8	497	497	4	752	4539
86381	China	Asia	Guangdong		2012			urethral swab				0.125	S	16	R	59	39	67	78	148	153	65	7363	33	14	100	2	5	1	8	348	348	3215	10	5308
86413	China	Asia	Guangdong		2012			urethral swab				0.125	S	16	R	59	39	67	78	148	153	65	7363	33	14	100	2	5	1	8	348	348	5979	10	10199
86414	China	Asia	Guangdong		2012			urethral swab				0.125	S	4	R	59	39	170	78	147	154	65	11173	16	291	100	7	125	1	8	2400	345	4197	110	9176
86419	China	Asia	Zhejiang		2012			urethral swab				0.125	S	8	R	126	39	67	78	148	153	65	1600	1	287	100	7	3	1	8	428	428	6063	186	10317
86420	China	Asia	Zhejiang		2012			urethral swab				0.125	S	8	R	126	39	67	78	148	153	65	1600	16	529	100	7	3	1	12	2806	514	543	33	809
86421	China	Asia	Zhejiang		2012			urethral swab				0.125	S	8	R	59	39	67	78	147	154	65	11231	1	287	100	7	3	1	8	428	428	6059	33	10313
86427	China	Asia	Zhejiang		2012			other				0.125	S	8	R	59	39	67	158	148	153	65	7827	19	284	100	7	9	1	8	1011	38	6073	4	10328
86428	China	Asia	Zhejiang		2012			urethral swab				0.125	S	8	R	59	39	67	78	147	154	65	11231	1	287	100	7	3	1	8	428	428	6064	4	10318
86441	China	Asia	Chongqing		2013			urethral swab				0.125	S	16	R	59	39	67	158	148	153	65	7827	47	228	100	7	21	1	13	2351	2351	1448	4	4846
86443	China	Asia	Chongqing		2013			urethral swab				0.125	S	8	R	59	39	67	78	148	153	65	7363	19	1903	100	7	9	1	8	2811	38		21
86448	China	Asia	Chongqing		2013			urethral swab				0.125	S	16	R	109	39	67	111	148	153	133	7367	1	23	100	7	23	1	8	1700	73	3029	1036	5062
86451	China	Asia	Chongqing		2013			urethral swab				0.125	S	16	R	59	39	67	158	148	71	133	12982	25	875	100	7	3	1	4	2442	1696	6485	107	11123
86454	China	Asia	Hainan		2012			urethral swab				0.125	S	8	R	59	39	67	158	148	153	65	7827	19	284	100	1	9	1	8	38	38	1053	21	3435
86458	China	Asia	Hainan		2012			urethral swab				0.125	S	8	R	59	39	67	158	148	153	65	7827	19	284	100	7	9	1	8	1011	38	1053	287	11175
87150	Belgium	Europe			2013				0.5	0.25	R	0.125	S	16	R	109	39	170	111	148	153	65	1901	1	266	100	1	3	1	11	90	90	908	110	1407
87285	Spain	Europe			2013				0.5	0.38	R	0.125	S	32	R	109	39	170	111	148	153	65	1901	1	1608	100	1	3	1	11	926	90	908	110	1407
87463	Greece	Europe			2013				0.75	0.25	R	0.125	S	32	R	109	39	170	111	148	153	65	1901	1	266	100	1	3	1	11	90	90	1900	110	3128
87469	Greece	Europe			2013				0.38	0.094	S	0.125	S	32	R	59	39	170	111	148	153	65	7371	36	287	100	2	24	1	8	501		1042	75	4730
87547	Hungary	Europe			2013					0.125	S	0.125	S			109	39	170	111	148	153	65	1901	1	266	100	1	3	1	11	90	90	908	110	1407
87717	Portugal	Europe			2013				1.5	0.016	S	0.125	S	0.004	S	126	39	67	238	148	153	133	9363	9	166	100	100	100	100	3	301	301	28	24	7445
88320	Canada	North America	Ontario		2012	male		urethral swab	8	0.125	S	0.125	S			109	39	170	111	148	153	65	1901	1	266	2	1	3	1	11	91	90	1914	110	3158
88321	Canada	North America	Ontario		2012	male		urethral swab	16	0.125	S	0.125	S			109	39	170	111	148	153	65	1901	1	266	2	1	3	1	11	91	90	1914	110	3158
88322	Canada	North America	Ontario		2012	male		urethral swab	8	0.125	S	0.125	S			109	39	170	111	148	153	65	1901	1	266	2	1	3	1	11	91	90	1914	110	3158
88324	Canada	North America	Ontario		2012	male		urethral swab	8	0.125	S	0.125	S			109	39	170	111	148	153	65	1901	1	266	2	1	3	1	11	91	90	1914	110	3158
88325	Canada	North America	Ontario		2012	male		rectal swab	8	0.125	S	0.125	S			109	39	170	111	148	153	65	1901	1	266	2	1	3	1	11	91	90	1914	110	3158
88326	Canada	North America	Ontario		2013	male		rectal swab	8	0.25	R	0.125	S			109	39	170	111	148	153	65	1901	339	266	2	1	3	1	11	6321	90	1914	110	3158
88327	Canada	North America	Ontario		2013	female			8	0.25	R	0.125	S			109	39	170	111	148	153	65	1901	1	266	2	1	3	1	11	91	90	1914	110	3158
88328	Canada	North America	Ontario		2013	female		throat swab	8	0.125	S	0.125	S			109	39	170	111	148	153	65	1901	1	266	2	1	3	1	11	91	90	1914	110	3158
88330	Canada	North America	Ontario		2013	male		urethral swab	8	0.125	S	0.125	S			109	39	170	111	148	153	65	1901	1	266	2	1	3	1	11	91	90	1914	110	3158
88357	Canada	North America	Ontario		2013	male		urethral swab	2	0.5	R	0.125	S			109	39	170	111	148	153	65	1901	1	266	2	1	3	1	11	91	90	908	110	1407
95880	China	Asia		Nanjing	2012	male	uncomplicated gonorrhoea	urethral swab				0.125	S			109	39	67	78	146	153	65	1895	1	287	100	1	3	1	11	2257	90	11438	137	19724
107853	USA	North America	New York	New York City	2013	male	uncomplicated gonorrhoea		1.5	0.25	R	0.125	S	32	R	109	39	170	111	148	153	65	1901	1	266	100	1	3	1	11	90	90	908	110	1407
107865	Argentina	South America			2013		uncomplicated gonorrhoea		1	0.125	S	0.125	S	16	R	109	39	170	111	148	153	633	9365	1	266	100	1	3	1	11	90	90	2237	110	3709
107896	USA	North America			2016		uncomplicated gonorrhoea		1	0.125	S	0.125	S			126	142	67	156	230	153	65	10317	29	294	100	100	7	100	1	178	178	19	25	5268
107897	USA	North America			2016		uncomplicated gonorrhoea		1	0.125	S	0.125	S	4	R	59	39	67	111	150	153	65	8156	1	1927	100	100	2	1	1	2900	442	30	18	5441
107898	USA	North America			2016		uncomplicated gonorrhoea		1	0.125	S	0.125	S	8	R	59	39	170	78	146	154	65	8143	40	1525	100	7	4	100	3	170	426	4297	602
107904	USA	North America			2016		uncomplicated gonorrhoea		1	0.25	R	0.125	S	16	R	59	39	67	158	148	153	65	7827	19	284	100	1	9	1	8	38	38	1053	4	2318
107932	USA	North America			2015		uncomplicated gonorrhoea		1	0.25	R	0.125	S	16	R	109	39	170	111	148	153	65	1901	1	266	100	1	3	1	11	90	90	908	110	1407
107942	USA	North America			2015		uncomplicated gonorrhoea		1	0.5	R	0.125	S	8	R	59	39	67	78	148	153	65	7363	16	645	100	1	10	1	10	158	158	1489	563	2400
107955	USA	North America			2017		uncomplicated gonorrhoea		1	0.06	S	0.125	S	4	R	109	39	170	111	150	153	65	13537	29	288	100	1	3	1	8	6237	127	14	29	4270
107980	USA	North America			2018		uncomplicated gonorrhoea		1	0.125	S	0.125	S	16	R	126	39	67	238	148	444	133	16707	39	166	100	100	100	100	11	193	193	908	29	3935
107988	USA	North America			2018		uncomplicated gonorrhoea		1	0.125	S	0.125	S	16	R	126	39	67	238	148	153	133	9363	39	4366	100	7	4	100	11	6350	168	908	267	12302
107997	USA	North America			2005		uncomplicated gonorrhoea		1	0.06	S	0.125	S	16	R	109	39	170	111	148	153	65	1901	2	288	100	1	3	1	8	218	127	14	4	437
108005	USA	North America			2005		uncomplicated gonorrhoea		1	0.125	S	0.125	S	16	R	109	39	170	111	148	153	65	1901	1	288	100	1	3	1	8	127	127	14	4	437
108006	USA	North America			2005		uncomplicated gonorrhoea		1	0.125	S	0.125	S	8	R	109	39	170	111	148	718	65	10890	1	288	100	1	3	1	8	127	127	14	4	437
108018	Australia	Oceania			2017		uncomplicated gonorrhoea		1			0.125	S			109	39	170	111	148	153	65	1901	1	266	100	1	3	1	11	90	90	3232	110	5335
108484	Argentina	South America			2011	male		urethral swab	0.5	0.25	R	0.125	S	8	R	109	39	170	111	148	153	65	1901	1	266	100	1	3	1	11	90	90	908	110	1407
108486	Argentina	South America			2011				0.5	0.5	R	0.125	S	16	R	109	39	170	111	148	153	65	1901	1	511	100	1	3	1	8	1008	127	628	110	925
108487	Argentina	South America			2011				0.5	0.5	R	0.125	S	16	R	109	39	170	111	148	153	65	1901	1	511	100	1	3	1	8	1008	127	628	110	925
108488	Argentina	South America			2011	male		urethral swab	0.5	0.5	R	0.125	S	16	R	109	39	170	111	148	153	65	1901	1	511	100	1	3	1	8	1008	127	628	110	925
108490	Argentina	South America			2012	male		urethral swab	0.5	0.25	R	0.125	S	16	R	109	39	170	111	148	153	65	1901	1	266	100	1	3	1	11	90	90	908	1551	8508
108492	Argentina	South America			2012			throat swab	0.5	0.125	S	0.125	S	16	R	109	39	170	111	148	153	65	1901	1	21	100	1	3	1	8	26	127	4	4	225
108516	Argentina	South America			2014	male		urethral swab	0.5	0.25	R	0.125	S	16	R	109	39	170	111	148	153	65	1901	1	266	100	1	3	1	11	90	90	908	110	1407
108525	Argentina	South America			2014	male		urethral swab	0.5	0.25	R	0.125	S	32	R	109	39	170	111	148	153	633	9365		266	100	1	3	1	11			3669	110	6200
108534	Argentina	South America			2015	male		urethral swab	0.5	0.5	R	0.125	S	8	R	109	39	170	111	148	153	65	1901	1	14	100	1	3	1	8	22	127	1785	110	2958
108547	Argentina	South America			2015	male		urethral swab	0.5	0.25	R	0.125	S	16	R	109	39	170	111	148	153	65	1901	1	266	100	1	3	1	11	90	90	2043	110	3378
108550	Argentina	South America			2015	male		urethral swab	0.5	0.125	S	0.125	S	8	R	59	39	67	158	148	153	65	7827	19	284	100	1	9	1	8	38	38	1053	4	2318
108552	Argentina	South America			2015	male		urethral swab	0.5	0.25	R	0.125	S	16	R	59	39	170	111	148	153	633	13593	1	266	100	1	3	1	11	90	90	9350	110	16027
108560	Argentina	South America			2015	male		urethral swab	0.5	0.25	R	0.125	S	8	R	109	39	170	111	148	153	65	1901	1	266	100	1	3	1	11	90	90	2043	110	3378
108562	Argentina	South America			2015			other	1	0.25	R	0.125	S	16	R	109	39	170	111	148	154	65	8129	1	266		1	3	1	11			1388	110	2212
108567	Argentina	South America			2015	female		female reproductive tract	0.5	0.25	R	0.125	S	8	R	109	39	170	111	148	153	65	1901	1	266	100	1	3	1	11	90	90	2043	110	3378
108578	Argentina	South America			2015	male		urethral swab	0.5	0.25	R	0.125	S	16	R	109	39	170	111	148	153	65	1901	1	266	100	1	3	1	11	90	90	2043	110	3378
108591	Argentina	South America			2016	male		urethral swab	0.125	0.25	R	0.125	S	1	R	59	39	67	158	148	71	65	1588	47	228		7	17	1	14			147	27	625
108597	Argentina	South America			2016	male		urethral swab	0.5	0.125	S	0.125	S	16	R	59	39	170	111	148	153	633	13593	1	266	100	1	3	1	11	90	90	9350	110	16027
108709	Portugal	Europe	North		2007	male	uncomplicated gonorrhoea	urethral swab				0.125	S	32	R	109	39	170	111	148	153	65	1901	1	21	100	1	3	1	8	26	127	4	4	225
108710	Portugal	Europe	North		2007	male	uncomplicated gonorrhoea	urethral swab				0.125	S	32	R	109	39	170	111	148	153	65	1901	1	21	100	1	3	1	8	26	127	4	4	225
108717	Portugal	Europe		Lisbon	2007	male	uncomplicated gonorrhoea	urethral swab				0.125	S	32	R	109	39	170	111	148	153	65	1901	1	21	100	1	3	1	8	26	127	4	4	225
108720	Portugal	Europe	North		2007	female	uncomplicated gonorrhoea	female reproductive tract				0.125	S	32	R	109	39	170	111	148	153	65	1901	1	21	100	1	3	1	8	26	127	4	4	225
108723	Portugal	Europe		Lisbon	2007	male	uncomplicated gonorrhoea	urethral swab				0.125	S	32	R	109	39	170	111	148	153	65	1901	1	21	100	1	3	1	8	26	127	4	4	225
108788	Portugal	Europe		Lisbon	2010	male	uncomplicated gonorrhoea	urethral swab	0.5	0.125	S	0.125	S	32	R	109	39	170	111	148	153	65	1901	1	547	100	1	3	1	11	952	90	908	110	1407
108789	Portugal	Europe		Lisbon	2010	male	uncomplicated gonorrhoea	urethral swab	0.25	0.064	S	0.125	S	32	R	109	39	170	111	148	153	65	1901	1	1240	100	1	3	1	11	97	90	908	110	1407
109260	USA	North America	New York	New York City	2013	male			0.75	0.064	S	0.125	S	32	R	59	39	67	78	148	153	65	7363	16	645	100	1	10	1	11	165	158	908	563	7574
109263	USA	North America	New York	New York City	2012	male			0.38	0.025	S	0.125	S	32	R	109	39	170	111	148	153	65	1901	1	266	100	1	3	1	11	90	90	1903	29	4822
109273	USA	North America	New York	New York City	2012	male			0.75	0.25	R	0.125	S	32	R	109	39	170	111	148	153	65	1901	1	266	100	1	3	1	11	90	90	908	110	1407
109276	USA	North America	New York	New York City	2013				0.25	0.19	R	0.125	S	32	R	109	39	170	111	148	153	65	1901	1	266	100	1	3	1	11	90	90	908	110	1407
109298	USA	North America	New York	New York City	2013	male			0.125	0.19	R	0.125	S	32	R	109	39	170	111	148	153	65	1901	1	14	100	1	3	1	8	22	127	1785	110	2958
109544	USA	North America	New York	New York City	2012	male			0.5	0.094	S	0.125	S	32	R	59	39	67	78	148	153	65	7363	16	645	100	1	10	1	10	158	158	1489	563	2400
111514	USA	North America	HHS:9		2019	male	uncomplicated gonorrhoea	urethral swab	0.25	0.125	S	0.125	S	8	R	59	39	67	158	148	153	65	7827	19	284	100	1	9	1	8	38	38	11146	4	19233
115868	France	Europe			2013				0.25	0.064	S	0.125	S	32	R	109	39	170	111	148	153	65	1901	1	283	100	1	3	1	8	177	127	4	4	225
115869	France	Europe			2010				1.5	0.25	R	0.125	S	32	R	109	39	170	111	148	153	65	1901	1	266	100	1	3	1	11	90	90	2043	110	3378
129564	Sweden	Europe			2018				0.25	0.125	S	0.125	S	12	R	59	39	67	158	148	153	65	7827	19	284	100	1	9	1	8	38	38	11140	4	19226
129755	Poland	Europe			2018				0.75	0.19	R	0.125	S	16	R	109	39	170	111	148	153	65	1901	1	266	100	1	3	1	11	90	90	908	110	1407
130320	Finland	Europe			2018				0.25	0.016	S	0.125	S	0.008	S	126	39	67	111	148	153	133	1580	25	166	100	100	100	100	3	182	301	442	29	649
130613	UK	Europe			2018				0.25	0.125	S	0.125	S	0.06	R	59	39	170	78	146	154	65	8143	40	23	100	7	4	1	1	1809	426	30	953	12004
153893	Vietnam	Asia			2019	male		urethral swab	0.25	0.125	S	0.125	S	32	R	126	39	67	111	148	153	65	7365	1	875	100	7	3	1	12	1707	1696	543	2437	14540
153898	Vietnam	Asia			2019	male		urethral swab	0.25	0.5	R	0.125	S	32	R	59	39	67	78	148	153	65	7363	33	14	100	2	5	1	8	348	348		10
153899	Vietnam	Asia			2019	male		urethral swab	0.125	0.5	R	0.125	S	4	R	59	39	67	158	148	71	65	1588	25	14	100	7	3	1	21				137
153906	Vietnam	Asia			2019	male		urethral swab	0.25	0.125	S	0.125	S	16	R	126	39	67	111	148	153	65	7365	1	875	100	7	3	1	12	1707	1696	13741	2822
153940	Canada	North America			2014	male		urethral swab	0.25	0.125	S	0.125	S	0.015	S	59	39	67	157	147	153	133	1893	25	285	100	100	2	1	8	373	139	2194	25	3654
153965	Canada	North America			2017	female		female reproductive tract	0.5	0.25	R	0.125	S	16	R	109	39	170	111	148	153	65	1901	1	266	100	1	3	1	11	90	90	6106	110	10451
153967	China	Asia	Hong Kong		2015	female		female reproductive tract	0.25	0.25	R	0.125	S	16	R	109	39	170	78	148	153	65	7360	25	284	100	7	53	1	8	497	497	719	752	13041
153969	China	Asia	Hong Kong		2015	male		urethral swab	0.25	0.25	R	0.125	S	8	R	109	39	170	78	148	153	65	7360	19	284	100	7	53	1	8	495	497	4	752	4539
153972	China	Asia	Hong Kong		2015	male		urethral swab	0.25	0.25	R	0.125	S	32	R	59	39	67	78	148	153	65	7363	33	14	100	2	5	1	8	348	348	1193	10	4734
154024	China	Asia	Hong Kong		2017	male		urethral swab	0.25	0.5	R	0.125	S	32	R	59	39	921	78	148	153	65	14283	33	3210	100	2	5	1	12			9154	10	15664
154031	China	Asia	Hong Kong		2017	male		urethral swab	0.25	0.5	R	0.125	S	16	R	59	39	67	78	148	153	65	7363	33	3179	100	2	5	1	9	2153	348	9200	10	15753
154045	China	Asia	Hong Kong		2018	male		urethral swab	0.125	0.5	R	0.125	S	16	R	59	39	921	78	148	153	65	14283	33	1832	100	2	5	1	8	3767	348	9536	10	16416
154049	China	Asia	Hong Kong		2018	male		urethral swab	0.25	0.125	S	0.125	S	16	R	109	39	170	78	148	153	65	7360	25	284	100	7	53	1	8	497	497	4	752	4539
154059	China	Asia	Hong Kong		2018	male		urethral swab	0.125	0.5	R	0.125	S	16	R	59	39	921	78	148	153	65	14283	33	1832	100	2	5	1	8	3767	348	9536	10	16416
154083	China	Asia	Hong Kong		2017	male		urethral swab	0.25	0.5	R	0.125	S	8	R	59	39	67	158	148	153	65	7827	47	3196	100	7	21	1	8			8829	21	15169
154088	China	Asia	Hong Kong		2017	female		female reproductive tract	0.25	0.25	R	0.125	S	8	R	109	39	170	78	148	153	65	7360	25	284	100	7	53	1	9	1708	497	9357	752	16041
154093	China	Asia	Hong Kong		2014	female		female reproductive tract	0.25	0.125	S	0.125	S	16	R	109	39	67	1404	148	153	65	18454	36	875	100	1	134	1	10				119
154120	China	Asia	Hong Kong		2014	male		urethral swab	0.5	0.06	S	0.125	S	16	R	126	39	170	78	148	153	65	11710	1	287	100	7	108	1	8			2978	156	17594
154131	China	Asia	Hong Kong		2014	female		female reproductive tract	0.25	0.125	S	0.125	S	8	R	109	39	67	111	148	153	133	7367	1	291	100	7	3	1	8	345	345	3029	1036	5062
154138	China	Asia	Hong Kong		2014	male		urethral swab	16	0.25	R	0.125	S	32	R	109	39	170	111	148	153	65	1901	234	14	2	2	24	1	8	1680		4532	1308	11399
154159	Vietnam	Asia	Hong Kong		2019	male		urethral swab	0.25	0.5	R	0.125	S	16	R	59	39	67	78	148	153	65	7363	33	14	100	2	5	1	21	1232	348		10
154187	Vietnam	Asia			2019	male		urethral swab	0.5	0.25	R	0.125	S	16	R	109	39	170	111	148	153	65	1901	1	266	100	1	3	1	8	194	90	8551	1412
154193	Vietnam	Asia			2019	male		urethral swab	0.5	0.06	S	0.125	S	32	R	126	39	170	111	146	153	65	10314	1	1909	100	1	3	1	8	1463	127	7721	186	13295
154242	China	Asia	Hong Kong		2015	male		urethral swab	0.125	0.25	R	0.125	S	32	R	59	39	67	78	148	153	65	7363	33	14	100	2	5	1	8	348	348	3215	10	5308
154249	China	Asia	Hong Kong		2015	male		urethral swab	0.125	0.5	R	0.125	S	32	R	59	39	67	78	148	153	65	7363	33	14	100	2	5	1	8	348	348	3215	10	5308
154258	China	Asia	Hong Kong		2015	male		urethral swab	0.5	0.125	S	0.125	S	16	R	59	39	67	111	147	154	65	12970	1	287	100	7	3	1	12	346	428	543	107	4676
160099	USA	North America	West		2019	male			0.5	0.25	R	0.125	S	32	R	109	39	170	111	148	153	65	1901	1	266	100	1	3	1	8	194	90	3777	1473	17996
160414	USA	North America	South		2019	male			0.25	0.125	S	0.125	S	0.004	S	59	39	67	157	147	153	133	1893	25	3207	100	100	2	1	4	4070		14314	5
160416	USA	North America	South		2019	male			0.25	0.125	S	0.125	S	0.008	S	59	39	67	157	147	153	133	1893	25	3207	100	100	2	1	4	4070		14314	5
86922	New Zealand	Oceania			2015				0.25	0.06	S	0.12	S	8	R	59	39	67	158	148	153	65	7827	19	284	100	1	9	1	8	38	38	155	4	8883
87259	Spain	Europe			2013				0.5	0.12	S	0.12	S	16	R	109	39	170	111	148	153	65	1901	10	288	100	1	3	1	8	940	127	4	29	2493
87267	Spain	Europe			2013				0.25	0.25	R	0.12	S	16	R	109	39	170	111	148	153	65	1901	1	266		1	3	1	11			908	110	1407
87268	Spain	Europe			2013				0.25	0.25	R	0.12	S	32	R	109	39	170	111	148	153	65	1901	1	266	100	1	3	1	11	90	90	908	110	1407
87286	Spain	Europe			2013				0.5	0.12	S	0.12	S	32	R	109	39	170	111	148	153	65	1901	1	266	100	1	3	1	11	90	90	908	110	1407
87298	Spain	Europe			2013				0.5	0.5	R	0.12	S	32	R	109	39	170	111	148	153	65	1901	1	266	100	1	3	1	11	90	90	1914	110	3158
31459	Slovenia	Europe			2012	male			0.5	0.19	R	0.094	S	32	R	109	39	170	111	148	153	65	1901	1	266	100	1	3	1	11	90	90	908	110	1407
31468	Norway	Europe			2009				0.19	0.064	S	0.094	S	8	R	435	39	170	111	148	153	65	7823	1	291	100	7	6	1	12	265	345	543	110	1405
31484	Estonia	Europe			2010	female			1.5	0.023	S	0.094	S	32	R	109	39	170	111	148	153	65	1901	1	288	100	1	3	1	8	127	127	14	4	437
31485	Belarus	Europe			2010	male			0.75	0.016	S	0.094	S		R	109	39	170	111	148	153	65	1901	1	288	100	1	3	1	11	124	124	232	4	285
31495	Slovenia	Europe			2010	male			0.5	0.125	S	0.094	S	32	R	109	39	170	111	148	153	65	1901	1	266	100	1	3	1	11	90	90	3373	110	5570
31508	Poland	Europe			2011	male			0.5	0.125	S	0.094	S	32	R	109	39	170	111	148	153	65	1901	1	266	100	1	3	1	11	90	90	908	110	1407
31599	The Netherlands	Europe			2008				0.75	0.19	R	0.094	S	32	R	109	39	170	111	148	153	65	1901	1	266	100	1	3	1	11	90	90	908	110	1407
31600	The Netherlands	Europe			2008				0.75	0.19	R	0.094	S	32	R	109	39	170	111	148	153	65	1901	1		100	1	3	1	11			908	110	1407
31601	The Netherlands	Europe			2008				0.75	0.19	R	0.094	S	32	R	109	39	170	111	148	153	65	1901	1	266	100	1	3	1	11	90	90	908	110	1407
31611	Spain	Europe			2008	male			0.5	0.125	S	0.094	S	0.008	S	109	39	170	111	148	153	65	1901	1	283	100	1	3	1	8	177	127	4	4	225
56771	Spain	Europe		Madrid	2016	male	uncomplicated gonorrhoea	rectal swab				0.094	S	32	R	59	39	67	158	148	153	65	7827	19	284	100	1	9	1	8	38	38	1053	4	2318
56776	Spain	Europe		Madrid	2016	male	uncomplicated gonorrhoea	urethral swab				0.094	S	32	R	59	39	67	158	148	153	65	7827	19	284	100	1	9	1	8	38	38	1053	4	2318
56777	Spain	Europe		Madrid	2016	male	uncomplicated gonorrhoea	throat swab				0.094	S	6	R	59	39	67	158	148	153	65	7827	19	284	100	1	9	1	8	38	38	1053	4	2318
60515	Kenya	Africa		Kisumu	2015	male	uncomplicated gonorrhoea	urethral swab	1.5	0.016	S	0.094	S	4	R	59	39	67	157	147	153	133	1893	230	294	100	1	49	1	100	2669	1054	3440	612	19169
61669	Japan	Asia		Osaka	2015				0.5	0.25	R	0.094	S	32	R	109	39	170	111	148	153	65	1901	1	531	100	1	3	1	11	951	90	908	110	1407
61694	Japan	Asia		Osaka	2015				0.38	0.19	R	0.094	S	32	R	109	39	170	111	148	153	65	1901	1	14	100	1	3	1	8	22	127	1053	110	3702
61697	Japan	Asia		Osaka	2015				0.75	0.19	R	0.094	S	32	R	109	39	67	111	148	153	65	1579	1	14	100	1	3	1	8	22	127	4454	110	7398
61712	Japan	Asia		Osaka	2015				0.75	0.19	R	0.094	S	32	R	109	39	67	111	148	153	65	1579	1	14	100	1	3	1	8	22	127	4033	241	11863
61717	Japan	Asia		Osaka	2015				1	0.19	R	0.094	S	32	R	109	39	67	111	148	153	65	1579	1	14	100	1	3	1	8	22	127	4033	110	6798
61791	Japan	Asia	Kyoto		2015				0.38	0.25	R	0.094	S	32	R	109	39	170	111	148	153	65	1901	1	14	100	1	3	1	8	22	127		110
61794	Japan	Asia	Kyoto		2015				0.75	0.25	R	0.094	S	32	R	109	39	170	111	148	153	65	1901	1	531	100	1	3	1	11	951	90	908	110	1407
61813	Japan	Asia		Osaka	2015				0.75	0.25	R	0.094	S	32	R	109	39	170	964	148	153	65	13843	1	531	100	1	3	1	11	951	90	908	110	1407
61824	Japan	Asia		Osaka	2015				0.25	0.19	R	0.094	S	32	R	59	39	67	78	148	153	65	7363	25	14	100	2	5	1	8	1229	348	4065	10	6778
75919	The Netherlands	Europe		Amsterdam	2014	male		urethral swab	0.125			0.094	S	8	R	126	39	67	78	148	153	65	1600	1	529	100	7	15	1	11	510	514	8324	33	14360
75921	The Netherlands	Europe		Amsterdam	2014	male		rectal swab	0.125			0.094	S	12	R	126	39	67	78	148	153	65	1600	1	529	100	7	15	1	11	510	514	8324	33	14360
75925	The Netherlands	Europe		Amsterdam	2014	male		urethral swab	0.25			0.094	S	16	R	59	39	67	158	148	153	65	7827	19	284	100	1	9	1	8	38	38	1053	4	2318
75928	The Netherlands	Europe		Amsterdam	2014	male		urethral swab	0.125			0.094	S	12	R	126	39	67	78	148	153	65	1600	1	529	100	7	15	1	11	510	514	8324	33	14360
75932	The Netherlands	Europe		Amsterdam	2014	female		throat swab	1			0.094	S	32	R	109	39	170	111	148	153	65	1901	1	266		1	3	1	11			908	110	1407
75933	The Netherlands	Europe		Amsterdam	2014	male		throat swab	0.38			0.094	S	32	R	59	39	67	78	148	153	65	7363	16	645	100	1	10	1	10	158	158	1489	563	2400
75942	The Netherlands	Europe		Amsterdam	2014	male		throat swab	0.5			0.094	S	32	R	109	39	170	111	148	153	65	1901	1	266	100	1	74	1	11	1258	90	908	110	1407
75943	The Netherlands	Europe		Amsterdam	2014	male		throat swab	0.19			0.094	S	24	R	109	39	170	111	148	153	65	1901	1	266	100	1	74	1	11	1258	90	908	110	1407
75944	The Netherlands	Europe		Amsterdam	2014	male		urethral swab	0.125			0.094	S	32	R	109	39	170	111	148	153	65	1901	1	266	100	1	3	1	11	90	90	908	110	1407
75948	The Netherlands	Europe		Amsterdam	2014	male		urethral swab	0.125			0.094	S	32	R	109	39	170	111	148	153	65	1901	1	266	100	1	3	1	11	90	90	908	110	1407
75950	The Netherlands	Europe		Amsterdam	2014	male		rectal swab	0.5			0.094	S	32	R	59	39	67	158	148	153	65	7827	19	284	100	1	9	1	8	38	38	1053	4	2318
75951	The Netherlands	Europe		Amsterdam	2014	male		rectal swab	0.5			0.094	S	32	R	109	39	170	111	148	153	65	1901	1	266	100	1	3	1	11	90	90	908	110	1407
75962	The Netherlands	Europe		Amsterdam	2015	male		throat swab	0.5			0.094	S	32	R	109	39	170	111	148	153	65	1901	1	266	100	1	3	1	11	90	90	4009	110	6719
75969	The Netherlands	Europe		Amsterdam	2015	female		rectal swab	0.25			0.094	S	16	R	59	39	67	78	148	153	65	7363	16	645	100	1	10	1	10	158	158	1489	563	2400
75974	The Netherlands	Europe		Amsterdam	2015	male		rectal swab	0.25			0.094	S	16	R	59	39	67	158	148	153	65	7827	19	284	100	1	9	1	8	38	38	1053	4	2318
75975	The Netherlands	Europe		Amsterdam	2015	male		throat swab	0.19			0.094	S	12	R	59	39	67	158	148	153	65	7827	19	284	100	1	9	1	8	38	38	1053	4	2318
75980	The Netherlands	Europe		Amsterdam	2015	male		rectal swab	0.25			0.094	S	6	R	59	39	67	158	148	153	65	7827	19	284	100	1	9	1	8	38	38	1053	4	2318
75986	The Netherlands	Europe		Amsterdam	2015	male		rectal swab	0.19			0.094	S	12	R	109	39	170	111	148	153	65	1901	1	266	100	1	74	1	11	1258	90	908	110	1407
75993	The Netherlands	Europe		Amsterdam	2015	male		throat swab	0.019			0.094	S	32	R	59	39	67	158	148	153	65	7827	19	284	100	1	9	1	8	38	38	1053	4	2318
75997	The Netherlands	Europe		Amsterdam	2016	male		other	0.25			0.094	S	8	R	59	39	67	78	148	153	65	7363	16	645	100	1	10	1	10	158	158	1489	33	10257
76014	The Netherlands	Europe		Amsterdam	2016	male		urethral swab	0.19			0.094	S	6	R	59	39	67	158	148	153	65	7827	19	284	100	7	9	1	8	1011	38	1053	4	2318
76020	The Netherlands	Europe		Amsterdam	2016	male		throat swab	0.125			0.094	S	32	R	109	39	170	111	148	153	65	1901	1	14	100	7	3	1	8	1392	199	1785	110	2958
76021	The Netherlands	Europe		Amsterdam	2016	male		throat swab	0.125			0.094	S	32	R	109	39	170	111	148	153	65	1901	1	14	100	7	3	1	8	1392	199	1785	110	2958
76022	The Netherlands	Europe		Amsterdam	2016	male		rectal swab	0.125			0.094	S	24	R	109	39	170	111	148	153	65	1901	1	14	100	7	3	1	8	1392	199	1785	110	2958
76024	The Netherlands	Europe		Amsterdam	2016	male		throat swab	0.125			0.094	S	16	R	109	39	170	111	148	153	65	1901	1	14	100	7	3	1	8	1392	199	1785	110	2958
76031	The Netherlands	Europe		Amsterdam	2016	male		rectal swab	0.25			0.094	S	8	R	59	39	67	158	148	153	65	7827	19	284	100	1	9	1	8	38	38	1053	4	2318
76033	The Netherlands	Europe		Amsterdam	2016	male		rectal swab	0.125			0.094	S	8	R	59	39	67	158	148	153	65	7827	19	284	100	1	9	1	8	38	38	1053	4	2318
76034	The Netherlands	Europe		Amsterdam	2016	male		throat swab	0.094			0.094	S	8	R	59	39	67	158	148	153	65	7827	19	284	100	1	9	1	8	38	38	1053	4	2318
76035	The Netherlands	Europe		Amsterdam	2016	male		urethral swab	0.125			0.094	S	6	R	59	39	67	158	148	153	65	7827	19	284	100	1	9	1	8	38	38	1053	4	2318
76039	The Netherlands	Europe		Amsterdam	2017	male		urethral swab	0.25			0.094	S	8	R	59	39	67	158	148	153	65	7827	19	284	100	1	9	1	8	38	38	1053	4	2318
76041	The Netherlands	Europe		Amsterdam	2017	male		urethral swab	0.25			0.094	S	12	R	59	39	67	158	148	153	65	7827	19	284	100	7	9	1	8	1011	38	1053	4	2318
76052	The Netherlands	Europe		Amsterdam	2017	male		throat swab	0.19			0.094	S	8	R	59	39	67	158	148	153	65	7827	19	284	100	1	9	1	8	38	38	246	4	10386
76054	The Netherlands	Europe		Amsterdam	2017	male		rectal swab	0.19			0.094	S	6	R	59	39	67	158	148	153	65	7827	19	284	100	1	9	1	8	38	38	1053	4	2318
76055	The Netherlands	Europe		Amsterdam	2017	male		throat swab	0.19			0.094	S	6	R	59	39	67	158	148	153	65	7827	19	284	100	1	9	1	8	38	38	246	4	10386
76112	The Netherlands	Europe		Amsterdam	2018	male		rectal swab	0.19			0.094	S	24	R	59	39	67	158	148	153	65	7827	19	284	100	1	9	1	8	38	38	8111	4	14051
76113	The Netherlands	Europe		Amsterdam	2018	male		throat swab	0.125			0.094	S	12	R	59	39	67	158	148	153	65	7827	19	284	100	1	9	1	8	38	38	246	4	10386
76115	The Netherlands	Europe		Amsterdam	2018	male		urethral swab	0.094			0.094	S	8	R	59	39	67	158	148	153	65	7827	19	284	100	1	9	1	8	38	38	246	4	10386
76116	The Netherlands	Europe		Amsterdam	2018	male		throat swab	0.19			0.094	S	32	R	59	39	67	158	148	153	65	7827	19	284	100	1	9	1	8	38	38	246	4	10386
76120	The Netherlands	Europe		Amsterdam	2018	male		urethral swab	0.125			0.094	S	16	R	59	39	67	158	148	153	65	7827	19	284	100	1	9	1	8	38	38	246	4	10386
76176	The Netherlands	Europe		Amsterdam	2019	male		rectal swab	0.25			0.094	S	12	R	59	39	67	158	148	153	65	7827	19	284	100	1	9	1	8	38	38	246	4	10386
76182	The Netherlands	Europe		Amsterdam	2019	male		rectal swab	0.125			0.094	S	16	R	59	39	67	158	148	153	65	7827	19	284	100	1	9	1	8	38	38	11146	4	19233
76185	The Netherlands	Europe		Amsterdam	2019	male		rectal swab	0.19			0.094	S	6	R	59	39	67	158	148	153	65	7827	19	284	100	1	9	1	8	38	38	11420	137	19649
76193	The Netherlands	Europe		Amsterdam	2017	male		urethral swab	0.094			0.094	S	16	R	59	39	67	158	148	153	65	7827	19	284	100	1	9	1	8	38	38	246	4	10386
76194	The Netherlands	Europe		Amsterdam	2017	male		throat swab	0.125			0.094	S	16	R	59	39	67	158	148	153	65	7827	19	284	100	1	9	1	8	38	38	246	4	10386
76195	The Netherlands	Europe		Amsterdam	2017	male		rectal swab	0.19			0.094	S	6	R	59	39	67	158	148	153	65	7827	19	284	100	1	9	1	8	38	38	8111	4	14051
76196	The Netherlands	Europe		Amsterdam	2018	male		rectal swab	0.38			0.094	S	32	R	109	39	170	111	148	153	65	1901	1	266		1	3	1	11			908	110	1407
76197	The Netherlands	Europe		Amsterdam	2018	male		rectal swab	0.38			0.094	S	32	R	109	39	170	111	148	153	65	1901	1	266		1	3	1	11			908	110	1407
76198	The Netherlands	Europe		Amsterdam	2018	male		rectal swab	0.38			0.094	S	32	R	109	39	170	111	148	153	65	1901	1	266		1	3	1	11			908	110	1407
76199	The Netherlands	Europe		Amsterdam	2018	male		rectal swab	0.094			0.094	S	16	R	59	39	67	158	148	153	65	7827	19	284	100	1	9	1	8	38	38	246	4	10386
76200	The Netherlands	Europe		Amsterdam	2018	male		rectal swab	0.25			0.094	S	8	R	59	39	67	158	148	153	65	7827	19	284	100	1	9	1	8	38	38	1053	4	2318
76201	The Netherlands	Europe		Amsterdam	2018	male		urethral swab	0.125			0.094	S	12	R	59	39	67	158	148	153	65	7827	19	284	100	1	9	1	8	38	38	1053	4	2318
76202	The Netherlands	Europe		Amsterdam	2018	male		rectal swab	0.125			0.094	S	8	R	59	39	67	158	148	153	65	7827	19	284	100	1	9	1	8	38	38	1053	4	2318
76203	The Netherlands	Europe		Amsterdam	2018	male		rectal swab	0.19			0.094	S	24	R	59	39	67	158	148	153	65	7827	19	284	100	1	9	1	8	38	38	11422	4	19651
76204	The Netherlands	Europe		Amsterdam	2018	male		rectal swab	0.125			0.094	S	12	R	59	39	67	158	148	153	65	7827	19	284	100	1	9	1	8	38	38	8111	4	14051
76205	The Netherlands	Europe		Amsterdam	2018	male		throat swab	0.125			0.094	S	6	R	59	39	67	158	148	153	65	7827	19	284	100	1	9	1	8	38	38	8111	4	14051
76206	The Netherlands	Europe		Amsterdam	2018	male		rectal swab	0.125			0.094	S	6	R	59	39	67	158	148	153	65	7827	19	284	100	1	9	1	8	38	38	246	4	10386
76207	The Netherlands	Europe		Amsterdam	2018	male		urethral swab	0.125			0.094	S	8	R	59	39	67	158	148	153	65	7827	19	284	100	1	9	1	8	38	38	246	4	10386
76208	The Netherlands	Europe		Amsterdam	2018	male		throat swab	0.125			0.094	S	6	R	59	39	67	158	148	153	65	7827	19	284	100	1	9	1	8	38	38	246	4	10386
76209	The Netherlands	Europe		Amsterdam	2018			urethral swab	0.5			0.094	S	24	R	59	39	67	158	148	153	65	7827	19	284	100	1	9	1	8	38	38	246	137	16441
76210	The Netherlands	Europe		Amsterdam	2018	male		urethral swab	0.19			0.094	S	16	R	59	39	67	158	148	153	65	7827	19	284	100	1	9	1	8	38	38	246	4	10386
76211	The Netherlands	Europe		Amsterdam	2018	male		rectal swab	0.19			0.094	S	32	R	59	39	67	158	148	153	65	7827	19	284	100	1	9	1	8	38	38	7716	4	18113
76212	The Netherlands	Europe		Amsterdam	2019	male		rectal swab	0.25			0.094	S	12	R	59	39	67	158	148	153	65	7827	19	284	100	1	9	1	8	38	38	11423	4	19652
76213	The Netherlands	Europe		Amsterdam	2019	male		throat swab	0.25			0.094	S	4	R	59	39	67	158	148	153	65	7827	19	284	100	1	9	1	8	38	38	11423	4	19652
76214	The Netherlands	Europe		Amsterdam	2019	male		urethral swab	0.25			0.094	S	6	R	59	39	67	158	148	153	65	7827	19	284	100	1	9	1	8	38	38	246	137	16441
76215	The Netherlands	Europe		Amsterdam	2019	male		rectal swab	0.125			0.094	S	12	R	59	39	67	158	148	153	65	7827	19	284	100	1	9	1	8	38	38	246	4	10386
76217	The Netherlands	Europe		Amsterdam	2019	male		rectal swab	0.25			0.094	S	8	R	59	39	67	158	148	153	65	7827	19	284	100	1	9	1	8	38	38	246	4	10386
76219	The Netherlands	Europe		Amsterdam	2019	male		throat swab	0.25			0.094	S	6	R	59	39	67	158	148	153	65	7827	19	284	100	1	9	1	8	38	38	246	4	10386
76221	The Netherlands	Europe		Amsterdam	2019	male		rectal swab	0.25			0.094	S	12	R	59	39	67	158	148	153	65	7827	19	284	100	1	9	1	8	38	38	246	4	10386
76222	The Netherlands	Europe		Amsterdam	2019	male		rectal swab	0.125			0.094	S	3	R	59	39	67	158	148	153	65	7827	19	284	100	1	9	1	8	38	38	246	4	10386
76224	The Netherlands	Europe		Amsterdam	2019	male		urethral swab	0.19			0.094	S	12	R	59	39	67	158	148	153	65	7827	19	284	100	1	9	1	8	38	38	246	137	16441
76225	The Netherlands	Europe		Amsterdam	2019	male		urethral swab	0.125			0.094	S	8	R	59	39	67	158	148	153	65	7827	19	284	100	1	9	1	8	38	38	246	4	10386
76226	The Netherlands	Europe		Amsterdam	2019	male		rectal swab	0.19			0.094	S	16	R	59	39	67	158	148	1029	65	14369	19	284	100	1	9	1	8	38	38	8111	4	14051
76227	The Netherlands	Europe		Amsterdam	2019	male		urethral swab	0.25			0.094	S	6	R	59	39	67	158	148	1029	65	14369	19	284	100	1	9	1	8	38	38	8111	4	14051
76235	The Netherlands	Europe		Amsterdam	2010	male		rectal swab	0.75			0.094	S			109	39	170	111	148	153	65	1901	1	266	100	1	3	1	11	90	90	908	110	1407
76243	The Netherlands	Europe		Amsterdam	2012	male		rectal swab	0.25			0.094	S			109	39	170	111	148	153	65	1901	1	266	100	1	3	1	11	90	90	908	110	1407
76260	The Netherlands	Europe		Amsterdam	2013	male		rectal swab	0.25			0.094	S			109	39	170	111	148	153	65	1901	1	266	100	1	3	1	11	90	90	4080	110	6827
76263	The Netherlands	Europe		Amsterdam	2013	male		throat swab	0.25			0.094	S			109	39	170	111	148	153	65	1901	1	266	100	1	3	1	11	90	90	908	26	3806
76289	The Netherlands	Europe		Amsterdam	2013	male		rectal swab	0.25			0.094	S			109	39	170	111	148	153	65	1901	1	266	100	1	3	1	11	90	90	908	26	3806
82572	Ireland	Europe			2012				0.38	0.25	R	0.094	S	32	R	109	39	170	111	148	153	65	1901	1	266	100	1	3	1	11	90	90	908	110	1407
87124	Austria	Europe			2013				0.5	0.125	S	0.094	S			109	39	170	111	148	153	65	1901	1	266	100	1	3	1	11	90	90		27
87183	Cyprus	Europe			2013				0.75	0.125	S	0.094	S			109	39	170	111	148	153	65	1901	1	266	100	1	3	1	11	90	90	908	110	1407
87188	Cyprus	Europe			2013					0.125	S	0.094	S			109	39	170	111	148	153	65	1901	1	266	100	1	3	1	11	90	90	2623	110	4269
87211	Denmark	Europe			2013				0.38	0.5	R	0.094	S	32	R	109	39	170	111	148	153	65	1901	1	266	100	1	3	1	11	90	90	908	110	1407
87329	France	Europe			2013				0.5	0.19	R	0.094	S	32	R	109	39	170	111	148	153	65	1901	1	266	100	1	3	1	11	90	90	6643	110	11354
87423	Germany	Europe			2013					0.125	S	0.094	S			109	39	170	111	148	153	65	1901	1	266	100	1	3	1	11	90	90	6804	110	11614
87468	Greece	Europe			2013				0.5	0.25	R	0.094	S	32	R	109	39	170	111	148	153	65	1901	1	266	100	1	3	1	11	90	90	6439	110	11056
87477	Greece	Europe			2013				0.75	0.38	R	0.094	S	32	R	109	39	170	111	148	153	65	1901	1	266	100	1	3	1	11	90	90	1900	110	3128
87486	Greece	Europe			2013				0.38	0.094	S	0.094	S	32	R	59	39	170	111	148	153	65	7371	36	287	100	2	24	1	8	501		1042	75	4730
87487	Greece	Europe			2013				0.75	0.25	R	0.094	S	32	R	109	39	170	111	148	153	65	1901	1	266	100	1	3	1	11	90	90	1900	110	3128
87497	Greece	Europe			2013				2	0.125	S	0.094	S	0.016	S	109	39	67	111	148	153	65	1579	1	286	100	100	2	1	8	856	139	4989	33	8329
87500	Greece	Europe			2013				1	0.125	S	0.094	S	0.023	S	109	39	67	111	148	153	65	1579	1	286	100	100	2	1	8	856	139	4989	33	8329
87505	Greece	Europe			2013				1	0.25	R	0.094	S	32	R	109	39	170	111	148	153	65	1901	1	266	100	1	3	1	11	90	90	908	26	3806
87506	Greece	Europe			2013				0.75	0.047	S	0.094	S	32	R	109	39	170	111	148	153	65	1901	1	283	100	1	3	1	8	177	127	4	4	225
87512	Hungary	Europe			2013					0.19	R	0.094	S			109	39	170	111	148	153	65	1901	1	266	100	1	3	1	11	90	90	908	110	1407
87516	Hungary	Europe			2013					0.125	S	0.094	S			109	39	170	111	148	153	65	1901	1	266	100	1	3	1	11	90	90	908	110	1407
87527	Hungary	Europe			2013					0.094	S	0.094	S			109	39	170	111	148	153	65	1901	1	266	100	1	3	1	11	90	90	908	110	1407
87529	Hungary	Europe			2013					0.125	S	0.094	S			109	39	170	111	148	153	65	1901	1	266	100	1	3	1	11	90	90	908	110	1407
87554	Hungary	Europe			2013				0.5	0.19	R	0.094	S			109	39	170	111	148	153	65	1901	1	266	100	1	3	1	11	90	90	2043	110	3378
87685	The Netherlands	Europe			2013				0.25	0.094	S	0.094	S	24	R	109	39	170	111	148	153	65	1901	1	266	100	1	3	1	11	90	90	4080	110	6827
87939	Sweden	Europe			2013				0.5	0.125	S	0.094	S	32	R	109	39	170	111	148	153	65	1901	1	266	100	1	3	1	11	90	90	3345	110	5533
87958	Sweden	Europe			2013				0.5	0.125	S	0.094	S	32	R	109	39	170	111	148	153	65	1901	1	266	100	1	3	1	11	90	90	5893	110	10006
99955	The Netherlands	Europe		Amsterdam	2018	male		throat swab	0.125			0.094	S	6	R	59	39	67	158	148	153	65	7827	19	284	100	1	9	1	8	38	38	246	4	10386
99956	The Netherlands	Europe		Amsterdam	2018	male		throat swab	0.125			0.094	S	12	R	59	39	67	158	148	153	65	7827	19	284	100	1	9	1	8	38	38	246	4	10386
99981	The Netherlands	Europe		Amsterdam	2018	male		urethral swab	0.125			0.094	S	12	R	59	39	67	158	148	153	65	7827	19	284	100	1	9	1	8	38	38	1053	4	2318
99982	The Netherlands	Europe		Amsterdam	2018	male		rectal swab	0.125			0.094	S	8	R	59	39	67	158	148	153	65	7827	19	284	100	1	9	1	8	38	38	1053	4	2318
100038	The Netherlands	Europe		Amsterdam	2018	male		rectal swab	0.38			0.094	S	32	R	109	39	170	111	148	153	65	1901	1	266		1	3	1	11			908	110	1407
100039	The Netherlands	Europe		Amsterdam	2018	male		rectal swab	0.38			0.094	S	32	R	109	39	170	111	148	153	65	1901	1	266		1	3	1	11			908	110	1407
107839	Germany	Europe			2018		uncomplicated gonorrhoea		0.75	0.125	S	0.094	S			109	39	170	111	148	153	65	1901	1	266	100	1	3	1	11	90	90	2147
107840	Germany	Europe			2018		uncomplicated gonorrhoea		0.75	0.38	R	0.094	S			109	39	170	111	148	153	65	1901	1	2608	100	1	3	1	11	3690	90	2147
108699	Portugal	Europe	North		2007	male	uncomplicated gonorrhoea	urethral swab				0.094	S	32	R	109	39	170	111	148	153	65	1901	1	21	100	1	3	1	8	26	127	4	4	225
108786	Portugal	Europe		Lisbon	2010	male	uncomplicated gonorrhoea	rectal swab	0.5	0.023	S	0.094	S	0.023	S	109	39	67	111	148	153	65	1579	1	285	100	100	2	1	8	139	139	430	33	1034
108787	Portugal	Europe		Lisbon	2010	male	uncomplicated gonorrhoea	rectal swab		0.032	S	0.094	S	0.006	S	126	39	67	238	148	153	133	9363		166	100	100	100	100	1			1808	29	2992
108790	Portugal	Europe	North		2010	male	uncomplicated gonorrhoea	urethral swab	0.19	0.064	S	0.094	S	32	R	109	39	170	111	148	153	65	1901	1	266	100	1	3	1	11	90	90	908	110	1407
109257	USA	North America	New York	New York City	2013	male			1	0.094	S	0.094	S	32	R	59	39	67	78	148	153	65	7363	16	645	100	1	10	1	11	165	158	908	563	7574
109262	USA	North America	New York	New York City	2013	male			0.19	0.047	S	0.094	S	32	R	59	39	67	78	148	153	65	7363	16	645	100	1	10	1	11	165	158	908	563	7574
109296	USA	North America	New York	New York City	2013	male			0.19	0.25	R	0.094	S	32	R	109	39	170	111	148	153	65	1901	1	14	100	1	3	1	8	22	127	1785	110	2958
109297	USA	North America	New York	New York City	2013	male			0.19	0.38	R	0.094	S	32	R	109	39	170	111	148	153	65	1901	1	14	100	1	3	1	8	22	127	1785	110	2958
109299	USA	North America	New York	New York City	2013	male			0.19	0.19	R	0.094	S	32	R	109	39	170	111	148	153	65	1901	1	14	100	1	3	1	8	22	127	1785	110	2958
109300	USA	North America	New York	New York City	2013				0.125			0.094	S	32	R	109	39	170	111	148	153	65	1901	1	14	100	1	3	1	8	22	127	1785	110	2958
109301	USA	North America	New York	New York City	2013	male			0.094	0.19	R	0.094	S	32	R	109	39	170	111	148	153	65	1901	1	14	100	1	3	1	8	22	127	1785	110	2958
109366	USA	North America	New York	New York City	2013	male			1	0.064	S	0.094	S	0.032	I	109	39	67	111	148	153	65	1579	1	285	100	100	2	1	8	139	139	1259	33	7289
109389	USA	North America	New York	New York City	2013	male			0.125	0.064	S	0.094	S	6	R	59	39	67	158	148	153	65	7827	19	284	100	1	9	1	12	1216	38		4
109391	USA	North America	New York	New York City	2013	male			0.19	0.064	S	0.094	S	8	R	59	39	67	158	148	153	65	7827	19	284	100	1	9	1	12	1216	38		4
109441	USA	North America	New York	New York City	2012	male			0.38	0.25	R	0.094	S	0.023	S	109	39	67	111	148	153	65	1579	1	285	100	100	2	1	8	139	139	430	33	1034
109474	USA	North America	New York	New York City	2012	male			0.75	0.25	R	0.094	S	8	R	435	39	170	111	148	153	65	7823	1	266	100	1	3	1	3	250	90	6861	110	11690
109552	USA	North America	New York	New York City	2012	male			0.5	0.064	S	0.094	S	32	R	59	39	67	78	148	153	65	7363	16	645	100	1	10	1	11	165	158	908	563	7574
109590	USA	North America	New York	New York City	2011	male			0.5	0.094	S	0.094	S	32	R	109	39	170	111	148	153	65	1901	1	266	100	1	3	1	11	90	90	908	110	1407
109591	USA	North America	New York	New York City	2012	male			0.75	0.25	R	0.094	S	32	R	109	39	170	111	148	153	65	1901	1	266	100	1	3	1	11	90	90	908	110	1407
109737	USA	North America	New York	New York City	2013	male			0.38	0.125	S	0.094	S	32	R	59	39	67	78	148	153	65	7363	16	645	100	1	45	1	10	933	158	1489	563	2400
109739	USA	North America	New York	New York City	2013	male			0.19	0.032	S	0.094	S	6	R	59	39	67	78	148	153	65	7363	16	645	100	1	10	1	10	158	158	1489	563	2400
109744	USA	North America	New York	New York City	2012	male			0.75	0.047	S	0.094	S	32	R	126	39	67	78	148	153	65	1600	16	645	100	1	10	1	10	158	158	1489	563	2400
109747	USA	North America	New York	New York City	2012	male			0.25	0.064	S	0.094	S	32	R	59	39	67	78	148	153	65	7363	16	645	100	1	10	1	10	158	158	1489	563	2400
109748	USA	North America	New York	New York City	2013	male			0.75	0.094	S	0.094	S	32	R	126	39	67	78	148	153	65	1600	16	645	100	1	10	1	10	158	158	1489	563	2400
109749	USA	North America	New York	New York City	2013	male			0.75	0.094	S	0.094	S	32	R	59	39	67	78	148	153	65	7363	16	645	100	1	10	1	11	165	158	908	563	7574
109751	USA	North America	New York	New York City	2013	male			0.125	0.047	S	0.094	S	32	R	59	39	67	78	148	153	65	7363	16	645	100	1	45	1	10	933	158	1489	563	2400
109754	USA	North America	New York	New York City	2013	male			1	0.094	S	0.094	S	32	R	126	39	67	78	148	153	65	1600	16	645	100	1	10	1	10	158	158	1489	563	2400
109843	USA	North America	New York	New York City	2013	male			0.5	0.19	R	0.094	S	32	R	109	39	170	111	148	153	65	1901	1	266	100	1	3	1	11	90	90	3024	110	4985
128727	Spain	Europe			2018				0.125	0.064	S	0.094	S	24	R	59	39	67	158	148	153	65	7827	19	284	100	1	9	1	8	38	38	246	4	10386
128736	Spain	Europe			2018				0.5	0.19	R	0.094	S	32	R	109	39	170	111	148	153	65	1901	1	266	100	1	3	1	11	90	90	6886	110	11751
129325	The Netherlands	Europe			2018				0.19	0.064	S	0.094	S	24	R	59	39	67	158	148	153	65	7827	19	284	100	1	9	1	8	38	38	8111	4	14051
129327	The Netherlands	Europe			2018				0.19	0.047	S	0.094	S	32	R	59	39	67	158	148	153	65	7827	19	284	100	1	9	1	8	38	38	246	4	10386
129333	The Netherlands	Europe			2018				0.125	0.064	S	0.094	S	12	R	59	39	67	158	148	153	65	7827	19	284	100	1	9	1	8	38	38	246	4	10386
129400	The Netherlands	Europe			2018				0.125	0.094	S	0.094	S	16	R	59	39	67	158	148	153	65	7827	19	284	100	1	9	1	8	38	38	246	4	10386
129509	Sweden	Europe			2018				0.25	0.064	S	0.094	S	32	R	59	39	67	158	148	153	65	7827	19	284	100	1	9	1	8	38	38	9315	4	15942
129565	Sweden	Europe			2018				0.5	0.064	S	0.094	S	32	R	59	39	67	158	148	153	65	7827	19	284	100	1	9	1	8	38	38	11140	4	19226
129757	Poland	Europe			2018				1	0.125	S	0.094	S	16	R	109	39	170	111	148	153	65	1901	1	266	100	1	3	1	11	90	90	908	110	1407
129850	Italy	Europe			2018				0.38	0.38	R	0.094	S	32	R	59	39	67	78	148	153	65	7363	33	14	100	2	5	1	8	348	348	4991	10	13288
129908	Czech Republic	Europe			2018				0.38	0.064	S	0.094	S	12	R	59	39	67	158	148	153	65	7827	19	284	100	1	9	1	8	38	38	246	4	10386
130064	Czech Republic	Europe			2018				0.75	0.064	S	0.094	S	32	R	59	39	67	158	148	153	65	7827	19	284	100	1	9	1	8	38	38	12805	4	21855
130715	Germany	Europe			2018				0.75	0.125	S	0.094	S	32	R	109	39	170	111	148	153	65	1901	1	266	100	1	3	1	11	90	90	2147
130761	Belgium	Europe			2018				0.125	0.06	S	0.094	S	32	R	59	39	67	158	148	153	65	7827	19	284	100	1	9	1	8	38	38	246	4	10386
130802	Germany	Europe			2018				1	0.125	S	0.094	S	32	R	109	39	170	111	148	153	65	1901	1	266	100	1	3	1	11	90	90	2147	110	3779
130945	Iceland	Europe			2018				0.38	0.125	S	0.094	S	2	R	109	39	170	111	148	153	65	1901	1	266	100	1	3	1	11	90	90	908	110	1407
86358	China	Asia	Sichuan		2012			urethral swab				0.08	S	4	R	59	39	67	158	148	153	65	7827	47	228	100	7	21	1	13	2351	2351	1448	4	4846
