# Supplementary material for: Genetic identification of mutations and MLST types associated with decreased susceptibility to ceftriaxone in Neisseria gonorrhoeae
Source: Front Microbiol. 2026 Jan 21;16:1728860. doi: 10.3389/fmicb.2025.1728860 (PMC12868221; doi:10.3389/fmicb.2025.1728860)
Supplement: Supplementary Table 3 — Mutation sites and frequencies in PenA from 8,325 strains and identifiers of 129 MLST types. [file Table_3.xlsx]

## Sheet: non-mosaic
id	ST(MLST)	non-mosaic-501	non-mosaic-542	non-mosaic-551
13685	1901	A	S	P
26827	10682	A	G	P
27280	8130	A	G	P
27286	1901	A	S	P
27334	1901	A	S	P
27424	1901	A	S	P
31128	10935	A	G	P
31129	1893	A	G	L
31193	11172	A	G	P
31559	1583	A	G	P
31753	1588	A	G	P
34749	11270	A	G	P
34750	1901	A	G	S
34751	11271	A	G	P
34752	10316	A	G	P
34753	1893	A	G	P
34754	1585	A	G	P
34755	1893	A	G	L
34756	1893	A	G	L
34757	1893	A	G	L
34758	8122	A	G	P
34761	1893	A	G	L
34762	11270	A	G	P
34763	1893	A	G	L
34764	8126	A	G	P
34765	8153	A	S	P
34766	1928	A	G	P
34767	1585	A	G	P
34768	1588	A	G	P
34770	10931	A	G	P
34771	1588	A	G	P
34772	1584	A	G	P
34773	10932	A	G	P
34774	1902	A	G	S
34776	1585	A	G	P
34777	1893	A	G	L
34778	1901	A	G	S
34779	1931	A	G	P
34780	1584	A	G	P
34781	1901	A	S	P
34784	1583	A	G	P
34785	1901	A	S	P
34786	1901	A	G	S
34796	1892	A	G	P
34797	10933	A	G	P
34798	1580	A	G	P
34800	1902	A	G	S
34804	1901	A	G	L
36238	11364	A	G	L
36240	1903	A	G	L
36241	1599	A	G	P
36243	1893	A	G	P
36244	1893	A	G	L
36246	1893	A	G	L
36247	11366	A	G	P
36248	1893	A	G	L
36249	1893	A	G	L
36250	11365	A	G	P
36251	11367	A	G	P
36253	11364	A	G	L
36255	1893	A	G	L
36256	1893	A	G	L
36257	1591	A	G	P
36259	1893	A	G	L
36261	1893	A	G	L
36263	1893	A	G	L
36266	11369	A	G	L
36267	1903	A	G	L
36268	1599	A	G	P
36269	11370	A	G	P
36270	8133	A	G	P
36271	6957	A	G	P
36273	11370	A	G	P
36274	11366	A	G	P
36275	11369	A	G	L
36276	1903	A	G	L
36277	11366	A	G	P
36279	1599	A	G	L
36280	1893	A	G	L
36281	1893	A	G	L
36282	11075	A	G	P
36283	1893	A	G	L
36285	1903	A	G	L
36287	1903	A	G	L
36289	1903	A	G	L
36290	1903	A	G	L
36291	1588	A	G	P
36292	1599	A	G	L
36293	1903	A	G	L
36294	1903	A	G	L
36295	1903	A	G	L
36296	1903	A	G	L
36297	1903	A	G	L
36298	1903	A	G	L
39081	11366	A	G	P
39082	12240	A	G	L
39083	11366	A	G	P
39084	1599	A	G	L
39085	1893	A	G	L
39086	11366	A	G	P
39087	12241	A	G	L
39088	11366	A	G	P
39089	11366	A	G	P
39090	1903	A	G	L
39091	1599	A	G	L
39092	11366	A	G	P
39093	12241	A	G	L
39094	11750	A	G	P
39095	11366	A	G	P
39096	1903	A	G	L
39097	1588	A	G	P
39098	1931	A	G	P
39099	1893	A	G	L
39100	1903	A	G	L
39101	12240	A	G	L
39102	11369	A	G	L
39103	1893	A	G	L
39104	1599	A	G	P
39105	1599	A	G	P
39106	12242	A	G	P
39107	1893	A	G	L
39108	1893	A	G	L
39109	1903	A	G	L
39110	1903	A	G	L
39111	1903	A	G	L
39112	1903	A	G	L
39113	1893	A	G	L
39114	1903	A	G	L
39115	12241	A	G	L
39116	1893	A	G	L
39117	1893	A	G	L
39118	1599	A	G	P
39119	1583	A	G	P
39120	1893	A	G	L
39121	12243	A	G	P
39122	1903	A	G	L
39123	1931	A	G	P
39124	1599	A	G	P
39125	1599	A	G	P
39126	1893	A	G	L
39127	1599	A	G	P
39128	1599	A	G	P
39129	1599	A	G	P
39130	1893	A	G	L
39131	1599	A	G	P
39132	1893	A	G	L
39133	8120	A	G	P
39134	1893	A	G	P
39135	11370	A	G	P
39136	1591	A	G	P
39137	1599	A	G	P
39138	11366	A	G	P
39139	1893	A	G	L
39589	11727	A	G	P
39619	9363	A	G	P
40839	1901	A	G	S
41197	9363	A	G	P
41198	9363	A	G	P
41199	11516	A	G	P
41200	1584	A	G	P
41201	8122	A	G	P
41202	7363	T	G	L
41205	11516	A	G	P
41208	11463	A	G	P
41209	7363	T	G	L
41210	7363	T	G	L
41345	8114	A	G	P
41348	1902	A	G	S
41349	1584	A	G	P
42377	7823	A	G	P
42789	1580	A	G	P
42792	1580	A	G	P
42793	1580	A	G	P
42794	1580	A	G	P
42795	12037	A	G	P
42796	1580	A	G	P
42797	1580	A	G	P
42798	1580	A	G	P
42799	1580	A	G	P
42800	1580	A	G	P
42801	1580	A	G	P
42802	1901	A	G	S
42804	12039	A	G	P
42805	1580	A	G	P
42806	1901	A	G	S
42807	1580	A	G	P
42808	1580	A	G	P
42809	1580	A	G	P
42810	1580	A	G	P
42811	1580	A	G	P
42813	1580	A	G	P
42814	1901	A	G	S
42815	1580	A	G	P
42816	1580	A	G	P
42817	1580	A	G	P
42818	1580	A	G	P
42819	1580	A	G	P
42820	1580	A	G	P
42821	1580	A	G	P
42822	1580	A	G	P
42823	1580	A	G	P
42824	1580	A	G	P
42825	1580	A	G	P
42826	1580	A	G	P
42827	1580	A	G	P
42828	1580	A	G	P
42829	1580	A	G	P
42830	1580	A	G	P
42831	1580	A	G	P
42832	1580	A	G	P
42833	1580	A	G	P
42834	1580	A	G	P
42835	1580	A	G	P
42836	1580	A	G	P
42837	1580	A	G	P
42838	1580	A	G	P
42839	7363	T	G	L
42840	1580	A	G	P
42841	1901	A	G	S
42842	1901	A	G	S
42843	1901	A	G	S
45034	12039	A	G	P
46035	1596	A	G	P
46036	1596	A	G	P
46037	1596	A	G	P
46039	8135	A	G	P
46044	1596	A	G	P
46280	1594	A	G	P
46282	12443	A	G	P
46283	12443	A	G	P
46284	1594	A	G	P
46286	1587	A	G	P
46288	14296	A	S	P
47026	12039	A	G	P
47027	7827	V	G	S
47028	7827	V	G	S
47030	11969	A	S	P
47031	1583	T	G	S
47032	1588	V	G	P
47033	7360	V	G	S
47034	7360	V	G	S
47035	7365	V	G	P
47036	7365	V	G	P
47037	1902	T	S	P
47038	1902	T	S	P
47039	1902	A	G	S
47040	1588	V	G	P
47041	1588	V	G	P
47043	10314	A	S	P
47044	7371	T	S	P
47045	7371	T	S	P
47046	7827	V	G	S
47047	7827	T	S	P
47048	7822	T	S	P
47049	10314	V	G	P
47347	1580	A	G	P
47348	8122	A	G	P
47349	1584	A	G	P
47350	1596	A	G	P
47351	9363	A	G	P
47354	1588	A	G	P
47355	9363	A	G	P
47356	11516	A	G	P
47357	1584	A	G	P
47358	1893	A	G	L
47359	1596	A	G	P
47362	9363	A	G	P
47363	8122	A	G	P
47364	11420	A	G	P
47365	11516	A	G	P
47367	9363	A	G	P
47368	1579	A	G	L
47369	7822	A	G	P
47370	7822	A	G	P
47371	8122	A	G	P
47372	9363	A	G	P
47373	1580	A	G	P
47374	11428	A	G	P
47375	11172	A	G	P
47376	1918	A	G	P
47377	7822	A	G	P
47378	11516	A	G	P
47380	7822	A	G	P
47381	1893	A	G	L
47382	8122	A	G	P
47383	9363	A	G	P
47384	9363	A	G	P
47385	8122	A	G	P
47386	8122	A	G	P
47388	8163	A	G	P
47389	9363	A	G	P
47390	9363	A	G	P
47391	1893	A	G	L
47392	8163	A	G	P
47393	11249	A	G	P
47394	11990	A	G	P
47395	1893	A	G	L
47397	7363	T	G	L
47398	1579	A	G	L
47399	8122	A	G	P
47400	1588	A	G	P
47401	1584	A	G	P
47402	1901	A	G	S
47403	7363	T	G	L
47404	1579	A	G	L
47405	8122	A	G	P
47406	8163	A	G	P
47407	1584	A	G	P
47408	7359	A	G	P
47409	1579	A	G	L
47410	8122	A	G	P
47411	11463	A	G	P
47413	12467	A	G	P
47414	8114	A	G	P
47415	9363	A	G	P
47416	8122	A	G	P
47417	8143	A	G	P
47418	8122	A	G	P
47419	8122	A	G	P
47420	8122	A	G	P
47421	8122	A	G	P
47422	11516	A	G	P
47424	7822	A	G	P
47425	1599	A	G	P
47427	9363	A	G	P
47428	8122	A	G	P
47429	1588	A	G	P
47430	1584	A	G	P
47431	1579	A	G	L
47432	7822	A	G	P
47433	1906	A	G	P
47434	7365	A	G	P
47435	1584	A	G	P
47436	11516	A	G	P
47437	11516	A	G	P
47438	8122	A	G	P
47439	8122	A	G	P
47440	7363	T	G	L
47441	1580	A	G	P
47442	1596	A	G	P
47443	1584	A	G	P
47444	9363	A	G	P
47445	1595	A	G	P
47446	7363	T	G	L
47448	7822	A	G	P
47449	8122	A	G	P
47450	7822	A	G	P
47451	7822	A	G	P
47452	9363	A	G	P
47453	12491	A	G	P
47454	8122	A	G	P
47455	9362	A	G	P
47456	8163	A	G	P
47458	9363	A	G	P
47460	8122	A	G	P
47461	11516	A	G	P
47462	1596	A	G	P
47464	11428	A	G	P
47465	1580	A	G	P
47466	8143	A	G	P
47467	1588	A	G	P
47468	1893	A	G	L
47469	1901	A	G	S
47470	8163	A	G	P
47474	7822	A	G	P
47475	1918	A	G	P
47476	7822	A	G	P
47478	12492	A	G	P
47479	11428	A	G	P
47480	9363	A	G	P
47481	8122	A	G	P
47482	9363	A	G	P
47483	8122	A	G	P
47484	7822	A	G	P
47485	1893	A	G	L
47488	9363	A	G	P
47490	1588	A	G	P
47492	1893	A	G	L
47493	1580	A	G	P
47494	9363	A	G	P
47495	8122	A	G	P
47496	1596	A	G	P
47498	1594	A	G	P
47499	9363	A	G	P
47501	7822	A	G	P
47502	1584	A	G	P
47503	7363	T	G	L
47504	9363	A	G	P
47505	8122	A	G	P
47506	8122	A	G	P
47507	11420	A	G	P
47508	1600	A	G	P
47509	8122	A	G	P
47511	1584	A	G	P
47512	1594	A	G	P
47513	8114	A	G	P
47514	11516	A	G	P
47516	11463	A	G	P
47521	9363	A	G	P
47522	7359	A	G	P
47523	1580	A	G	P
47524	7822	A	G	P
47525	8122	A	G	P
47528	9363	A	G	P
47529	11428	A	G	P
47530	8122	A	G	P
47531	8122	A	G	P
47532	1584	A	G	P
47534	11421	A	G	P
47535	11516	A	G	P
47536	11463	A	G	P
47537	11231	T	S	P
47538	1579	A	G	L
47539	11516	A	G	P
47541	1579	A	G	L
47542	7822	A	G	P
47543	8122	A	G	P
47544	8122	A	G	P
47546	7363	T	G	L
47547	1582	A	G	P
47548	11516	A	G	P
47549	11463	A	G	P
47550	9363	A	G	P
47551	1893	A	G	L
47553	11420	A	G	P
47555	9363	A	G	P
47556	1596	A	G	P
47557	1596	A	G	P
47559	11420	A	G	P
47560	11516	A	G	P
47561	1594	A	G	P
47562	11516	A	G	P
47563	1893	A	G	L
47564	1580	A	G	P
47565	1579	A	G	L
47566	7822	A	G	P
47567	7363	T	G	L
47568	8122	A	G	P
47569	1893	A	G	L
47570	7822	A	G	P
47571	9903	A	G	P
47572	11516	A	G	P
47573	1893	A	G	L
47574	1596	A	G	P
47575	1579	A	G	L
47576	1893	A	G	L
47577	1893	A	G	L
47580	1893	A	G	L
47581	1584	A	G	P
47582	7363	T	G	L
47583	1596	A	G	P
47584	11516	A	G	P
47585	8122	A	G	P
47586	1893	A	G	L
47587	8122	A	G	P
47588	1584	A	G	P
47589	1893	A	G	L
47590	11516	A	G	P
47591	1584	A	G	P
47593	11516	A	G	P
47594	9363	A	G	P
47595	7363	T	G	L
47596	12500	V	G	P
47597	1584	A	G	P
47598	1579	A	G	L
47599	1901	A	G	S
47600	11463	A	G	P
47601	11516	A	G	P
47603	1596	A	G	P
47604	1596	A	G	P
47605	9903	A	G	P
47606	1596	A	G	P
47608	7363	T	G	L
47609	1901	A	G	S
47610	11420	A	G	P
47611	1893	A	G	L
47612	11420	A	G	P
47613	1893	A	G	L
47614	1893	A	G	L
47615	11463	A	G	P
47616	11420	A	G	P
47617	9363	A	G	P
47618	9363	A	G	P
47619	1599	A	G	P
47620	11420	A	G	P
47621	1893	A	G	L
47622	1893	A	G	L
47623	11420	A	G	P
47624	1596	A	G	P
47625	11986	A	G	P
47626	1588	A	G	P
47627	8122	A	G	P
47628	9363	A	G	P
47629	11420	A	G	P
47630	1579	A	G	L
47631	7363	T	G	L
47633	8122	A	G	P
47635	9363	A	G	P
47636	11516	A	G	P
47637	1893	A	G	L
47638	1893	A	G	L
47640	8122	A	G	P
47641	9363	A	G	P
47642	7363	T	G	L
47643	7363	T	G	L
47644	7363	T	G	L
47645	1893	A	G	L
47647	1588	A	G	P
47648	9363	A	G	P
47649	9363	A	G	P
47650	1893	A	G	L
47651	1579	A	G	L
47652	11420	A	G	P
47653	8122	A	G	P
47654	8122	A	G	P
47655	11420	A	G	P
47656	1893	A	G	L
47657	11428	A	G	P
47659	1893	A	G	L
47661	1584	A	G	P
47662	1893	A	G	L
47663	1579	A	G	L
47664	11420	A	G	P
47666	1893	A	G	L
47668	1584	A	G	P
47669	8776	A	G	P
47670	8122	A	G	P
47672	11428	A	G	P
47673	11420	A	G	P
47674	7363	T	G	L
47675	1584	A	G	P
47676	1599	A	G	P
47678	1893	A	G	L
47680	1893	A	G	L
47681	11463	A	G	P
47682	1584	A	G	P
47683	11463	A	G	P
47684	1893	A	G	L
47685	9363	A	G	P
47686	1893	A	G	L
47687	11420	A	G	P
47688	9903	A	G	P
47689	7363	T	G	L
47690	11516	A	G	P
47691	1893	A	G	L
47693	1579	A	G	L
47694	1893	A	G	L
47695	11463	A	G	P
47697	11420	A	G	P
47698	1584	A	G	P
47699	1893	A	G	L
47700	11516	A	G	P
47701	11516	A	G	P
47704	1596	A	G	P
47705	8122	A	G	P
47707	9362	A	G	P
47708	7822	A	G	P
47709	7363	T	G	L
47710	8122	A	G	P
47711	1893	A	G	L
47712	1893	A	G	L
47713	11420	A	G	P
47715	9363	A	G	P
47716	11420	A	G	P
47717	11420	A	G	P
47718	7363	T	G	L
47719	8776	A	G	P
47720	11420	A	G	P
47722	1580	A	G	P
47723	11420	A	G	P
47724	1596	A	G	P
47726	9363	A	G	P
47728	11420	A	G	P
47729	7363	T	G	L
47730	1893	A	G	L
47731	9363	A	G	P
47733	9363	A	G	P
47734	1594	A	G	P
47735	1893	A	G	L
47736	9363	A	G	P
47737	1584	A	G	P
47738	1584	A	G	P
47739	1893	A	G	L
47740	8122	A	G	P
47741	11420	A	G	P
47742	1584	A	G	P
47743	1584	A	G	P
47744	1584	A	G	P
47745	11463	A	G	P
47746	1893	A	G	L
47747	1579	A	G	L
47748	7822	A	G	P
47750	1588	A	G	P
47752	1893	A	G	L
47753	9363	A	G	P
47754	7363	T	G	L
47755	8143	A	G	P
47756	8143	A	G	P
47757	1587	A	G	P
47759	7827	V	G	S
47760	11420	A	G	P
47761	8122	A	G	P
47763	1893	A	G	L
47764	1588	A	G	P
47765	7363	T	G	L
47766	8122	A	G	P
47768	7363	T	G	L
47770	11516	A	G	P
47771	1902	A	G	S
47773	7822	A	G	P
47777	8122	A	G	P
47778	7822	A	G	P
47779	9363	A	G	P
47780	1579	A	G	L
47781	1588	A	G	P
47782	1901	A	S	P
47783	11864	A	G	P
47785	11990	A	G	P
47787	1584	A	G	P
47788	7363	T	G	L
47789	8143	A	G	P
47790	1579	A	G	L
47791	1893	A	G	L
47793	7822	A	G	P
47794	1588	A	G	P
47795	7822	A	G	P
47796	1584	A	G	P
47798	11864	A	G	P
47800	8143	A	G	P
47802	1579	A	G	L
47803	1893	A	G	L
47804	11864	A	G	P
47806	1918	A	G	P
47807	1579	A	G	L
47808	8122	A	G	P
47809	7822	A	G	P
47810	1579	A	G	L
47811	7822	A	G	P
47812	1918	A	G	P
47813	11420	A	G	P
47814	7363	T	G	L
47816	7822	A	G	P
47817	7822	A	G	P
47818	1893	A	G	L
47819	11516	A	G	P
47820	8143	A	G	P
47822	1893	A	G	L
47823	1584	A	G	P
47824	8156	A	G	P
47825	7363	T	G	L
47826	7822	A	G	P
47828	8122	A	G	P
47829	1587	A	G	P
47830	8156	A	G	P
47833	7822	A	G	P
47834	7822	A	G	P
47835	1579	A	G	L
47836	1579	A	G	L
47837	1901	A	G	S
47838	1596	A	G	P
47839	11420	A	G	P
47842	7363	T	G	L
47843	7363	T	G	L
47844	1893	A	G	L
47845	11420	A	G	P
47846	11710	A	G	P
47847	7363	T	G	L
47848	7363	T	G	L
47849	1584	A	G	P
47850	7822	A	G	P
47851	9363	A	G	P
47852	7363	T	G	L
47853	11420	A	G	P
47854	7822	A	G	P
47856	11986	A	G	P
47857	11864	A	G	P
47858	1579	A	G	L
47859	11864	A	G	P
47861	8776	A	G	P
47863	1594	A	G	P
47864	11864	A	G	P
47865	7822	A	G	P
47866	1584	A	G	P
47867	8776	A	G	P
47868	8776	A	G	P
47869	1579	A	G	L
47870	7822	A	G	P
47871	11999	A	G	P
47872	7822	A	G	P
47873	11990	A	G	P
47874	9363	A	G	P
47876	1588	A	G	P
47877	1588	A	G	P
47878	7822	A	G	P
47880	11420	A	G	P
47881	1893	A	G	L
47882	8143	A	G	P
47884	1588	A	G	P
47885	1579	A	G	L
47887	1588	A	G	P
47888	7363	T	G	L
47889	1587	A	G	P
47890	11172	A	G	P
47891	7822	A	G	P
47893	9363	A	G	P
47894	11516	A	G	P
47895	1588	A	G	P
47896	1587	A	G	P
47897	11864	A	G	P
47898	9363	A	G	P
47899	1582	A	G	P
47900	1584	A	G	P
47901	11990	A	G	P
47904	8156	A	G	P
47908	1583	A	G	P
47909	9363	A	G	P
47910	7363	T	G	L
47911	9363	A	G	P
47913	1893	A	G	L
47914	7822	A	G	P
47915	9363	A	G	P
47916	7822	A	G	P
47917	1579	A	G	L
47918	9363	A	G	P
47919	1893	A	G	L
47920	11864	A	G	P
47921	7822	A	G	P
47923	7822	A	G	P
47924	7822	A	G	P
47925	1588	A	G	P
47926	1918	A	G	P
47927	1579	A	G	L
47928	1587	A	G	P
47929	11864	A	G	P
47930	11864	A	G	P
47931	7822	A	G	P
47932	9363	A	G	P
47933	12501	T	S	P
47934	7822	A	G	P
47936	8776	A	G	P
47937	7822	A	G	P
47938	11986	A	G	P
47939	1918	A	G	P
47940	1918	A	G	P
47941	1596	A	G	P
47942	11420	A	G	P
47944	7822	A	G	P
47945	9363	A	G	P
47946	1579	A	G	L
47947	7363	T	G	L
47948	7826	A	G	P
47949	1893	A	G	L
47950	9363	A	G	P
47951	11463	A	G	P
47952	9363	A	G	P
47954	1901	A	G	S
47955	10932	A	G	P
47956	1901	A	G	S
47957	7826	A	G	P
47958	1588	A	G	P
47959	9363	A	G	P
47961	11463	A	G	P
47963	11463	A	G	P
47964	11428	A	G	P
47965	10931	A	G	P
47966	11463	A	G	P
47967	7363	T	G	L
47968	1901	A	G	S
47970	11428	A	G	P
47973	11428	A	G	P
47974	11990	A	G	P
47975	11463	A	G	P
47976	8122	A	G	P
47977	9363	A	G	P
47979	7363	T	G	L
47980	9362	A	G	P
47981	10931	A	G	P
47982	1580	A	G	P
47983	1580	A	G	P
47984	1901	A	G	S
47985	9363	A	G	P
47986	1580	A	G	P
47987	9363	A	G	P
47988	1901	A	G	S
47989	10932	A	G	P
47990	7363	T	G	L
47991	8122	A	G	P
47992	1596	A	G	P
47993	11428	A	G	P
47994	9363	A	G	P
47995	7363	T	G	L
47996	1596	A	G	P
47997	7826	A	G	P
47998	11463	A	G	P
47999	1600	A	G	P
48001	9363	A	G	P
48002	1901	A	G	S
48003	1901	A	G	S
48004	10931	A	G	P
48005	11463	A	G	P
48006	7363	T	G	L
48007	8163	A	G	P
48008	9363	A	G	P
48009	10931	A	G	P
48013	1596	A	G	P
48014	7363	T	G	L
48015	1588	A	G	P
48016	1579	A	G	L
48018	7363	T	G	L
48019	1901	A	G	S
48020	11516	A	G	P
48021	7363	T	G	L
48022	7363	T	G	L
48024	9362	A	G	P
48025	1588	A	G	P
48027	8163	A	G	P
48028	8163	A	G	P
48029	7826	A	G	P
48030	9363	A	G	P
48031	9362	A	G	P
48032	1600	A	G	P
48033	7363	T	G	L
48034	1902	A	G	S
48036	7363	T	G	L
48038	11990	A	G	P
48039	7363	T	G	L
48040	7363	T	G	L
48042	1582	A	G	P
48044	11428	A	G	P
48045	9363	A	G	P
48047	8122	A	G	P
48048	7826	A	G	P
48050	11463	A	G	P
48051	10317	A	G	P
48052	9363	A	G	P
48053	9363	A	G	P
48054	8123	A	G	P
48055	7826	A	G	P
48056	9363	A	G	P
48057	9363	A	G	P
48058	11428	A	G	P
48059	1901	A	S	P
48060	11990	A	G	P
48063	11516	A	G	P
48065	7363	T	G	L
48066	1600	A	G	P
48067	1901	A	G	S
48069	1901	A	G	S
48070	11463	A	G	P
48071	9363	A	G	P
48072	1901	A	G	S
48073	11990	A	G	P
48074	11990	A	G	P
48075	7826	A	G	P
48078	9363	A	G	P
48081	1901	A	G	S
48082	10931	A	G	P
48083	9362	A	G	P
48084	8394	A	G	P
48085	7363	T	G	L
48086	9363	A	G	P
48088	11990	A	G	P
48089	9363	A	G	P
48090	10931	A	G	P
48091	11516	A	G	P
48092	9363	A	G	P
48093	9363	A	G	P
48094	1580	A	G	P
48095	9363	A	G	P
48096	1584	A	G	P
48097	1585	A	G	P
48098	8394	A	G	P
48099	11990	A	G	P
48102	12502	A	G	P
48103	9363	A	G	P
48105	7363	T	G	L
48107	1901	A	G	S
48108	9363	A	G	P
48109	9363	A	G	P
48110	11990	A	G	P
48112	1901	A	G	S
48113	11990	A	G	P
48114	8122	A	G	P
48115	11990	A	G	P
48117	9363	A	G	P
48119	9363	A	G	P
48120	11463	A	G	P
48121	1580	A	G	P
48122	11428	A	G	P
48123	1596	A	G	P
48124	7363	T	G	L
48125	11990	A	G	P
48126	8776	A	G	P
48128	7826	A	G	P
48129	9362	A	G	P
48130	11428	A	G	P
48132	1579	A	G	L
48133	11463	A	G	P
48134	9363	A	G	P
48135	11428	A	G	P
48136	11990	A	G	P
48137	11999	A	G	P
48138	9363	A	G	P
48139	11428	A	G	P
48140	8163	A	G	P
48141	11428	A	G	P
48142	1901	A	G	S
48143	9363	A	G	P
48144	1893	A	G	L
48145	11990	A	G	P
48146	11990	A	G	P
48147	11956	A	G	P
48148	1579	A	G	L
48149	1584	A	G	P
48150	7827	V	G	S
48151	11864	A	G	P
48152	11864	A	G	P
48153	7359	A	G	P
48154	11864	A	G	P
48155	1584	A	G	P
48156	8143	A	G	P
48157	11864	A	G	P
48158	9363	A	G	P
48159	1584	A	G	P
48160	11990	A	G	P
48161	8143	A	G	P
48162	1584	A	G	P
48163	8122	A	G	P
48164	11956	A	G	P
48165	1584	A	G	P
48166	1584	A	G	P
48167	1584	A	G	P
48168	11864	A	G	P
48169	8143	A	G	P
48170	11864	A	G	P
48171	8122	A	G	P
48172	7822	A	G	P
48173	1584	A	G	P
48174	1594	A	G	P
48175	1587	A	G	P
48176	9363	A	G	P
48177	9363	A	G	P
48178	11864	A	G	P
48179	1584	A	G	P
48180	9363	A	G	P
48181	11986	A	G	P
48182	7363	T	G	L
48183	1579	A	G	L
48184	11864	A	G	P
48185	11990	A	G	P
48186	7822	A	G	P
48187	11864	A	G	P
48188	1584	A	G	P
48189	1579	A	G	L
48190	11864	A	G	P
48192	1584	A	G	P
48193	9903	A	G	P
48194	9363	A	G	P
48195	8130	A	G	P
48196	11864	A	G	P
48197	7822	A	G	P
48198	11864	A	G	P
48199	11990	A	G	P
48201	1596	A	G	P
48202	8122	A	G	P
48203	11864	A	G	P
48204	11516	A	G	P
48205	11986	A	G	P
48206	11428	A	G	P
48207	7822	A	G	P
48208	7363	T	G	L
48209	7359	A	G	P
48212	11864	A	G	P
48213	1584	A	G	P
48214	11420	A	G	P
48215	1584	A	G	P
48216	1901	A	S	P
48217	7363	T	G	L
48218	1584	A	G	P
48219	8122	A	G	P
48220	8122	A	G	P
48222	11864	A	G	P
48224	1584	A	G	P
48225	11864	A	G	P
48226	11864	A	G	P
48227	11979	A	G	P
48228	9363	A	G	P
48229	8143	A	G	P
48230	9363	A	G	P
48232	11516	A	G	P
48233	1584	A	G	P
48234	7822	A	G	P
48235	11428	A	G	P
48236	9363	A	G	P
48237	8776	A	G	P
48238	12519	A	G	S
48239	11864	A	G	P
48240	7363	T	G	L
48241	7363	T	G	L
48242	11864	A	G	P
48243	7827	A	G	P
48244	11864	A	G	P
48245	1584	A	G	P
48246	7822	A	G	P
48247	11864	A	G	P
48248	8122	A	G	P
48249	1587	A	G	P
48250	11990	A	G	P
48251	11993	A	G	P
48252	7363	T	G	L
48254	8122	A	G	P
48255	7822	A	G	P
48256	11999	A	G	P
48257	7363	T	G	L
48258	11990	A	G	P
48259	11864	A	G	P
48260	8122	A	G	P
48261	8122	A	G	P
48262	1579	A	G	L
48263	8143	A	G	P
48264	1584	A	G	P
48265	8143	A	G	P
48266	11864	A	G	P
48268	11956	A	G	P
48269	9903	A	G	P
48270	1584	A	G	P
48271	1584	A	G	P
48272	9363	A	G	P
48273	1584	A	G	P
48274	7822	A	G	P
48275	11990	A	G	P
48276	7359	A	G	P
48277	9363	A	G	P
48278	1584	A	G	P
48279	11864	A	G	P
48280	1893	A	G	L
48281	7363	T	G	L
48283	9903	A	G	P
48284	11864	A	G	P
48285	1584	A	G	P
48286	11956	A	G	P
48287	7359	A	G	P
48288	1584	A	G	P
48289	12503	A	G	P
48290	8776	A	G	P
48291	1584	A	G	P
48292	9363	A	G	P
48293	1584	A	G	P
48294	11864	A	G	P
48295	8143	A	G	P
48296	1584	A	G	P
48297	11864	A	G	P
48298	1584	A	G	P
48299	1579	A	G	L
48300	1584	A	G	P
48301	7363	T	G	L
48302	8122	A	G	P
48304	1584	A	G	P
48306	7363	T	G	L
48307	7822	A	G	P
48308	7827	V	G	S
48310	7822	A	G	P
48312	1584	A	G	P
48313	11864	A	G	P
48314	7822	A	G	P
48315	1588	A	G	P
48316	1584	A	G	P
48317	11864	A	G	P
48318	9363	A	G	P
48319	8122	A	G	P
48321	11990	A	G	P
48322	10932	A	G	P
48323	11864	A	G	P
48324	11986	A	G	P
48325	8776	A	G	P
48326	1584	A	G	P
48327	9363	A	G	P
48328	1594	A	G	P
48329	1584	A	G	P
48330	1584	A	G	P
48333	11956	A	G	P
48334	7822	A	G	P
48335	1584	A	G	P
48337	8122	A	G	P
48338	1901	A	G	S
48339	11990	A	G	P
48340	8143	A	G	P
48341	1584	A	G	P
48342	11516	A	G	P
48343	1584	A	G	P
48344	11990	A	G	P
48345	9363	A	G	P
48346	1584	A	G	P
48349	10932	A	G	P
48351	12504	A	G	P
48353	8143	A	G	P
48357	11463	A	G	P
48360	1579	A	G	L
48361	1588	A	G	P
48362	9363	A	G	P
48366	8122	A	G	P
48367	1596	A	G	P
48368	11172	A	G	P
48369	11428	A	G	P
48370	11231	T	S	P
48373	11463	A	G	P
48374	11516	A	G	P
48376	1588	A	G	P
48377	11956	A	G	P
48378	1579	A	G	L
48379	11516	A	G	P
48381	9362	A	G	P
48383	8135	A	G	P
48384	11864	A	G	P
48387	11956	A	G	P
48388	1596	A	G	P
48389	8126	A	G	P
48390	9363	A	G	P
48392	1901	A	S	P
48393	8135	A	G	P
48395	7823	A	G	P
48396	1579	A	G	L
48397	11516	A	G	P
48399	11990	A	G	P
48402	7823	A	G	P
48403	1584	A	G	P
48406	1594	A	G	P
48407	11516	A	G	P
48412	7822	A	G	P
48413	8143	A	G	P
48414	9363	A	G	P
48416	11463	A	G	P
48417	1600	A	G	P
48418	9363	A	G	P
48420	8156	A	G	P
48423	8122	A	G	P
48425	11463	A	G	P
48426	11231	T	S	P
48429	1590	A	G	P
48431	1901	A	G	S
48432	1580	A	G	P
48433	8122	A	G	P
48435	1901	A	S	P
48436	11428	A	G	P
48437	1901	A	S	P
48441	1579	A	G	L
48444	9363	A	G	P
48447	8143	A	G	P
48452	1901	A	G	S
48455	11516	A	G	P
48460	1596	A	G	P
48461	8122	A	G	P
48462	11516	A	G	P
48463	8776	A	G	P
48466	9363	A	G	P
48470	11463	A	G	P
48472	1584	A	G	P
48473	11956	A	G	P
48475	8122	A	G	P
48477	11463	A	G	P
48478	11463	A	G	P
48481	8135	A	G	P
48482	9363	A	G	P
48483	9363	A	G	P
48484	11428	A	G	P
48485	9363	A	G	P
48489	9363	A	G	P
48496	9363	A	G	P
48499	9363	A	G	P
48501	7363	T	G	L
48503	11864	A	G	P
48506	9363	A	G	P
48507	8114	A	G	P
48508	1594	A	G	P
48511	11956	A	G	P
48512	11864	A	G	P
48513	1600	A	G	P
48519	9363	A	G	P
48521	8122	A	G	P
48525	9363	A	G	P
48531	11864	A	G	P
48532	1901	A	G	S
48533	9363	A	G	P
48534	9362	A	G	P
48535	1584	A	G	P
48537	11516	A	G	P
48538	9363	A	G	P
48542	8122	A	G	P
48543	7363	T	G	L
48544	11516	A	G	P
48545	9363	A	G	P
48546	9363	A	G	P
48555	11990	A	G	P
48559	11990	A	G	P
48563	11990	A	G	P
48565	11990	A	G	P
48568	11990	A	G	P
48575	1585	A	G	P
48577	11990	A	G	P
48580	1585	A	G	P
48583	1585	A	G	P
48586	11990	A	G	P
48588	11990	A	G	P
48598	1585	A	G	P
48635	9363	A	G	P
48657	8122	A	G	P
48670	11990	A	G	P
48682	1892	A	G	P
48709	11417	A	G	P
48738	1585	A	G	P
48746	1585	A	G	P
48770	1579	A	G	L
48772	9363	A	G	P
48775	1918	A	G	P
48777	1579	A	G	L
48778	9362	A	G	P
48780	11463	A	G	P
48781	8143	A	G	P
48784	11990	A	G	P
48786	1594	A	G	P
48787	1918	A	G	P
48790	8135	A	G	P
48791	1596	A	G	P
48792	8143	A	G	P
48794	12507	A	G	P
48798	7363	T	G	L
48799	8112	A	G	P
48802	9363	A	G	P
48803	1579	A	G	L
48805	1594	A	G	P
48807	1594	A	G	P
48808	9363	A	G	P
48809	9363	A	G	P
48810	7363	T	G	L
48811	1584	A	G	P
48812	9363	A	G	P
48813	11516	A	G	P
48815	7363	T	G	L
48817	11990	A	G	P
48818	11463	A	G	P
48820	1579	A	G	L
48821	8122	A	G	P
48827	9363	A	G	P
48829	7822	A	G	P
48830	7823	A	G	P
48831	11428	A	G	P
48832	1584	A	G	P
48833	1588	A	S	P
48834	1901	A	G	S
48836	9363	A	G	P
48837	7363	T	G	L
48841	11428	A	G	P
48843	7363	T	G	L
48845	1596	A	G	P
48846	9363	A	G	P
48847	9363	A	G	P
48848	1594	A	G	P
48849	1579	A	G	L
48852	1901	A	G	S
48854	11990	A	G	P
48855	9362	A	G	P
48856	1579	A	G	L
48860	9362	A	G	P
48862	1588	A	G	P
48863	8135	A	G	P
48864	11990	A	G	P
48865	1584	A	G	P
48867	8145	A	G	P
48870	11990	A	G	P
48871	9363	A	G	P
48872	11463	A	G	P
48873	11986	A	G	P
48875	1580	A	G	P
48876	11986	A	G	P
48877	8163	A	G	P
48878	11990	A	G	P
48881	9363	A	G	P
48885	1596	A	G	P
48886	1584	A	G	P
48887	9363	A	G	P
48889	1584	A	G	P
48890	9363	A	G	P
48892	9363	A	G	P
48895	1579	A	G	L
48898	7363	T	G	L
48903	1579	A	G	L
48906	7363	A	G	P
48907	1594	A	G	P
48908	1584	A	G	P
48912	8122	A	G	P
48914	1901	A	G	S
48917	1901	A	S	P
48918	1594	A	G	P
48920	8122	A	G	P
48921	8153	A	S	P
48922	1582	A	G	P
48923	1594	A	G	P
48924	1594	A	G	P
48925	11428	A	G	P
48927	11463	A	G	P
48928	7822	A	G	P
48930	9363	A	G	P
48931	8122	A	G	P
48933	8163	A	G	P
48934	11191	A	G	P
48936	7822	A	G	P
48937	11990	A	G	P
48939	11428	A	G	P
48940	9363	A	G	P
48941	1588	A	G	P
48942	7363	T	G	L
48943	7363	T	G	L
48944	8145	A	G	P
48950	8135	A	G	P
48951	11516	A	G	P
48952	9363	A	G	P
48954	9362	A	G	P
48955	7822	A	G	P
48957	1595	A	G	P
48959	8145	A	G	P
48960	11428	A	G	P
48962	1918	A	G	P
48964	9363	A	G	P
48965	8163	A	G	P
48967	1901	A	G	S
48968	8122	A	G	P
48969	1918	A	G	P
48970	9363	A	G	P
48971	11428	A	G	P
48972	8122	A	G	P
48973	7363	T	G	L
48974	1901	A	G	S
48975	7822	A	G	P
48976	9363	A	G	P
48977	9363	A	G	P
48978	11999	A	G	P
48979	1590	A	G	S
48980	9363	A	G	P
48982	1901	A	G	S
48983	11463	A	G	P
48984	9363	A	G	P
48985	11428	A	G	P
48986	7363	T	G	L
48987	11463	A	G	P
48988	7363	T	G	L
48989	1590	A	G	S
48990	11428	A	G	P
48991	7363	T	G	L
48992	1901	A	G	S
48993	11428	A	G	P
48994	9363	A	G	P
48995	1901	A	G	S
48996	1901	A	G	S
48997	1580	A	G	P
48998	9363	A	G	P
48999	7363	T	G	L
49000	11428	A	G	P
49003	7363	T	G	L
49004	7363	T	G	L
49005	11231	T	S	P
49006	7363	T	G	L
49007	11428	A	G	P
49008	11172	A	G	P
49009	1590	A	G	S
49010	11428	A	G	P
49011	9363	A	G	P
49012	11428	A	G	P
49013	9363	A	G	P
49014	7363	T	G	L
49015	1902	A	G	S
49016	1901	A	G	S
49017	1903	A	G	L
49018	11428	A	G	P
49019	1600	A	G	P
49020	11428	A	G	P
49021	11999	A	G	P
49022	11428	A	G	P
49023	1902	A	G	S
49025	11463	A	G	P
49027	11990	A	G	P
49028	11428	A	G	P
49030	11463	A	G	P
49031	11172	A	G	P
49034	8122	A	G	P
49035	11463	A	G	P
49036	11428	A	G	P
49038	1901	A	G	S
49039	7822	A	G	P
49040	11428	A	G	P
49041	1580	A	G	P
49042	7363	T	G	L
49044	7363	T	G	L
49045	11428	A	G	P
49047	1901	A	G	S
49048	11463	A	G	P
49049	11993	A	G	P
49050	11999	A	G	P
49051	9363	A	G	P
49052	9363	A	G	P
49053	1590	A	G	S
49054	9363	A	G	P
49055	7823	V	G	P
49056	11428	A	G	P
49057	11993	A	G	P
49060	9363	A	G	P
49061	1596	A	G	P
49062	8122	A	G	P
49063	8122	A	G	P
49064	9363	A	G	P
49065	9363	A	G	P
49066	9363	A	G	P
49067	1596	A	G	P
49069	1580	A	G	P
49070	9363	A	G	P
49071	1596	A	G	P
49072	11428	A	G	P
49073	9363	A	G	P
49074	9362	A	G	P
49076	11428	A	G	P
49077	7363	T	G	L
49078	1901	A	G	S
49079	11428	A	G	P
49080	11172	A	G	P
49081	9363	A	G	P
49082	11428	A	G	P
49084	11993	A	G	P
49085	1901	A	S	P
49086	1594	A	G	P
49088	11967	A	G	P
49089	11999	A	G	P
49090	11516	A	G	P
49091	11516	A	G	P
49092	9363	A	G	P
49093	9363	A	G	P
49094	8122	A	G	P
49095	1596	A	G	P
49097	1901	A	G	S
49098	7363	T	G	L
49099	9363	A	G	P
49100	8122	A	G	P
49101	11428	A	G	P
49102	7363	T	G	L
49103	1580	A	G	P
49104	1590	A	G	S
49105	1580	A	G	P
49106	1901	A	G	S
49107	7363	T	G	L
49108	11999	A	G	P
49109	1892	A	G	P
49110	11172	A	G	P
49111	11428	A	G	P
49112	7363	T	G	L
49113	1901	A	G	S
49114	1892	A	G	P
49115	8122	A	G	P
49116	11999	A	G	P
49117	7823	V	G	P
49118	11986	A	G	P
49119	1584	A	G	P
49120	7363	T	G	L
49121	11428	A	G	P
49122	8122	A	G	P
49123	7826	A	G	P
49124	8122	A	G	P
49125	8122	A	G	P
49126	11516	A	G	P
49127	7363	T	G	L
49128	11172	A	G	P
49129	11428	A	G	P
49130	8122	A	G	P
49131	9363	A	G	P
49133	9363	A	G	P
49134	1901	A	G	S
49135	8122	A	G	P
49136	11428	A	G	P
49137	9363	A	G	P
49138	11172	A	G	P
49139	11428	A	G	P
49140	9363	A	G	P
49141	11428	A	G	P
49142	9363	A	G	P
49143	11428	A	G	P
49144	1901	A	G	S
49146	11428	A	G	P
49147	9363	A	G	P
49148	11172	A	G	P
49149	11516	A	G	P
49150	11428	A	G	P
49151	11990	A	G	P
49152	11999	A	G	P
49153	11172	A	G	P
49154	7363	T	G	L
49155	9363	A	G	P
49156	7363	T	G	L
49157	9363	A	G	P
49158	1901	A	G	S
49159	7363	T	G	L
49160	1901	A	G	S
49161	9363	A	G	P
49162	9363	A	G	P
49163	7363	T	G	L
49164	8122	A	G	P
49165	11172	A	G	P
49167	11172	A	G	P
49178	1585	A	G	P
49181	8784	A	G	P
49185	1585	A	G	P
49192	1892	A	G	P
49196	11516	A	G	P
49218	11191	A	G	P
51044	7828	A	G	L
51045	1902	A	G	S
51046	10314	A	S	P
51047	7371	T	S	P
51048	7371	T	S	P
51049	7827	V	G	S
51050	1583	T	G	S
51051	11984	V	G	P
51054	7360	V	G	S
51055	1902	T	S	P
51056	7365	V	G	P
51057	7365	V	G	P
51059	1902	T	S	P
51060	12039	A	G	P
51061	7827	V	G	S
51062	7827	T	S	P
51063	10314	V	G	P
51064	7827	V	G	S
51070	7827	V	G	S
51071	7827	V	G	S
51545	11993	A	G	P
54498	1596	A	G	P
56421	1902	A	G	S
57092	11516	A	G	P
57094	7363	T	G	L
57096	1893	A	G	L
57097	11516	A	G	P
57098	7822	A	S	P
57100	7363	T	G	L
57101	8156	A	G	P
57102	7822	A	S	P
57103	1599	A	G	P
57104	8156	A	G	P
57105	8143	A	G	P
57106	7827	V	G	S
57107	8156	A	G	P
57108	10317	A	G	P
57109	7827	V	G	S
57111	8143	A	G	P
57112	8156	A	G	P
57113	8156	A	G	P
57114	9363	A	G	P
57115	1584	A	G	P
57116	1584	A	G	P
57117	8143	A	G	P
57119	7827	V	G	S
57120	7359	A	G	P
57121	9363	A	G	P
57122	7363	T	G	L
57123	7359	A	G	P
57124	1596	A	G	P
57126	1584	A	G	P
57127	8156	A	G	P
57128	8156	A	G	P
57129	10622	A	G	P
57130	9363	A	G	P
57131	8143	A	G	P
57132	8143	A	G	P
57133	11463	A	G	P
57134	8126	A	G	P
57135	8143	A	G	P
57136	11516	A	G	P
57137	1599	A	G	P
57138	9362	A	G	P
57139	1584	A	G	P
57140	10314	A	S	P
57142	8135	A	G	P
57143	7822	A	S	P
57144	11516	A	G	P
57145	1893	A	G	L
57146	8143	A	G	P
57147	8143	A	G	P
57148	11864	A	G	P
57149	14299	A	G	P
57150	1596	A	G	P
57151	7822	A	S	P
57152	1599	A	G	P
57153	7827	V	G	S
57154	7363	T	G	L
57155	9363	A	G	P
57156	8156	A	G	P
57157	7822	A	S	P
57162	7363	T	G	L
57163	13149	A	G	P
57164	8143	A	G	P
57165	8156	A	G	P
57166	1893	A	G	L
57167	1584	A	G	P
57168	8143	A	G	P
57169	1596	A	G	P
57170	1583	V	G	P
57171	1584	A	G	P
57172	8156	A	G	P
57173	1579	A	G	L
57174	7359	A	G	P
57175	9362	A	G	P
57176	1599	A	G	P
57177	1579	A	G	L
57178	7827	V	G	S
57179	1584	A	G	P
57180	12974	V	G	S
60437	14300	A	G	P
60483	1902	T	S	P
60484	1902	T	S	P
60485	1583	V	G	P
60486	9363	A	G	P
60490	9363	A	G	P
60491	1902	T	S	P
60492	9363	A	G	P
60493	7363	T	G	L
60496	1921	A	G	P
60497	11982	A	G	P
60525	1932	A	G	P
63395	14920	A	G	P
63396	14921	A	G	P
63397	14923	A	G	P
63398	14933	A	G	P
63399	14934	A	G	P
63400	14935	A	G	P
63401	14936	A	G	P
63403	14938	A	G	P
63404	14939	A	G	P
63405	14940	A	G	P
63407	14942	A	G	P
63410	14945	A	G	P
63411	14946	A	G	P
63412	14947	A	G	P
63414	14949	A	G	P
63415	14950	A	G	P
63417	14952	A	G	P
63418	14953	A	G	P
72720	9363	A	G	P
74735	1580	A	G	P
75577	1903	A	G	L
75578	1903	A	G	L
75579	1903	A	G	L
75580	8122	A	G	P
75581	9363	A	G	P
75582	7363	T	G	L
75583	13149	A	G	P
75584	13149	A	G	P
75585	1901	A	G	S
75587	7363	T	G	L
75588	7363	T	G	L
78330	7359	A	G	P
78331	7359	A	G	P
78332	7359	A	G	P
78333	7359	A	G	P
78334	7359	A	G	P
78335	7359	A	G	P
78336	7359	A	G	P
78337	7359	A	G	P
78338	7359	A	G	P
78339	7359	A	G	P
78340	7359	A	G	P
78341	7359	A	G	P
78342	7359	A	G	P
78343	7359	A	G	P
78344	7359	A	G	P
78345	7359	A	G	P
78346	7359	A	G	P
78347	7359	A	G	P
78348	7359	A	G	P
78349	7359	A	G	P
78350	7359	A	G	P
78351	7359	A	G	P
78352	7359	A	G	P
78353	7359	A	G	P
78354	7359	A	G	P
78355	7359	A	G	P
78356	7359	A	G	P
78357	7359	A	G	P
78358	7359	A	G	P
78359	7359	A	G	P
78360	7359	A	G	P
78361	7359	A	G	P
78362	7359	A	G	P
78363	7359	A	G	P
78364	7359	A	G	P
78365	7359	A	G	P
78366	7359	A	G	P
78367	7359	A	G	P
78368	7359	A	G	P
78369	7359	A	G	P
78370	7359	A	G	P
78371	7359	A	G	P
78372	7359	A	G	P
78373	7359	A	G	P
78374	7359	A	G	P
78375	7359	A	G	P
78376	7359	A	G	P
78377	7359	A	G	P
78378	7359	A	G	P
78379	7359	A	G	P
78380	7359	A	G	P
78381	7359	A	G	P
78382	7359	A	G	P
78383	7359	A	G	P
78384	7359	A	G	P
78385	7359	A	G	P
78386	7359	A	G	P
78387	7359	A	G	P
78388	7359	A	G	P
78389	7359	A	G	P
78390	7359	A	G	P
78391	7359	A	G	P
78392	7359	A	G	P
78393	7359	A	G	P
78394	7359	A	G	P
78395	7359	A	G	P
78396	7359	A	G	P
78397	7359	A	G	P
78398	7359	A	G	P
78399	7359	A	G	P
78400	7359	A	G	P
78401	7359	A	G	P
78402	7359	A	G	P
78403	7359	A	G	P
78404	7359	A	G	P
78405	7359	A	G	P
78406	7359	A	G	P
78407	7359	A	G	P
78408	7359	A	G	P
78409	7359	A	G	P
78410	7359	A	G	P
78411	7359	A	G	P
78412	7359	A	G	P
78413	7359	A	G	P
78414	7359	A	G	P
78415	7359	A	G	P
78416	7359	A	G	P
78417	7359	A	G	P
78418	7359	A	G	P
78419	7359	A	G	P
78420	7359	A	G	P
78421	7359	A	G	P
78422	7359	A	G	P
78423	7359	A	G	P
78424	1580	A	G	P
78425	1580	A	G	P
78426	1580	A	G	P
78427	1580	A	G	P
78428	1580	A	G	P
78429	1580	A	G	P
78430	1580	A	G	P
78431	1580	A	G	P
78432	1580	A	G	P
78433	1580	A	G	P
78434	1580	A	G	P
78435	1580	A	G	P
78436	1580	A	G	P
78437	1580	A	G	P
78438	1580	A	G	P
78439	1580	A	G	P
78440	1580	A	G	P
78441	1580	A	G	P
78442	1580	A	G	P
78443	1580	A	G	P
78444	1580	A	G	P
78445	1580	A	G	P
78446	1580	A	G	P
78447	1580	A	G	P
78448	1580	A	G	P
78449	1580	A	G	P
78450	1580	A	G	P
78451	1580	A	G	P
78452	1580	A	G	P
78453	1580	A	G	P
78454	1580	A	G	P
78455	1580	A	G	P
78456	1580	A	G	P
78457	1580	A	G	P
78459	1580	A	G	P
78460	1580	A	G	P
78461	1580	A	G	P
78462	1580	A	G	P
78463	1580	A	G	P
78464	1580	A	G	P
78465	1580	A	G	P
78466	1580	A	G	P
78467	1580	A	G	P
78468	1580	A	G	P
78469	16470	A	G	P
78471	1580	A	G	P
78472	1580	A	G	P
78473	1580	A	G	P
78474	1580	A	G	P
78475	1580	A	G	P
78476	1580	A	G	P
78477	1580	A	G	P
78478	1580	A	G	P
78479	1580	A	G	P
78717	1901	A	G	S
78718	1893	A	G	L
78719	1893	A	G	L
78720	9364	A	G	P
78721	11722	A	G	P
78723	1594	A	G	P
78724	1599	A	G	P
78727	8130	A	G	P
78728	9363	A	G	P
78730	1588	A	G	P
78731	1588	A	G	P
78732	1594	A	G	P
78733	1588	A	G	P
78734	11177	A	G	P
78735	11428	A	G	P
78736	1588	A	G	P
78738	1588	A	G	P
78739	7365	A	G	P
78740	11701	A	G	P
78802	10313	T	S	P
78803	1600	V	G	P
78804	1600	V	G	P
78805	1600	V	G	P
78806	1588	T	S	P
78807	11230	V	G	P
78808	11230	V	G	P
78809	1588	A	G	P
78810	7371	T	S	P
78811	1901	A	G	S
78812	7822	A	G	P
78813	11230	V	G	P
78814	9900	V	G	P
78815	1901	A	G	S
78816	1920	A	G	L
78817	7822	V	G	P
78818	7827	V	G	S
78819	1901	A	G	S
78820	8109	V	G	P
78821	1920	A	G	L
78822	1600	V	G	P
78823	1920	A	G	L
78824	7360	V	G	S
78825	1600	V	G	P
78826	12516	T	S	P
78827	7827	V	G	S
78828	10313	T	S	P
78829	1600	V	G	S
78830	11230	V	G	P
78831	6960	A	G	S
78832	6714	V	G	P
78833	1920	A	G	L
78834	7371	T	S	P
78835	1588	A	G	P
78836	1583	T	S	P
78837	7822	A	G	P
78838	12520	A	G	S
78839	6714	V	G	P
78840	1600	V	G	P
78841	1600	V	G	S
78842	1588	A	G	P
78843	7822	A	G	P
78844	7371	T	S	P
78845	7822	V	S	P
78846	7371	T	S	P
78847	1583	T	S	P
78848	1600	V	G	S
78849	7371	T	S	P
78850	7827	V	G	S
78851	7827	V	G	S
78852	1902	T	S	P
78853	10313	T	S	P
78854	7360	V	G	P
78855	8109	V	G	P
78856	1600	V	G	P
78857	1583	T	S	P
78858	10313	T	S	P
78859	1588	T	S	P
78860	11230	V	G	P
78861	6714	V	G	P
78862	7827	V	G	S
78863	10313	T	S	P
78864	10313	T	S	P
78865	9900	V	G	P
78866	1588	T	S	P
78867	7822	A	G	P
78868	7371	T	S	P
78869	7371	T	S	P
78870	1596	A	G	P
78871	7822	T	S	P
78872	1920	A	G	L
78873	7371	T	S	P
78874	11230	V	G	P
78875	7827	V	G	S
78876	7827	V	G	S
78877	7371	T	S	P
78878	1902	A	G	S
78879	11231	T	S	P
78880	12518	T	S	P
78881	7371	T	S	P
78882	1920	A	G	L
78883	7371	T	S	P
78884	7367	T	S	P
78885	1902	A	G	S
78886	11230	V	G	P
78887	12518	T	S	P
78888	7371	T	S	P
78889	10313	T	S	P
78890	11230	V	G	P
78891	1920	A	G	L
78892	1600	V	G	P
78893	1901	A	G	S
78894	7822	V	G	P
78895	6714	V	G	P
78896	8109	V	G	P
78897	11230	V	G	P
78898	7822	A	G	P
78899	7371	T	S	P
78900	1600	V	G	P
78901	1596	A	G	P
78902	10313	T	S	P
78903	7371	T	S	P
78904	6714	V	G	P
78905	7371	T	S	P
78906	7371	T	S	P
78907	7827	V	G	S
78908	8123	T	S	P
78909	8153	A	S	P
78910	7360	V	G	S
78915	7371	T	S	P
78917	7363	T	G	L
78918	1925	A	G	P
78919	1583	T	S	P
78920	1921	T	S	P
78921	7371	T	S	P
78922	1588	V	G	P
78923	10314	V	G	P
78926	1588	T	S	P
78927	1588	T	S	P
78928	10314	V	G	P
78929	10241	A	G	P
78930	1588	A	G	P
78931	7367	V	G	P
78932	1583	T	S	P
78933	7371	T	S	P
78934	10241	A	G	P
78935	7371	T	S	P
78937	7823	A	G	P
78938	7371	T	S	P
78939	1583	T	S	P
78941	10314	V	G	P
78942	1963	T	S	P
78945	8153	A	S	P
78946	7371	T	S	P
78947	1588	T	S	P
78948	10314	V	G	P
78949	8123	T	S	P
78950	1588	T	S	P
78952	8123	A	G	S
78953	8123	A	G	S
78954	1600	V	G	P
78955	7371	T	S	P
78956	7371	T	S	P
78958	1600	V	G	S
78959	1588	T	S	P
78960	1583	T	S	P
78962	11710	V	G	S
78963	7371	T	S	P
78964	1588	V	G	P
78965	7827	V	G	S
78966	12514	T	S	P
78967	7823	V	G	S
78968	11230	V	G	P
78969	8123	A	G	S
78972	7822	V	G	P
78973	1582	V	G	P
78974	7822	V	G	P
78975	7822	V	G	P
78976	7822	V	G	P
78977	12514	T	S	P
78979	11173	T	S	P
78980	1927	A	G	P
78982	1588	A	G	P
78983	11173	T	S	P
78984	10314	A	S	P
78985	1901	V	G	S
78986	1901	A	S	P
78987	7823	V	G	P
78988	1583	T	S	P
78990	11230	V	G	P
78991	7827	V	G	S
78992	1583	T	S	P
78995	1904	V	G	S
78996	16471	V	G	P
78998	7360	T	G	L
79000	1600	V	G	P
79001	8153	V	G	P
79002	1588	A	G	P
[truncated: 5,679 more rows]

## Sheet: non-mosaic-501
MLST (A501V/T)	No. of mutations	Total	Frequency
13489	24	24	1
10313	11	11	1
11230	11	11	1
6714	6	6	1
11231	6	6	1
14564	4	4	1
18092	4	4	1
8109	3	3	1
8110	2	2	1
9900	2	2	1
12514	2	2	1
12518	2	2	1
12974	2	2	1
15679	2	2	1
18460	2	2	1
1904	1	1	1
1964	1	1	1
11188	1	1	1
12500	1	1	1
12501	1	1	1
12516	1	1	1
13478	1	1	1
13490	1	1	1
13964	1	1	1
14320	1	1	1
15807	1	1	1
16427	1	1	1
16432	1	1	1
16471	1	1	1
18095	1	1	1
18457	1	1	1
18458	1	1	1
7827	141	154	0.915584
7360	9	10	0.9
1927	8	9	0.888889
1583	153	179	0.854749
7363	271	325	0.833846
7371	37	45	0.822222
13143	7	9	0.777778
11173	3	4	0.75
1928	2	3	0.666667
1963	2	3	0.666667
12982	5	8	0.625
7823	14	24	0.583333
6960	1	2	0.5
7828	1	2	0.5
11710	1	2	0.5
11963	1	2	0.5
1600	17	41	0.414634
9902	2	5	0.4
1902	8	22	0.363636
7367	4	11	0.363636
10241	1	3	0.333333
7365	4	13	0.307692
8153	2	7	0.285714
1921	1	4	0.25
7356	1	4	0.25
13413	1	4	0.25
8780	1	5	0.2
11191	1	5	0.2
8123	2	11	0.181818
1588	21	216	0.0972222
10314	15	159	0.0943396
7822	16	304	0.0526316
1582	1	20	0.05
11984	1	21	0.047619
11706	3	89	0.0337079
1596	1	65	0.0153846
1587	1	75	0.0133333
1901	1	167	0.00598802
1580	1	170	0.00588235
1599	1	190	0.00526316
7359	1	419	0.00238663

## Sheet: non-mosaic-542
MLST (G542S )	No. of mutations	Total	Frequency
11981	118	118	1
10313	11	11	1
16414	7	7	1
11231	6	6	1
6716	4	4	1
13934	3	3	1
14413	3	3	1
15232	3	3	1
8110	2	2	1
12514	2	2	1
12518	2	2	1
13840	2	2	1
16048	2	2	1
11107	1	1	1
11602	1	1	1
11969	1	1	1
12501	1	1	1
12516	1	1	1
14253	1	1	1
14296	1	1	1
14787	1	1	1
14796	1	1	1
14797	1	1	1
15251	1	1	1
15946	1	1	1
16200	1	1	1
16420	1	1	1
16422	1	1	1
16533	1	1	1
16597	1	1	1
17931	1	1	1
18260	1	1	1
7371	43	45	0.955556
1927	8	9	0.888889
10314	141	159	0.886792
11706	71	89	0.797753
11173	3	4	0.75
8153	5	7	0.714286
1928	2	3	0.666667
7367	6	11	0.545455
6720	1	2	0.5
7822	143	304	0.470395
1901	77	167	0.461078
9902	2	5	0.4
1902	8	22	0.363636
1963	1	3	0.333333
16199	1	3	0.333333
8123	3	11	0.272727
1921	1	4	0.25
7365	2	13	0.153846
1583	10	179	0.0558659
1588	11	216	0.0509259
1596	1	65	0.0153846
7827	2	154	0.012987
8143	1	284	0.00352113

## Sheet: non-mosaic-551
MLST (P551L/S)	No. of mutations	Total	Frequency
13489	24	24	1
14422	10	10	1
1920	7	7	1
13413	4	4	1
14564	4	4	1
18092	4	4	1
11369	3	3	1
12241	3	3	1
7828	2	2	1
11364	2	2	1
12240	2	2	1
12974	2	2	1
15679	2	2	1
1895	1	1	1
1904	1	1	1
8777	1	1	1
11074	1	1	1
12519	1	1	1
12520	1	1	1
13559	1	1	1
13963	1	1	1
14320	1	1	1
15807	1	1	1
16189	1	1	1
16196	1	1	1
16201	1	1	1
16328	1	1	1
16368	1	1	1
16427	1	1	1
16432	1	1	1
18095	1	1	1
18458	1	1	1
1579	275	281	0.978648
1903	36	37	0.972973
1893	118	126	0.936508
7827	137	154	0.88961
1590	5	6	0.833333
7363	270	325	0.830769
7360	8	10	0.8
13143	7	9	0.777778
1902	14	22	0.636364
6960	1	2	0.5
11710	1	2	0.5
11963	1	2	0.5
11971	1	2	0.5
13943	1	2	0.5
1901	79	167	0.473054
8123	5	11	0.454545
9902	2	5	0.4
1600	12	41	0.292683
7356	1	4	0.25
7365	2	13	0.153846
1918	1	14	0.0714286
7823	1	24	0.0416667
11706	3	89	0.0337079
1599	5	190	0.0263158
7371	1	45	0.0222222
1588	4	216	0.0185185
1583	3	179	0.0167598
11428	3	250	0.012
7822	3	304	0.00986842
11864	1	105	0.00952381
8156	4	567	0.00705467
1580	1	170	0.00588235
9363	2	765	0.00261438

## Sheet: mosaic
id	ST(MLST)	penA_allele	mosaic-279	mosaic-285	mosaic-288	mosaic-291	mosaic-311	mosaic-328	mosaic-341	mosaic-483	mosaic-485	mosaic-549	mosaic-552	mosaic-555	mosaic-556
21065	7363	10.001	V	E	K	Q	A	A	S	T	T	T	V	Q	V
27308	1901	34.001	V	E	K	Q	A	A	S	T	T	A	P	K	I
27363	1901	34.001	V	E	K	Q	A	A	S	T	T	A	P	K	I
27393	1901	34.001	V	E	K	Q	A	A	S	T	T	A	P	K	I
27447	1901	34.001	V	E	K	Q	A	A	S	T	T	A	P	K	I
31178	1901	34.001	V	E	K	Q	A	A	S	T	T	A	P	K	I
31865	1901	34.001	V	E	K	Q	A	A	S	T	T	A	P	K	I
34769	1901	34.001	V	E	K	Q	A	A	S	T	T	A	P	K	I
34775	1901	34.009	V	E	K	Q	A	A	S	T	T	A	P	K	I
34783	1901	35.001	A	D	R	R	A	A	P	T	T	A	P	K	I
34792	1901	42.001	V	E	K	Q	A	A	S	T	T	A	P	K	I
34793	1901	34.001	V	E	K	Q	A	A	S	T	T	A	P	K	I
34794	1901	75.001	V	E	K	Q	A	A	S	T	T	T	P	K	I
34795	1901	34.009	V	E	K	Q	A	A	S	T	T	A	P	K	I
41203	1901	34.001	V	E	K	Q	A	A	S	T	T	A	P	K	I
41204	7360	34.001	V	E	K	Q	A	A	S	T	T	A	P	K	I
41206	1901	34.001	V	E	K	Q	A	A	S	T	T	A	P	K	I
42803	1580	131.001	V	E	K	Q	A	A	P	T	T	T	P	K	I
46285	1901	34.001	V	E	K	Q	A	A	S	T	T	A	P	K	I
46287	1901	10.001	V	E	K	Q	A	A	S	T	T	T	V	Q	V
47352	1901	34.001	V	E	K	Q	A	A	S	T	T	A	P	K	I
47366	1901	34.001	V	E	K	Q	A	A	S	T	T	A	P	K	I
47412	1901	34.001	V	E	K	Q	A	A	S	T	T	A	P	K	I
47472	1901	34.001	V	E	K	Q	A	A	S	T	T	A	P	K	I
47486	1901	34.001	V	E	K	Q	A	A	S	T	T	A	P	K	I
47510	1901	34.001	V	E	K	Q	A	A	S	T	T	A	P	K	I
47515	1579	34.001	V	E	K	Q	A	A	S	T	T	A	P	K	I
47517	1901	34.001	V	E	K	Q	A	A	S	T	T	A	P	K	I
47519	1901	34.001	V	E	K	Q	A	A	S	T	T	A	P	K	I
47527	1901	34.001	V	E	K	Q	A	A	S	T	T	A	P	K	I
47540	1901	34.001	V	E	K	Q	A	A	S	T	T	A	P	K	I
47545	1901	34.001	V	E	K	Q	A	A	S	T	T	A	P	K	I
47552	1901	34.001	V	E	K	Q	A	A	S	T	T	A	P	K	I
47554	1579	34.001	V	E	K	Q	A	A	S	T	T	A	P	K	I
47558	1901	34.001	V	E	K	Q	A	A	S	T	T	A	P	K	I
47579	1901	34.001	V	E	K	Q	A	A	S	T	T	A	P	K	I
47602	1579	34.001	V	E	K	Q	A	A	S	T	T	A	P	K	I
47607	1901	34.001	V	E	K	Q	A	A	S	T	T	A	P	K	I
47634	1901	34.001	V	E	K	Q	A	A	S	T	T	A	P	K	I
47639	1901	34.001	V	E	K	Q	A	A	S	T	T	A	P	K	I
47646	1901	34.001	V	E	K	Q	A	A	S	T	T	A	P	K	I
47658	1579	34.001	V	E	K	Q	A	A	S	T	T	A	P	K	I
47660	1901	34.001	V	E	K	Q	A	A	S	T	T	A	P	K	I
47665	1579	34.001	V	E	K	Q	A	A	S	T	T	A	P	K	I
47671	7360	34.001	V	E	K	Q	A	A	S	T	T	A	P	K	I
47692	1901	34.001	V	E	K	Q	A	A	S	T	T	A	P	K	I
47696	1901	34.001	V	E	K	Q	A	A	S	T	T	A	P	K	I
47702	1579	34.001	V	E	K	Q	A	A	S	T	T	A	P	K	I
47706	1901	34.001	V	E	K	Q	A	A	S	T	T	A	P	K	I
47714	1901	34.001	V	E	K	Q	A	A	S	T	T	A	P	K	I
47721	1579	34.001	V	E	K	Q	A	A	S	T	T	A	P	K	I
47725	1579	34.001	V	E	K	Q	A	A	S	T	T	A	P	K	I
47762	1579	34.002	V	E	K	Q	A	A	S	T	T	A	P	K	I
47767	1579	34.001	V	E	K	Q	A	A	S	T	T	A	P	K	I
47772	1579	34.001	V	E	K	Q	A	A	S	T	T	A	P	K	I
47799	1579	34.001	V	E	K	Q	A	A	S	T	T	A	P	K	I
47815	1579	34.001	V	E	K	Q	A	A	S	T	T	A	P	K	I
47831	1579	34.001	V	E	K	Q	A	A	S	T	T	A	P	K	I
47832	1579	34.001	V	E	K	Q	A	A	S	T	T	A	P	K	I
47841	1579	34.001	V	E	K	Q	A	A	S	T	T	A	P	K	I
47855	1579	34.001	V	E	K	Q	A	A	S	T	T	A	P	K	I
47875	1579	34.002	V	E	K	Q	A	A	S	T	T	A	P	K	I
47883	1579	34.001	V	E	K	Q	A	A	S	T	T	A	P	K	I
47886	1579	34.001	V	E	K	Q	A	A	S	T	T	A	P	K	I
47903	1579	34.001	V	E	K	Q	A	A	S	T	T	A	P	K	I
47912	1579	34.001	V	E	K	Q	A	A	S	T	T	A	P	K	I
47960	1901	34.001	V	E	K	Q	A	A	S	T	T	A	P	K	I
47962	1901	34.001	V	E	K	Q	A	A	S	T	T	A	P	K	I
47969	1901	34.001	V	E	K	Q	A	A	S	T	T	A	P	K	I
47972	1901	34.001	V	E	K	Q	A	A	S	T	T	A	P	K	I
48000	7360	34.001	V	E	K	Q	A	A	S	T	T	A	P	K	I
48012	1901	34.001	V	E	K	Q	A	A	S	T	T	A	P	K	I
48026	1901	34.001	V	E	K	Q	A	A	S	T	T	A	P	K	I
48037	1901	34.001	V	E	K	Q	A	A	S	T	T	A	P	K	I
48043	1901	34.001	V	E	K	Q	A	A	S	T	T	A	P	K	I
48046	7360	34.001	V	E	K	Q	A	A	S	T	T	A	P	K	I
48061	7360	34.001	V	E	K	Q	A	A	S	T	T	A	P	K	I
48062	1901	34.001	V	E	K	Q	A	A	S	T	T	A	P	K	I
48064	1901	34.001	V	E	K	Q	A	A	S	T	T	A	P	K	I
48068	1901	34.001	V	E	K	Q	A	A	S	T	T	A	P	K	I
48076	7360	34.001	V	E	K	Q	A	A	S	T	T	A	P	K	I
48079	1901	34.001	V	E	K	Q	A	A	S	T	T	A	P	K	I
48087	1901	34.001	V	E	K	Q	A	A	S	T	T	A	P	K	I
48100	7360	34.001	V	E	K	Q	A	A	S	T	T	A	P	K	I
48101	1901	34.001	V	E	K	Q	A	A	S	T	T	A	P	K	I
48104	12517	34.001	V	E	K	Q	A	A	S	T	T	A	P	K	I
48106	7360	34.001	V	E	K	Q	A	A	S	T	T	A	P	K	I
48111	1901	34.001	V	E	K	Q	A	A	S	T	T	A	P	K	I
48116	12517	34.001	V	E	K	Q	A	A	S	T	T	A	P	K	I
48118	7360	34.001	V	E	K	Q	A	A	S	T	T	A	P	K	I
48127	7360	34.001	V	E	K	Q	A	A	S	T	T	A	P	K	I
48131	1901	34.001	V	E	K	Q	A	A	S	T	T	A	P	K	I
48191	1901	34.001	V	E	K	Q	A	A	S	T	T	A	P	K	I
48221	1579	34.001	V	E	K	Q	A	A	S	T	T	A	P	K	I
48231	11428	34.001	V	E	K	Q	A	A	S	T	T	A	P	K	I
48320	1901	34.001	V	E	K	Q	A	A	S	T	T	A	P	K	I
48331	1901	34.001	V	E	K	Q	A	A	S	T	T	A	P	K	I
48336	1901	34.001	V	E	K	Q	A	A	S	T	T	A	P	K	I
48354	1901	34.001	V	E	K	Q	A	A	S	T	T	A	P	K	I
48355	1579	34.001	V	E	K	Q	A	A	S	T	T	A	P	K	I
48358	1901	34.001	V	E	K	Q	A	A	S	T	T	A	P	K	I
48363	1901	34.001	V	E	K	Q	A	A	S	T	T	A	P	K	I
48372	1901	34.001	V	E	K	Q	A	A	S	T	T	A	P	K	I
48375	1901	34.001	V	E	K	Q	A	A	S	T	T	A	P	K	I
48385	1901	34.001	V	E	K	Q	A	A	S	T	T	A	P	K	I
48386	1901	34.001	V	E	K	Q	A	A	S	T	T	A	P	K	I
48391	1901	34.001	V	E	K	Q	A	A	S	T	T	A	P	K	I
48398	1901	34.001	V	E	K	Q	A	A	S	T	T	A	P	K	I
48411	1901	34.001	V	E	K	Q	A	A	S	T	T	A	P	K	I
48421	1901	34.001	V	E	K	Q	A	A	S	T	T	A	P	K	I
48428	1901	34.001	V	E	K	Q	A	A	S	T	T	A	P	K	I
48434	1901	34.001	V	E	K	Q	A	A	S	T	T	A	P	K	I
48438	1901	34.001	V	E	K	Q	A	A	S	T	T	A	P	K	I
48464	1901	34.001	V	E	K	Q	A	A	S	T	T	A	P	K	I
48465	1901	34.001	V	E	K	Q	A	A	S	T	T	A	P	K	I
48476	7360	34.001	V	E	K	Q	A	A	S	T	T	A	P	K	I
48493	1901	34.002	V	E	K	Q	A	A	S	T	T	A	P	K	I
48494	11428	34.001	V	E	K	Q	A	A	S	T	T	A	P	K	I
48495	1901	34.001	V	E	K	Q	A	A	S	T	T	A	P	K	I
48497	1901	34.001	V	E	K	Q	A	A	S	T	T	A	P	K	I
48498	1901	34.001	V	E	K	Q	A	A	S	T	T	A	P	K	I
48502	1901	34.001	V	E	K	Q	A	A	S	T	T	A	P	K	I
48505	1901	34.001	V	E	K	Q	A	A	S	T	T	A	P	K	I
48509	1901	34.001	V	E	K	Q	A	A	S	T	T	A	P	K	I
48514	1901	34.001	V	E	K	Q	A	A	S	T	T	A	P	K	I
48524	1901	34.001	V	E	K	Q	A	A	S	T	T	A	P	K	I
48527	1901	34.001	V	E	K	Q	A	A	S	T	T	A	P	K	I
48530	1901	34.001	V	E	K	Q	A	A	S	T	T	A	P	K	I
48671	1901	35.001	A	D	R	R	A	A	P	T	T	A	P	K	I
48838	1901	34.001	V	E	K	Q	A	A	S	T	T	A	P	K	I
48839	1901	34.001	V	E	K	Q	A	A	S	T	T	A	P	K	I
48859	1901	34.001	V	E	K	Q	A	A	S	T	T	A	P	K	I
48869	1901	34.001	V	E	K	Q	A	A	S	T	T	A	P	K	I
48874	1901	34.001	V	E	K	Q	A	A	S	T	T	A	P	K	I
48894	1901	34.001	V	E	K	Q	A	A	S	T	T	A	P	K	I
48901	1901	34.001	V	E	K	Q	A	A	S	T	T	A	P	K	I
48961	1579	34.001	V	E	K	Q	A	A	S	T	T	A	P	K	I
48963	1901	34.001	V	E	K	Q	A	A	S	T	T	A	P	K	I
48966	1901	34.001	V	E	K	Q	A	A	S	T	T	A	P	K	I
48981	1579	34.001	V	E	K	Q	A	A	S	T	T	A	P	K	I
49002	1901	34.001	V	E	K	Q	A	A	S	T	T	A	P	K	I
49026	12530	34.001	V	E	K	Q	A	A	S	T	T	A	P	K	I
49029	1901	34.001	V	E	K	Q	A	A	S	T	T	A	P	K	I
49033	12530	34.001	V	E	K	Q	A	A	S	T	T	A	P	K	I
49043	1579	34.001	V	E	K	Q	A	A	S	T	T	A	P	K	I
49046	1901	34.001	V	E	K	Q	A	A	S	T	T	A	P	K	I
49058	1901	34.001	V	E	K	Q	A	A	S	T	T	A	P	K	I
49059	1901	34.001	V	E	K	Q	A	A	S	T	T	A	P	K	I
49083	1901	34.001	V	E	K	Q	A	A	S	T	T	A	P	K	I
49087	12530	34.001	V	E	K	Q	A	A	S	T	T	A	P	K	I
49132	1901	34.001	V	E	K	Q	A	A	S	T	T	A	P	K	I
49145	1901	34.001	V	E	K	Q	A	A	S	T	T	A	P	K	I
49166	1901	34.001	V	E	K	Q	A	A	S	T	T	A	P	K	I
49209	1901	35.001	A	D	R	R	A	A	P	T	T	A	P	K	I
57095	1901	34.001	V	E	K	Q	A	A	S	T	T	A	P	K	I
57099	1901	34.001	V	E	K	Q	A	A	S	T	T	A	P	K	I
57110	7359	34.008	V	E	K	Q	A	A	S	T	T	A	P	K	I
57118	1901	34.001	V	E	K	Q	A	A	S	T	T	A	P	K	I
57141	7363	10.001	V	E	K	Q	A	A	S	T	T	T	V	Q	V
60478	1901	34.001	V	E	K	Q	A	A	S	T	T	A	P	K	I
60479	1901	34.001	V	E	K	Q	A	A	S	T	T	A	P	K	I
60480	1901	34.001	V	E	K	Q	A	A	S	T	T	A	P	K	I
60481	1901	34.001	V	E	K	Q	A	A	S	T	T	A	P	K	I
60482	7363	10.001	V	E	K	Q	A	A	S	T	T	T	V	Q	V
60487	1901	34.001	V	E	K	Q	A	A	S	T	T	A	P	K	I
60488	1901	34.001	V	E	K	Q	A	A	S	T	T	A	P	K	I
60489	7363	10.001	V	E	K	Q	A	A	S	T	T	T	V	Q	V
60494	7363	10.001	V	E	K	Q	A	A	S	T	T	T	V	Q	V
60495	1901	34.001	V	E	K	Q	A	A	S	T	T	A	P	K	I
60498	1901	34.001	V	E	K	Q	A	A	S	T	T	A	P	K	I
60499	1901	34.001	V	E	K	Q	A	A	S	T	T	A	P	K	I
60500	1901	34.001	V	E	K	Q	A	A	S	T	T	A	P	K	I
63406	14941	67.002	V	E	K	Q	A	A	S	T	T	A	P	K	I
75586	1901	34.001	V	E	K	Q	A	A	S	T	T	A	P	K	I
78722	1901	34.001	V	E	K	Q	A	A	S	T	T	A	P	K	I
78725	1901	34.001	V	E	K	Q	A	A	S	T	T	A	P	K	I
78726	1901	34.001	V	E	K	Q	A	A	S	T	T	A	P	K	I
78729	1901	34.001	V	E	K	Q	A	A	S	T	T	A	P	K	I
78737	1901	34.001	V	E	K	Q	A	A	S	T	T	A	P	K	I
78911	7363	10.009	V	E	K	Q	A	A	S	T	T	T	V	Q	V
78912	7363	10.001	V	E	K	Q	A	A	S	T	T	T	V	Q	V
78913	1596	10.001	V	E	K	Q	A	A	S	T	T	T	V	Q	V
78914	7363	10.001	V	E	K	Q	A	A	S	T	T	T	V	Q	V
78916	7363	10.001	V	E	K	Q	A	A	S	T	T	T	V	Q	V
78924	1901	34.001	V	E	K	Q	A	A	S	T	T	A	P	K	I
78925	1588	34.001	V	E	K	Q	A	A	S	T	T	A	P	K	I
78936	7363	10.001	V	E	K	Q	A	A	S	T	T	T	V	Q	V
78940	7363	10.001	V	E	K	Q	A	A	S	T	T	T	V	Q	V
78943	7363	10.001	V	E	K	Q	A	A	S	T	T	T	V	Q	V
78944	1588	34.001	V	E	K	Q	A	A	S	T	T	A	P	K	I
78951	1588	34.001	V	E	K	Q	A	A	S	T	T	A	P	K	I
78957	1901	34.001	V	E	K	Q	A	A	S	T	T	A	P	K	I
78961	1901	34.001	V	E	K	Q	A	A	S	T	T	A	P	K	I
78970	1901	34.001	V	E	K	Q	A	A	S	T	T	A	P	K	I
78971	7363	10.001	V	E	K	Q	A	A	S	T	T	T	V	Q	V
78978	7363	10.001	V	E	K	Q	A	A	S	T	T	T	V	Q	V
78981	7363	10.001	V	E	K	Q	A	A	S	T	T	T	V	Q	V
78989	7363	10.001	V	E	K	Q	A	A	S	T	T	T	V	Q	V
78993	7363	10.001	V	E	K	Q	A	A	S	T	T	T	V	Q	V
78994	7363	10.001	V	E	K	Q	A	A	S	T	T	T	V	Q	V
78997	7363	10.001	V	E	K	Q	A	A	S	T	T	T	V	Q	V
78999	1901	34.001	V	E	K	Q	A	A	S	T	T	A	P	K	I
79006	8143	92.001	V	E	K	Q	A	A	S	T	T	A	P	K	I
79009	8143	92.001	V	E	K	Q	A	A	S	T	T	A	P	K	I
79014	1901	34.001	V	E	K	Q	A	A	S	T	T	A	P	K	I
79015	1901	34.001	V	E	K	Q	A	A	S	T	T	A	P	K	I
79017	1901	34.001	V	E	K	Q	A	A	S	T	T	A	P	K	I
79021	7363	10.001	V	E	K	Q	A	A	S	T	T	T	V	Q	V
79022	7363	10.001	V	E	K	Q	A	A	S	T	T	T	V	Q	V
79023	7363	10.001	V	E	K	Q	A	A	S	T	T	T	V	Q	V
79024	1901	10.001	V	E	K	Q	A	A	S	T	T	T	V	Q	V
79028	1596	10.001	V	E	K	Q	A	A	S	T	T	T	V	Q	V
95779	15637	34.001	V	E	K	Q	A	A	S	T	T	A	P	K	I
101901	13734	63.001	A	D	R	R	A	A	P	T	T	T	P	K	I
101918	1583	34.007	V	E	K	Q	A	A	S	T	T	A	P	K	I
102329	1901	34.001	V	E	K	Q	A	A	S	T	T	A	P	K	I
102331	1901	10.001	V	E	K	Q	A	A	S	T	T	T	V	Q	V
108227	7363	10.001	V	E	K	Q	A	A	S	T	T	T	V	Q	V
108228	7363	10.012	V	E	K	Q	A	A	S	T	T	T	V	Q	V
109598	1901	34.001	V	E	K	Q	A	A	S	T	T	A	P	K	I
109599	1901	34.001	V	E	K	Q	A	A	S	T	T	A	P	K	I
109852	1901	34.001	V	E	K	Q	A	A	S	T	T	A	P	K	I
115158	16234	34.007	V	E	K	Q	A	A	S	T	T	A	P	K	I
115790	16234	34.007	V	E	K	Q	A	A	S	T	T	A	P	K	I
115856	1901	34.001	V	E	K	Q	A	A	S	T	T	A	P	K	I
115864	1901	34.001	V	E	K	Q	A	A	S	T	T	A	P	K	I
116259	1901	34.001	V	E	K	Q	A	A	S	T	T	A	P	K	I
116265	1901	34.001	V	E	K	Q	A	A	S	T	T	A	P	K	I
116269	1901	34.001	V	E	K	Q	A	A	S	T	T	A	P	K	I
116274	1901	34.001	V	E	K	Q	A	A	S	T	T	A	P	K	I
116275	1901	34.001	V	E	K	Q	A	A	S	T	T	A	P	K	I
116279	13734	63.001	A	D	R	R	A	A	P	T	T	T	P	K	I
116284	1901	34.001	V	E	K	Q	A	A	S	T	T	A	P	K	I
116286	1901	34.001	V	E	K	Q	A	A	S	T	T	A	P	K	I
116289	1901	34.001	V	E	K	Q	A	A	S	T	T	A	P	K	I
116295	1901	34.001	V	E	K	Q	A	A	S	T	T	A	P	K	I
116296	1901	34.001	V	E	K	Q	A	A	S	T	T	A	P	K	I
116305	1901	34.001	V	E	K	Q	A	A	S	T	T	A	P	K	I
116312	1901	34.001	V	E	K	Q	A	A	S	T	T	A	P	K	I
116317	1901	34.001	V	E	K	Q	A	A	S	T	T	A	P	K	I
116321	1901	34.001	V	E	K	Q	A	A	S	T	T	A	P	K	I
116323	1901	34.001	V	E	K	Q	A	A	S	T	T	A	P	K	I
116326	1901	34.001	V	E	K	Q	A	A	S	T	T	A	P	K	I
116331	1901	34.001	V	E	K	Q	A	A	S	T	T	A	P	K	I
116336	1901	34.001	V	E	K	Q	A	A	S	T	T	A	P	K	I
116339	1901	34.001	V	E	K	Q	A	A	S	T	T	A	P	K	I
116341	1901	34.001	V	E	K	Q	A	A	S	T	T	A	P	K	I
116349	1901	34.001	V	E	K	Q	A	A	S	T	T	A	P	K	I
116356	1901	34.025	V	E	K	Q	A	A	S	T	T	A	P	K	I
116364	9363	10.001	V	E	K	Q	A	A	S	T	T	T	V	Q	V
116366	1901	34.001	V	E	K	Q	A	A	S	T	T	A	P	K	I
116377	1901	34.001	V	E	K	Q	A	A	S	T	T	A	P	K	I
116380	13734	63.001	A	D	R	R	A	A	P	T	T	T	P	K	I
116383	1901	34.001	V	E	K	Q	A	A	S	T	T	A	P	K	I
116384	1901	34.001	V	E	K	Q	A	A	S	T	T	A	P	K	I
117183	8143	60.001	A	D	R	R	V	P	P	S	I	T	V	Q	V
117780	1901	34.001	V	E	K	Q	A	A	S	T	T	A	P	K	I
117792	1901	34.001	V	E	K	Q	A	A	S	T	T	A	P	K	I
117810	1901	34.001	V	E	K	Q	A	A	S	T	T	A	P	K	I
117818	7360	34.001	V	E	K	Q	A	A	S	T	T	A	P	K	I
117827	1901	34.001	V	E	K	Q	A	A	S	T	T	A	P	K	I
117885	16476	34.001	V	E	K	Q	A	A	S	T	T	A	P	K	I
117939	7359	34.008	V	E	K	Q	A	A	S	T	T	A	P	K	I
117942	7359	34.008	V	E	K	Q	A	A	S	T	T	A	P	K	I
117972	9365	34.001	V	E	K	Q	A	A	S	T	T	A	P	K	I
117975	1901	34.001	V	E	K	Q	A	A	S	T	T	A	P	K	I
117986	1901	34.001	V	E	K	Q	A	A	S	T	T	A	P	K	I
117990	7363	10.001	V	E	K	Q	A	A	S	T	T	T	V	Q	V
117999	1901	34.001	V	E	K	Q	A	A	S	T	T	A	P	K	I
118011	1901	34.001	V	E	K	Q	A	A	S	T	T	A	P	K	I
118027	7363	10.001	V	E	K	Q	A	A	S	T	T	T	V	Q	V
118032	1901	34.001	V	E	K	Q	A	A	S	T	T	A	P	K	I
118047	1901	34.001	V	E	K	Q	A	A	S	T	T	A	P	K	I
118048	1901	34.001	V	E	K	Q	A	A	S	T	T	A	P	K	I
118061	1901	34.001	V	E	K	Q	A	A	S	T	T	A	P	K	I
118068	1901	34.001	V	E	K	Q	A	A	S	T	T	A	P	K	I
118079	1901	34.001	V	E	K	Q	A	A	S	T	T	A	P	K	I
118097	1901	34.001	V	E	K	Q	A	A	S	T	T	A	P	K	I
118108	1901	34.001	V	E	K	Q	A	A	S	T	T	A	P	K	I
118110	1901	34.001	V	E	K	Q	A	A	S	T	T	A	P	K	I
118127	7363	10.001	V	E	K	Q	A	A	S	T	T	T	V	Q	V
118128	1901	34.001	V	E	K	Q	A	A	S	T	T	A	P	K	I
118141	7360	34.001	V	E	K	Q	A	A	S	T	T	A	P	K	I
118175	7363	10.001	V	E	K	Q	A	A	S	T	T	T	V	Q	V
118192	1901	34.001	V	E	K	Q	A	A	S	T	T	A	P	K	I
118204	1901	34.001	V	E	K	Q	A	A	S	T	T	A	P	K	I
118305	7363	10.001	V	E	K	Q	A	A	S	T	T	T	V	Q	V
118358	7359	34.008	V	E	K	Q	A	A	S	T	T	A	P	K	I
118370	7359	34.008	V	E	K	Q	A	A	S	T	T	A	P	K	I
118521	1901	34.001	V	E	K	Q	A	A	S	T	T	A	P	K	I
118522	1901	34.001	V	E	K	Q	A	A	S	T	T	A	P	K	I
118561	1901	34.001	V	E	K	Q	A	A	S	T	T	A	P	K	I
118562	1901	34.001	V	E	K	Q	A	A	S	T	T	A	P	K	I
118584	1901	72.001	V	E	K	Q	A	A	S	T	T	A	P	K	I
118602	1901	10.001	V	E	K	Q	A	A	S	T	T	T	V	Q	V
118623	9363	180.001	V	E	K	Q	A	A	S	T	T	A	P	K	I
118659	1901	34.001	V	E	K	Q	A	A	S	T	T	A	P	K	I
118660	1901	34.001	V	E	K	Q	A	A	S	T	T	A	P	K	I
118662	1901	34.001	V	E	K	Q	A	A	S	T	T	A	P	K	I
118665	1901	34.001	V	E	K	Q	A	A	S	T	T	A	P	K	I
118669	1901	34.001	V	E	K	Q	A	A	S	T	T	A	P	K	I
118670	1901	34.001	V	E	K	Q	A	A	S	T	T	A	P	K	I
118675	1901	34.001	V	E	K	Q	A	A	S	T	T	A	P	K	I
118681	1901	34.001	V	E	K	Q	A	A	S	T	T	A	P	K	I
118685	1901	34.001	V	E	K	Q	A	A	S	T	T	A	P	K	I
118690	1901	34.001	V	E	K	Q	A	A	S	T	T	A	P	K	I
118699	1901	34.001	V	E	K	Q	A	A	S	T	T	A	P	K	I
118700	1901	34.001	V	E	K	Q	A	A	S	T	T	A	P	K	I
118713	1901	34.001	V	E	K	Q	A	A	S	T	T	A	P	K	I
118727	1901	34.001	V	E	K	Q	A	A	S	T	T	A	P	K	I
118728	1901	34.001	V	E	K	Q	A	A	S	T	T	A	P	K	I
118733	1901	34.001	V	E	K	Q	A	A	S	T	T	A	P	K	I
118737	1901	34.001	V	E	K	Q	A	A	S	T	T	A	P	K	I
118741	1901	34.001	V	E	K	Q	A	A	S	T	T	A	P	K	I
118743	1901	34.001	V	E	K	Q	A	A	S	T	T	A	P	K	I
118751	1901	34.001	V	E	K	Q	A	A	S	T	T	A	P	K	I
118762	7363	10.001	V	E	K	Q	A	A	S	T	T	T	V	Q	V
118794	7363	10.001	V	E	K	Q	A	A	S	T	T	T	V	Q	V
118796	7363	10.001	V	E	K	Q	A	A	S	T	T	T	V	Q	V
118821	10241	34.001	V	E	K	Q	A	A	S	T	T	A	P	K	I
118826	1901	34.001	V	E	K	Q	A	A	S	T	T	A	P	K	I
119080	1901	34.001	V	E	K	Q	A	A	S	T	T	A	P	K	I
119103	7363	10.001	V	E	K	Q	A	A	S	T	T	T	V	Q	V
119112	7363	10.001	V	E	K	Q	A	A	S	T	T	T	V	Q	V
119146	1901	34.001	V	E	K	Q	A	A	S	T	T	A	P	K	I
119162	1901	34.001	V	E	K	Q	A	A	S	T	T	A	P	K	I
119163	7363	10.001	V	E	K	Q	A	A	S	T	T	T	V	Q	V
119168	1901	34.001	V	E	K	Q	A	A	S	T	T	A	P	K	I
119176	7363	10.001	V	E	K	Q	A	A	S	T	T	T	V	Q	V
119209	1901	34.001	V	E	K	Q	A	A	S	T	T	A	P	K	I
119243	7363	10.001	V	E	K	Q	A	A	S	T	T	T	V	Q	V
119257	7363	10.001	V	E	K	Q	A	A	S	T	T	T	V	Q	V
119280	7363	10.001	V	E	K	Q	A	A	S	T	T	T	V	Q	V
119284	1901	34.001	V	E	K	Q	A	A	S	T	T	A	P	K	I
119295	7363	10.001	V	E	K	Q	A	A	S	T	T	T	V	Q	V
119358	7359	34.008	V	E	K	Q	A	A	S	T	T	A	P	K	I
119364	7359	34.008	V	E	K	Q	A	A	S	T	T	A	P	K	I
119398	1901	34.001	V	E	K	Q	A	A	S	T	T	A	P	K	I
119399	1901	34.001	V	E	K	Q	A	A	S	T	T	A	P	K	I
119401	1901	34.001	V	E	K	Q	A	A	S	T	T	A	P	K	I
119417	1579	10.001	V	E	K	Q	A	A	S	T	T	T	V	Q	V
119418	7363	10.001	V	E	K	Q	A	A	S	T	T	T	V	Q	V
119419	1901	34.001	V	E	K	Q	A	A	S	T	T	A	P	K	I
119435	13946	34.001	V	E	K	Q	A	A	S	T	T	A	P	K	I
119440	7363	10.001	V	E	K	Q	A	A	S	T	T	T	V	Q	V
119441	7363	10.001	V	E	K	Q	A	A	S	T	T	T	V	Q	V
119447	1901	34.001	V	E	K	Q	A	A	S	T	T	A	P	K	I
119451	7363	10.001	V	E	K	Q	A	A	S	T	T	T	V	Q	V
120371	13871	60.001	A	D	R	R	V	P	P	S	I	T	V	Q	V
120372	16790	60.001	A	D	R	R	V	P	P	S	I	T	V	Q	V
126515	17501	166.001	A	D	R	R	A	A	S	T	T	A	P	K	I
126582	17503	166.001	A	D	R	R	A	A	S	T	T	A	P	K	I
126666	17505	166.001	A	D	R	R	A	A	S	T	T	A	P	K	I
126671	17506	166.001	A	D	R	R	A	A	S	T	T	A	P	K	I
127210	17489	34.001	V	E	K	Q	A	A	S	T	T	A	P	K	I
131602	1901	34.001	V	E	K	Q	A	A	S	T	T	A	P	K	I
131603	1901	34.001	V	E	K	Q	A	A	S	T	T	A	P	K	I
131606	1901	34.001	V	E	K	Q	A	A	S	T	T	A	P	K	I
132195	16406	60.001	A	D	R	R	V	P	P	S	I	T	V	Q	V
142763	1901	34.001	V	E	K	Q	A	A	S	T	T	A	P	K	I
143240	1901	34.001	V	E	K	Q	A	A	S	T	T	A	P	K	I
143771	11706	198.006	V	E	K	Q	A	A	S	T	T	A	P	K	I
143772	11706	198.006	V	E	K	Q	A	A	S	T	T	A	P	K	I
143777	7363	10.001	V	E	K	Q	A	A	S	T	T	T	V	Q	V
143793	7363	10.001	V	E	K	Q	A	A	S	T	T	T	V	Q	V
143795	9362	34.007	V	E	K	Q	A	A	S	T	T	A	P	K	I
143799	11706	198.006	V	E	K	Q	A	A	S	T	T	A	P	K	I
143801	1901	34.001	V	E	K	Q	A	A	S	T	T	A	P	K	I
143803	7365	34.007	V	E	K	Q	A	A	S	T	T	A	P	K	I
143806	11706	198.006	V	E	K	Q	A	A	S	T	T	A	P	K	I
143812	1901	34.001	V	E	K	Q	A	A	S	T	T	A	P	K	I
143813	1901	34.001	V	E	K	Q	A	A	S	T	T	A	P	K	I
143845	1901	92.001	V	E	K	Q	A	A	S	T	T	A	P	K	I
143852	1901	34.001	V	E	K	Q	A	A	S	T	T	A	P	K	I
143853	9362	34.007	V	E	K	Q	A	A	S	T	T	A	P	K	I
143854	8123	34.007	V	E	K	Q	A	A	S	T	T	A	P	K	I
143860	9362	34.007	V	E	K	Q	A	A	S	T	T	A	P	K	I
144387	7363	215.002	V	E	K	Q	A	A	S	T	T	A	P	K	I
144388	1901	265.001	V	D	Q	Q	V	A	P	T	T	T	V	Q	V
144392	11368	60.001	A	D	R	R	V	P	P	S	I	T	V	Q	V
144393	9362	67.005	V	E	K	Q	A	A	S	T	T	A	P	K	I
144394	17956	91.001	A	D	R	R	A	L	P	T	T	A	P	K	I
145006	18193	198.006	V	E	K	Q	A	A	S	T	T	A	P	K	I
145007	18194	166.001	A	D	R	R	A	A	S	T	T	A	P	K	I
150150	16406	60.001	A	D	R	R	V	P	P	S	I	T	V	Q	V
150585	1901	237.001	A	D	R	R	V	A	P	T	T	T	V	Q	V
151015	18264	34	V	E	K	Q	A	A	S	T	T	A	P	K	I
155302	15219	34.001	V	E	K	Q	A	A	S	T	T	A	P	K	I
155304	16676	34.007	V	E	K	Q	A	A	S	T	T	A	P	K	I
155824	1901	34.001	V	E	K	Q	A	A	S	T	T	A	P	K	I
155828	1901	34.001	V	E	K	Q	A	A	S	T	T	A	P	K	I
155839	7363	34.007	V	E	K	Q	A	A	S	T	T	A	P	K	I
155917	7363	34.007	V	E	K	Q	A	A	S	T	T	A	P	K	I
155924	1901	34.001	V	E	K	Q	A	A	S	T	T	A	P	K	I
155938	1901	34.001	V	E	K	Q	A	A	S	T	T	A	P	K	I
155959	1583	34.007	V	E	K	Q	A	A	S	T	T	A	P	K	I
155965	7363	34.007	V	E	K	Q	A	A	S	T	T	A	P	K	I
155989	1901	34.001	V	E	K	Q	A	A	S	T	T	A	P	K	I
155992	7363	34.007	V	E	K	Q	A	A	S	T	T	A	P	K	I
156010	7363	34.007	V	E	K	Q	A	A	S	T	T	A	P	K	I
156027	1901	34.001	V	E	K	Q	A	A	S	T	T	A	P	K	I
156044	7363	34.007	V	E	K	Q	A	A	S	T	T	A	P	K	I
156068	1901	34.001	V	E	K	Q	A	A	S	T	T	A	P	K	I
156083	7363	34.007	V	E	K	Q	A	A	S	T	T	A	P	K	I
156099	1901	34.001	V	E	K	Q	A	A	S	T	T	A	P	K	I
156102	1583	34.007	V	E	K	Q	A	A	S	T	T	A	P	K	I
156110	1580	34.001	V	E	K	Q	A	A	S	T	T	A	P	K	I
156125	1580	34.001	V	E	K	Q	A	A	S	T	T	A	P	K	I
156145	1583	34.007	V	E	K	Q	A	A	S	T	T	A	P	K	I
156150	1583	34.007	V	E	K	Q	A	A	S	T	T	A	P	K	I
156151	1580	34.001	V	E	K	Q	A	A	S	T	T	A	P	K	I
156154	1583	34.007	V	E	K	Q	A	A	S	T	T	A	P	K	I
156160	1580	34.001	V	E	K	Q	A	A	S	T	T	A	P	K	I
156166	1580	34.001	V	E	K	Q	A	A	S	T	T	A	P	K	I
156182	7363	10.001	V	E	K	Q	A	A	S	T	T	T	V	Q	V
156221	1580	34.001	V	E	K	Q	A	A	S	T	T	A	P	K	I
156230	7363	34.007	V	E	K	Q	A	A	S	T	T	A	P	K	I
156231	1583	34.007	V	E	K	Q	A	A	S	T	T	A	P	K	I
156245	8143	92.001	V	E	K	Q	A	A	S	T	T	A	P	K	I
156253	13734	63.001	A	D	R	R	A	A	P	T	T	T	P	K	I
156270	13734	63.001	A	D	R	R	A	A	P	T	T	T	P	K	I
156321	1580	34.001	V	E	K	Q	A	A	S	T	T	A	P	K	I
156325	1580	34.001	V	E	K	Q	A	A	S	T	T	A	P	K	I
156346	1580	34.001	V	E	K	Q	A	A	S	T	T	A	P	K	I
156349	13734	63.001	A	D	R	R	A	A	P	T	T	T	P	K	I
156351	1580	34.001	V	E	K	Q	A	A	S	T	T	A	P	K	I
156357	7363	34.007	V	E	K	Q	A	A	S	T	T	A	P	K	I
156368	7359	34.008	V	E	K	Q	A	A	S	T	T	A	P	K	I
156432	7363	34.007	V	E	K	Q	A	A	S	T	T	A	P	K	I
156443	7363	34.007	V	E	K	Q	A	A	S	T	T	A	P	K	I
156466	1583	34.007	V	E	K	Q	A	A	S	T	T	A	P	K	I
156478	1583	34.007	V	E	K	Q	A	A	S	T	T	A	P	K	I
156508	1580	34.001	V	E	K	Q	A	A	S	T	T	A	P	K	I
156543	15219	34.001	V	E	K	Q	A	A	S	T	T	A	P	K	I
156595	8143	67.004	V	E	K	Q	A	A	S	T	T	A	P	K	I
156599	1901	34.001	V	E	K	Q	A	A	S	T	T	A	P	K	I
156603	1902	34.001	V	E	K	Q	A	A	S	T	T	A	P	K	I
156611	1901	34.001	V	E	K	Q	A	A	S	T	T	A	P	K	I
156713	7363	34.007	V	E	K	Q	A	A	S	T	T	A	P	K	I
156762	7363	34.007	V	E	K	Q	A	A	S	T	T	A	P	K	I
156772	1901	34.001	V	E	K	Q	A	A	S	T	T	A	P	K	I
156836	7363	10.001	V	E	K	Q	A	A	S	T	T	T	V	Q	V
156851	7363	10.001	V	E	K	Q	A	A	S	T	T	T	V	Q	V
156875	1580	34.001	V	E	K	Q	A	A	S	T	T	A	P	K	I
156876	1580	34.001	V	E	K	Q	A	A	S	T	T	A	P	K	I
156887	1580	34.001	V	E	K	Q	A	A	S	T	T	A	P	K	I
156888	8143	34.006	V	E	K	Q	A	A	S	T	T	A	P	K	I
156889	7363	34.007	V	E	K	Q	A	A	S	T	T	A	P	K	I
156898	1580	34.001	V	E	K	Q	A	A	S	T	T	A	P	K	I
156899	1580	34.001	V	E	K	Q	A	A	S	T	T	A	P	K	I
156900	1580	34.001	V	E	K	Q	A	A	S	T	T	A	P	K	I
156903	7363	34.015	V	E	K	Q	A	A	S	T	T	A	P	K	I
156904	1580	34.001	V	E	K	Q	A	A	S	T	T	A	P	K	I
156913	1580	34.001	V	E	K	Q	A	A	S	T	T	A	P	K	I
156919	1580	34.001	V	E	K	Q	A	A	S	T	T	A	P	K	I
156922	1580	34.001	V	E	K	Q	A	A	S	T	T	A	P	K	I
156923	1580	34.001	V	E	K	Q	A	A	S	T	T	A	P	K	I
156926	1580	34.001	V	E	K	Q	A	A	S	T	T	A	P	K	I
156927	1580	34.001	V	E	K	Q	A	A	S	T	T	A	P	K	I
156928	13732	34.007	V	E	K	Q	A	A	S	T	T	A	P	K	I
156929	1580	34.001	V	E	K	Q	A	A	S	T	T	A	P	K	I
156937	1580	34.001	V	E	K	Q	A	A	S	T	T	A	P	K	I
156939	1580	34.001	V	E	K	Q	A	A	S	T	T	A	P	K	I
156943	1580	34.001	V	E	K	Q	A	A	S	T	T	A	P	K	I
156944	7363	34.007	V	E	K	Q	A	A	S	T	T	A	P	K	I
156947	1580	34.001	V	E	K	Q	A	A	S	T	T	A	P	K	I
156948	1580	34.001	V	E	K	Q	A	A	S	T	T	A	P	K	I
156949	1580	34.001	V	E	K	Q	A	A	S	T	T	A	P	K	I
156950	1580	34.001	V	E	K	Q	A	A	S	T	T	A	P	K	I
156952	1580	34.001	V	E	K	Q	A	A	S	T	T	A	P	K	I
156954	1580	34.001	V	E	K	Q	A	A	S	T	T	A	P	K	I
156957	1580	34.001	V	E	K	Q	A	A	S	T	T	A	P	K	I
156961	1580	34.001	V	E	K	Q	A	A	S	T	T	A	P	K	I
156964	1580	34.001	V	E	K	Q	A	A	S	T	T	A	P	K	I
156965	1580	34.001	V	E	K	Q	A	A	S	T	T	A	P	K	I
156968	1580	34.001	V	E	K	Q	A	A	S	T	T	A	P	K	I
156969	1580	34.001	V	E	K	Q	A	A	S	T	T	A	P	K	I
156970	1580	34.001	V	E	K	Q	A	A	S	T	T	A	P	K	I
157007	11188	34.007	V	E	K	Q	A	A	S	T	T	A	P	K	I
157011	9363	10.001	V	E	K	Q	A	A	S	T	T	T	V	Q	V
157021	9363	10.001	V	E	K	Q	A	A	S	T	T	T	V	Q	V
157025	7359	34.008	V	E	K	Q	A	A	S	T	T	A	P	K	I
157028	7363	34.007	V	E	K	Q	A	A	S	T	T	A	P	K	I
157032	1901	34.001	V	E	K	Q	A	A	S	T	T	A	P	K	I
157037	1901	34.001	V	E	K	Q	A	A	S	T	T	A	P	K	I
157039	7363	34.007	V	E	K	Q	A	A	S	T	T	A	P	K	I
157087	1580	34.001	V	E	K	Q	A	A	S	T	T	A	P	K	I
157089	1583	34.007	V	E	K	Q	A	A	S	T	T	A	P	K	I
157141	1580	34.001	V	E	K	Q	A	A	S	T	T	A	P	K	I
157168	1583	34.007	V	E	K	Q	A	A	S	T	T	A	P	K	I
157191	1583	34.007	V	E	K	Q	A	A	S	T	T	A	P	K	I
157227	7363	34.007	V	E	K	Q	A	A	S	T	T	A	P	K	I
157297	1580	34.001	V	E	K	Q	A	A	S	T	T	A	P	K	I
157299	15219	34.001	V	E	K	Q	A	A	S	T	T	A	P	K	I
157302	15626	10.001	V	E	K	Q	A	A	S	T	T	T	V	Q	V
157416	15626	10.001	V	E	K	Q	A	A	S	T	T	T	V	Q	V
157422	7363	34.007	V	E	K	Q	A	A	S	T	T	A	P	K	I
157435	7363	34.015	V	E	K	Q	A	A	S	T	T	A	P	K	I
157455	1901	34.001	V	E	K	Q	A	A	S	T	T	A	P	K	I
157463	8143	92.001	V	E	K	Q	A	A	S	T	T	A	P	K	I
157468	1901	34.001	V	E	K	Q	A	A	S	T	T	A	P	K	I
157473	15219	34.001	V	E	K	Q	A	A	S	T	T	A	P	K	I
157501	8143	92.001	V	E	K	Q	A	A	S	T	T	A	P	K	I
157507	15219	34.001	V	E	K	Q	A	A	S	T	T	A	P	K	I
157511	1588	10.001	V	E	K	Q	A	A	S	T	T	T	V	Q	V
157515	7363	10.001	V	E	K	Q	A	A	S	T	T	T	V	Q	V
157532	1588	10.001	V	E	K	Q	A	A	S	T	T	T	V	Q	V
157610	1580	34.001	V	E	K	Q	A	A	S	T	T	A	P	K	I
157739	7363	34.007	V	E	K	Q	A	A	S	T	T	A	P	K	I
157744	7363	92.001	V	E	K	Q	A	A	S	T	T	A	P	K	I
157752	7363	10.001	V	E	K	Q	A	A	S	T	T	T	V	Q	V
157781	7363	92.001	V	E	K	Q	A	A	S	T	T	A	P	K	I
157794	7363	92.001	V	E	K	Q	A	A	S	T	T	A	P	K	I
157795	1600	63.001	A	D	R	R	A	A	P	T	T	T	P	K	I
157834	7363	92.001	V	E	K	Q	A	A	S	T	T	A	P	K	I
157848	7363	92.001	V	E	K	Q	A	A	S	T	T	A	P	K	I
157857	7363	92.001	V	E	K	Q	A	A	S	T	T	A	P	K	I
157863	7363	92.001	V	E	K	Q	A	A	S	T	T	A	P	K	I
157870	1901	10.001	V	E	K	Q	A	A	S	T	T	T	V	Q	V
157874	7363	92.001	V	E	K	Q	A	A	S	T	T	A	P	K	I
157911	1600	63.001	A	D	R	R	A	A	P	T	T	T	P	K	I
157912	1901	10.001	V	E	K	Q	A	A	S	T	T	T	V	Q	V
157952	8156	63.001	A	D	R	R	A	A	P	T	T	T	P	K	I
157961	7363	10.001	V	E	K	Q	A	A	S	T	T	T	V	Q	V
157984	1901	34.001	V	E	K	Q	A	A	S	T	T	A	P	K	I
157996	1901	34.001	V	E	K	Q	A	A	S	T	T	A	P	K	I
158020	14610	63.001	A	D	R	R	A	A	P	T	T	T	P	K	I
158022	7363	92.001	V	E	K	Q	A	A	S	T	T	A	P	K	I
158036	7363	92.001	V	E	K	Q	A	A	S	T	T	A	P	K	I
158057	1901	10.001	V	E	K	Q	A	A	S	T	T	T	V	Q	V
158063	7363	92.001	V	E	K	Q	A	A	S	T	T	A	P	K	I
158073	7363	92.001	V	E	K	Q	A	A	S	T	T	A	P	K	I
158126	1901	34.001	V	E	K	Q	A	A	S	T	T	A	P	K	I
158131	7363	92.001	V	E	K	Q	A	A	S	T	T	A	P	K	I
158179	7363	10.001	V	E	K	Q	A	A	S	T	T	T	V	Q	V
158181	7363	92.001	V	E	K	Q	A	A	S	T	T	A	P	K	I
158187	7363	92.001	V	E	K	Q	A	A	S	T	T	A	P	K	I
158189	7363	92.001	V	E	K	Q	A	A	S	T	T	A	P	K	I
158222	7363	92.001	V	E	K	Q	A	A	S	T	T	A	P	K	I
158249	7363	92.001	V	E	K	Q	A	A	S	T	T	A	P	K	I
158264	7363	10.001	V	E	K	Q	A	A	S	T	T	T	V	Q	V
158270	7363	92.001	V	E	K	Q	A	A	S	T	T	A	P	K	I
158286	8156	63.001	A	D	R	R	A	A	P	T	T	T	P	K	I
158290	7363	92.001	V	E	K	Q	A	A	S	T	T	A	P	K	I
158298	8156	63.001	A	D	R	R	A	A	P	T	T	T	P	K	I
158358	8143	34.006	V	E	K	Q	A	A	S	T	T	A	P	K	I
158360	7363	92.001	V	E	K	Q	A	A	S	T	T	A	P	K	I
158386	1901	10.001	V	E	K	Q	A	A	S	T	T	T	V	Q	V
158423	7363	92.001	V	E	K	Q	A	A	S	T	T	A	P	K	I
158435	7363	92.001	V	E	K	Q	A	A	S	T	T	A	P	K	I
158440	7363	92.001	V	E	K	Q	A	A	S	T	T	A	P	K	I
158441	7363	92.001	V	E	K	Q	A	A	S	T	T	A	P	K	I
158442	7363	92.001	V	E	K	Q	A	A	S	T	T	A	P	K	I
158454	7363	92.001	V	E	K	Q	A	A	S	T	T	A	P	K	I
158485	1600	63.001	A	D	R	R	A	A	P	T	T	T	P	K	I
158557	7363	10.001	V	E	K	Q	A	A	S	T	T	T	V	Q	V
158599	7363	92.001	V	E	K	Q	A	A	S	T	T	A	P	K	I
158684	7363	10.001	V	E	K	Q	A	A	S	T	T	T	V	Q	V
158687	7363	92.001	V	E	K	Q	A	A	S	T	T	A	P	K	I
158700	7363	34.006	V	E	K	Q	A	A	S	T	T	A	P	K	I
158703	7363	10.001	V	E	K	Q	A	A	S	T	T	T	V	Q	V
158710	13912	34.001	V	E	K	Q	A	A	S	T	T	A	P	K	I
158726	7363	92.001	V	E	K	Q	A	A	S	T	T	A	P	K	I
158730	7363	34.007	V	E	K	Q	A	A	S	T	T	A	P	K	I
158733	7363	92.001	V	E	K	Q	A	A	S	T	T	A	P	K	I
158734	7363	10.001	V	E	K	Q	A	A	S	T	T	T	V	Q	V
158741	7363	34.007	V	E	K	Q	A	A	S	T	T	A	P	K	I
158774	7363	10.003	V	E	K	Q	A	A	S	T	T	T	V	Q	V
158798	7363	10.001	V	E	K	Q	A	A	S	T	T	T	V	Q	V
158818	7363	92.001	V	E	K	Q	A	A	S	T	T	A	P	K	I
158844	7363	34.006	V	E	K	Q	A	A	S	T	T	A	P	K	I
158860	7363	92.001	V	E	K	Q	A	A	S	T	T	A	P	K	I
158868	7363	34.006	V	E	K	Q	A	A	S	T	T	A	P	K	I
158878	1579	10.001	V	E	K	Q	A	A	S	T	T	T	V	Q	V
158879	7363	34.007	V	E	K	Q	A	A	S	T	T	A	P	K	I
158909	1901	34.001	V	E	K	Q	A	A	S	T	T	A	P	K	I
158919	7363	10.001	V	E	K	Q	A	A	S	T	T	T	V	Q	V
158931	11648	34.007	V	E	K	Q	A	A	S	T	T	A	P	K	I
158934	7363	10.001	V	E	K	Q	A	A	S	T	T	T	V	Q	V
158984	1901	10.001	V	E	K	Q	A	A	S	T	T	T	V	Q	V
158991	7363	92.001	V	E	K	Q	A	A	S	T	T	A	P	K	I
159037	7363	10.001	V	E	K	Q	A	A	S	T	T	T	V	Q	V
159113	7363	34.007	V	E	K	Q	A	A	S	T	T	A	P	K	I
159134	7363	10.001	V	E	K	Q	A	A	S	T	T	T	V	Q	V
159137	7363	10.001	V	E	K	Q	A	A	S	T	T	T	V	Q	V
159178	1901	34.001	V	E	K	Q	A	A	S	T	T	A	P	K	I
159186	7363	92.001	V	E	K	Q	A	A	S	T	T	A	P	K	I
159190	7363	10.001	V	E	K	Q	A	A	S	T	T	T	V	Q	V
159216	7363	92.001	V	E	K	Q	A	A	S	T	T	A	P	K	I
159263	7363	92.001	V	E	K	Q	A	A	S	T	T	A	P	K	I
159306	7363	10.001	V	E	K	Q	A	A	S	T	T	T	V	Q	V
159307	7363	10.001	V	E	K	Q	A	A	S	T	T	T	V	Q	V
159317	1901	34.001	V	E	K	Q	A	A	S	T	T	A	P	K	I
159353	7363	92.001	V	E	K	Q	A	A	S	T	T	A	P	K	I
159373	7363	92.001	V	E	K	Q	A	A	S	T	T	A	P	K	I
159458	7363	92.001	V	E	K	Q	A	A	S	T	T	A	P	K	I
159464	1901	34.001	V	E	K	Q	A	A	S	T	T	A	P	K	I
159466	7363	92.001	V	E	K	Q	A	A	S	T	T	A	P	K	I
159503	7363	92.001	V	E	K	Q	A	A	S	T	T	A	P	K	I
159506	7363	34.006	V	E	K	Q	A	A	S	T	T	A	P	K	I
159507	7363	92.001	V	E	K	Q	A	A	S	T	T	A	P	K	I
159527	7363	34.006	V	E	K	Q	A	A	S	T	T	A	P	K	I
159529	1901	34.001	V	E	K	Q	A	A	S	T	T	A	P	K	I
159533	7363	92.001	V	E	K	Q	A	A	S	T	T	A	P	K	I
159545	7363	34.006	V	E	K	Q	A	A	S	T	T	A	P	K	I
159566	7363	10.001	V	E	K	Q	A	A	S	T	T	T	V	Q	V
159579	7363	10.001	V	E	K	Q	A	A	S	T	T	T	V	Q	V
159591	1901	34.001	V	E	K	Q	A	A	S	T	T	A	P	K	I
159596	7363	92.001	V	E	K	Q	A	A	S	T	T	A	P	K	I
159601	7363	10.001	V	E	K	Q	A	A	S	T	T	T	V	Q	V
159623	7363	92.001	V	E	K	Q	A	A	S	T	T	A	P	K	I
159647	1901	34.001	V	E	K	Q	A	A	S	T	T	A	P	K	I
159650	1901	34.001	V	E	K	Q	A	A	S	T	T	A	P	K	I
159653	7363	34.006	V	E	K	Q	A	A	S	T	T	A	P	K	I
159658	7363	34.006	V	E	K	Q	A	A	S	T	T	A	P	K	I
159671	14283	10.001	V	E	K	Q	A	A	S	T	T	T	V	Q	V
159681	7363	34.006	V	E	K	Q	A	A	S	T	T	A	P	K	I
159714	7363	34.006	V	E	K	Q	A	A	S	T	T	A	P	K	I
159732	7363	92.001	V	E	K	Q	A	A	S	T	T	A	P	K	I
159747	8143	92.001	V	E	K	Q	A	A	S	T	T	A	P	K	I
159749	7363	34.007	V	E	K	Q	A	A	S	T	T	A	P	K	I
159750	1901	34.001	V	E	K	Q	A	A	S	T	T	A	P	K	I
159764	7363	34.006	V	E	K	Q	A	A	S	T	T	A	P	K	I
159791	14283	10.001	V	E	K	Q	A	A	S	T	T	T	V	Q	V
159817	1901	34.001	V	E	K	Q	A	A	S	T	T	A	P	K	I
159830	7363	10.001	V	E	K	Q	A	A	S	T	T	T	V	Q	V
159835	1901	34.001	V	E	K	Q	A	A	S	T	T	A	P	K	I
159842	7363	10.001	V	E	K	Q	A	A	S	T	T	T	V	Q	V
159846	7363	34.006	V	E	K	Q	A	A	S	T	T	A	P	K	I
159849	7363	10.001	V	E	K	Q	A	A	S	T	T	T	V	Q	V
159874	7363	92.001	V	E	K	Q	A	A	S	T	T	A	P	K	I
159876	7363	34.007	V	E	K	Q	A	A	S	T	T	A	P	K	I
159966	7363	92.001	V	E	K	Q	A	A	S	T	T	A	P	K	I
159982	18463	34.007	V	E	K	Q	A	A	S	T	T	A	P	K	I
160922	16676	34.007	V	E	K	Q	A	A	S	T	T	A	P	K	I
160933	1580	318.001	V	E	K	Q	A	A	S	T	T	A	P	K	I
160934	16406	60.001	A	D	R	R	V	P	P	S	I	T	V	Q	V
160936	8123	34.007	V	E	K	Q	A	A	S	T	T	A	P	K	I
160937	7363	166.001	A	D	R	R	A	A	S	T	T	A	P	K	I
160938	13333	166.001	A	D	R	R	A	A	S	T	T	A	P	K	I
160939	13333	166.001	A	D	R	R	A	A	S	T	T	A	P	K	I
160941	13333	166.001	A	D	R	R	A	A	S	T	T	A	P	K	I
160942	8123	34.007	V	E	K	Q	A	A	S	T	T	A	P	K	I
160944	8123	34.007	V	E	K	Q	A	A	S	T	T	A	P	K	I
160945	8123	34.007	V	E	K	Q	A	A	S	T	T	A	P	K	I
160951	8123	34.007	V	E	K	Q	A	A	S	T	T	A	P	K	I
160952	8123	34.007	V	E	K	Q	A	A	S	T	T	A	P	K	I

## Sheet: frequency of mosaic
MLST (mosaic)	No. of mosaic	Total	Frequency
13734	6	6	1
15219	5	5	1
12530	3	3	1
16406	3	3	1
12517	2	2	1
14283	2	2	1
15626	2	2	1
16234	2	2	1
11368	1	1	1
13732	1	1	1
13871	1	1	1
13912	1	1	1
13946	1	1	1
14941	1	1	1
15637	1	1	1
16476	1	1	1
16790	1	1	1
17489	1	1	1
17501	1	1	1
17503	1	1	1
17505	1	1	1
17506	1	1	1
17956	1	1	1
18193	1	1	1
18194	1	1	1
18264	1	1	1
18463	1	1	1
16676	2	3	0.666667
1901	272	439	0.61959
7360	13	23	0.565217
9365	1	2	0.5
11188	1	2	0.5
11648	1	2	0.5
14610	1	2	0.5
8123	7	18	0.388889
7363	165	490	0.336735
13333	3	9	0.333333
10241	1	4	0.25
1580	47	217	0.21659
1579	29	310	0.0935484
7365	1	14	0.0714286
1600	3	44	0.0681818
1583	12	191	0.0628272
1902	1	23	0.0434783
11706	4	93	0.0430108
8143	10	294	0.0340136
1596	2	67	0.0298507
1588	5	221	0.0226244
7359	9	428	0.021028
9362	4	196	0.0204082
11428	2	252	0.00793651
8156	3	570	0.00526316
9363	4	769	0.00520156

## Sheet: penA_allele
penA_allele	No. of mutations	Total	Frequency
10.001	93	93	1
63.001	13	13	1
166.001	9	9	1
60.001	7	7	1
35.001	3	3	1
75.001	1	1	1
131.001	1	1	1
10.009	1	1	1
10.012	1	1	1
265.001	1	1	1
91.001	1	1	1
237.001	1	1	1
10.003	1	1	1
34.001	0	356	0
34.007	0	58	0
92.001	0	56	0
34.006	0	14	0
34.008	0	9	0
198.006	0	5	0
34.002	0	3	0
34.009	0	2	0
34.015	0	2	0
42.001	0	1	0
67.002	0	1	0
34.025	0	1	0
72.001	0	1	0
180.001	0	1	0
215.002	0	1	0
67.005	0	1	0
67.004	0	1	0
318.001	0	1	0

## Sheet: mosaic mutations
MLST (V279A, K288R, Q291R)	No. of mutations	Total	Frequency		MLST (E285D)	No. of mutations	Total	Frequency		MLST (A311V)	No. of mutations	Total	Frequency		MLST (A328P, T483S, T485I)	No. of mutations	Total	Frequency		MLST (S341P)	No. of mutations	Total	Frequency		MLST (A549T)	No. of mutations	Total	Frequency		MLST (P552V, K555Q, I556V)	No. of mutations	Total	Frequency
13734	6	6	1		13734	6	6	1		16406	3	3	1		16406	3	3	1		13734	6	6	1		13734	6	6	1		16406	3	3	1
16406	3	3	1		16406	3	3	1		13871	1	1	1		13871	1	1	1		16406	3	3	1		16406	3	3	1		1596	2	2	1
1600	3	3	1		1600	3	3	1		16790	1	1	1		16790	1	1	1		1600	3	3	1		1600	3	3	1		15626	2	2	1
8156	3	3	1		8156	3	3	1		11368	1	1	1		11368	1	1	1		8156	3	3	1		8156	3	3	1		14283	2	2	1
13333	3	3	1		13333	3	3	1		8143	1	10	0.1		8143	1	10	0.1		13871	1	1	1		1596	2	2	1		13871	1	1	1
13871	1	1	1		13871	1	1	1		1901	2	272	0.00735294							16790	1	1	1		15626	2	2	1		16790	1	1	1
16790	1	1	1		16790	1	1	1												11368	1	1	1		14283	2	2	1		11368	1	1	1
17501	1	1	1		17501	1	1	1												17956	1	1	1		13871	1	1	1		9363	3	4	0.75
17503	1	1	1		17503	1	1	1												14610	1	1	1		16790	1	1	1		7363	74	165	0.448485
17505	1	1	1		17505	1	1	1												8143	1	10	0.1		11368	1	1	1		1588	2	5	0.4
17506	1	1	1		17506	1	1	1												1580	1	47	0.0212766		14610	1	1	1		8143	1	10	0.1
11368	1	1	1		11368	1	1	1												1901	5	272	0.0183824		9363	3	4	0.75		1579	2	29	0.0689655
17956	1	1	1		17956	1	1	1																	7363	74	165	0.448485		1901	11	272	0.0404412
18194	1	1	1		18194	1	1	1																	1588	2	5	0.4
14610	1	1	1		14610	1	1	1																	8143	1	10	0.1
8143	1	10	0.1		8143	1	10	0.1																	1579	2	29	0.0689655
1901	4	272	0.0147059		1901	5	272	0.0183824																	1901	12	272	0.0441176
7363	1	165	0.00606061		7363	1	165	0.00606061																	1580	1	47	0.0212766

## Sheet: all-type
id	ST(MLST)	MLST categories	highlight
13685	1901	non-mosaic-high	high
21065	7363	mosaic-high	high
26827	10682	non-mosaic-low	low
27280	8130	non-mosaic-low	low
27286	1901	non-mosaic-high	high
27308	1901	mosaic-low	high
27334	1901	non-mosaic-high	high
27363	1901	mosaic-low	high
27393	1901	mosaic-low	high
27424	1901	non-mosaic-high	high
27447	1901	mosaic-low	high
31128	10935	non-mosaic-low	low
31129	1893	non-mosaic-high	high
31178	1901	mosaic-low	high
31193	11172	non-mosaic-low	low
31559	1583	non-mosaic-low	high
31753	1588	non-mosaic-low	low
31865	1901	mosaic-low	high
34749	11270	non-mosaic-low	low
34750	1901	non-mosaic-high	high
34751	11271	non-mosaic-low	low
34752	10316	non-mosaic-low	low
34753	1893	non-mosaic-low	high
34754	1585	non-mosaic-low	low
34755	1893	non-mosaic-high	high
34756	1893	non-mosaic-high	high
34757	1893	non-mosaic-high	high
34758	8122	non-mosaic-low	low
34761	1893	non-mosaic-high	high
34762	11270	non-mosaic-low	low
34763	1893	non-mosaic-high	high
34764	8126	non-mosaic-low	low
34765	8153	non-mosaic-high	high
34766	1928	non-mosaic-low	low
34767	1585	non-mosaic-low	low
34768	1588	non-mosaic-low	low
34769	1901	mosaic-low	high
34770	10931	non-mosaic-low	low
34771	1588	non-mosaic-low	low
34772	1584	non-mosaic-low	low
34773	10932	non-mosaic-low	low
34774	1902	non-mosaic-high	high
34775	1901	mosaic-low	high
34776	1585	non-mosaic-low	low
34777	1893	non-mosaic-high	high
34778	1901	non-mosaic-high	high
34779	1931	non-mosaic-low	low
34780	1584	non-mosaic-low	low
34781	1901	non-mosaic-high	high
34783	1901	mosaic-high	high
34784	1583	non-mosaic-low	high
34785	1901	non-mosaic-high	high
34786	1901	non-mosaic-high	high
34792	1901	mosaic-low	high
34793	1901	mosaic-low	high
34794	1901	mosaic-high	high
34795	1901	mosaic-low	high
34796	1892	non-mosaic-low	low
34797	10933	non-mosaic-low	low
34798	1580	non-mosaic-low	low
34800	1902	non-mosaic-high	high
34804	1901	non-mosaic-high	high
36238	11364	non-mosaic-high	low
36240	1903	non-mosaic-high	high
36241	1599	non-mosaic-low	low
36243	1893	non-mosaic-low	high
36244	1893	non-mosaic-high	high
36246	1893	non-mosaic-high	high
36247	11366	non-mosaic-low	low
36248	1893	non-mosaic-high	high
36249	1893	non-mosaic-high	high
36250	11365	non-mosaic-low	low
36251	11367	non-mosaic-low	low
36253	11364	non-mosaic-high	low
36255	1893	non-mosaic-high	high
36256	1893	non-mosaic-high	high
36257	1591	non-mosaic-low	low
36259	1893	non-mosaic-high	high
36261	1893	non-mosaic-high	high
36263	1893	non-mosaic-high	high
36266	11369	non-mosaic-high	low
36267	1903	non-mosaic-high	high
36268	1599	non-mosaic-low	low
36269	11370	non-mosaic-low	low
36270	8133	non-mosaic-low	low
36271	6957	non-mosaic-low	low
36273	11370	non-mosaic-low	low
36274	11366	non-mosaic-low	low
36275	11369	non-mosaic-high	low
36276	1903	non-mosaic-high	high
36277	11366	non-mosaic-low	low
36279	1599	non-mosaic-high	low
36280	1893	non-mosaic-high	high
36281	1893	non-mosaic-high	high
36282	11075	non-mosaic-low	low
36283	1893	non-mosaic-high	high
36285	1903	non-mosaic-high	high
36287	1903	non-mosaic-high	high
36289	1903	non-mosaic-high	high
36290	1903	non-mosaic-high	high
36291	1588	non-mosaic-low	low
36292	1599	non-mosaic-high	low
36293	1903	non-mosaic-high	high
36294	1903	non-mosaic-high	high
36295	1903	non-mosaic-high	high
36296	1903	non-mosaic-high	high
36297	1903	non-mosaic-high	high
36298	1903	non-mosaic-high	high
39081	11366	non-mosaic-low	low
39082	12240	non-mosaic-high	low
39083	11366	non-mosaic-low	low
39084	1599	non-mosaic-high	low
39085	1893	non-mosaic-high	high
39086	11366	non-mosaic-low	low
39087	12241	non-mosaic-high	low
39088	11366	non-mosaic-low	low
39089	11366	non-mosaic-low	low
39090	1903	non-mosaic-high	high
39091	1599	non-mosaic-high	low
39092	11366	non-mosaic-low	low
39093	12241	non-mosaic-high	low
39094	11750	non-mosaic-low	low
39095	11366	non-mosaic-low	low
39096	1903	non-mosaic-high	high
39097	1588	non-mosaic-low	low
39098	1931	non-mosaic-low	low
39099	1893	non-mosaic-high	high
39100	1903	non-mosaic-high	high
39101	12240	non-mosaic-high	low
39102	11369	non-mosaic-high	low
39103	1893	non-mosaic-high	high
39104	1599	non-mosaic-low	low
39105	1599	non-mosaic-low	low
39106	12242	non-mosaic-low	low
39107	1893	non-mosaic-high	high
39108	1893	non-mosaic-high	high
39109	1903	non-mosaic-high	high
39110	1903	non-mosaic-high	high
39111	1903	non-mosaic-high	high
39112	1903	non-mosaic-high	high
39113	1893	non-mosaic-high	high
39114	1903	non-mosaic-high	high
39115	12241	non-mosaic-high	low
39116	1893	non-mosaic-high	high
39117	1893	non-mosaic-high	high
39118	1599	non-mosaic-low	low
39119	1583	non-mosaic-low	high
39120	1893	non-mosaic-high	high
39121	12243	non-mosaic-low	low
39122	1903	non-mosaic-high	high
39123	1931	non-mosaic-low	low
39124	1599	non-mosaic-low	low
39125	1599	non-mosaic-low	low
39126	1893	non-mosaic-high	high
39127	1599	non-mosaic-low	low
39128	1599	non-mosaic-low	low
39129	1599	non-mosaic-low	low
39130	1893	non-mosaic-high	high
39131	1599	non-mosaic-low	low
39132	1893	non-mosaic-high	high
39133	8120	non-mosaic-low	low
39134	1893	non-mosaic-low	high
39135	11370	non-mosaic-low	low
39136	1591	non-mosaic-low	low
39137	1599	non-mosaic-low	low
39138	11366	non-mosaic-low	low
39139	1893	non-mosaic-high	high
39589	11727	non-mosaic-low	low
39619	9363	non-mosaic-low	low
40839	1901	non-mosaic-high	high
41197	9363	non-mosaic-low	low
41198	9363	non-mosaic-low	low
41199	11516	non-mosaic-low	low
41200	1584	non-mosaic-low	low
41201	8122	non-mosaic-low	low
41202	7363	non-mosaic-high	high
41203	1901	mosaic-low	high
41204	7360	mosaic-low	high
41205	11516	non-mosaic-low	low
41206	1901	mosaic-low	high
41208	11463	non-mosaic-low	low
41209	7363	non-mosaic-high	high
41210	7363	non-mosaic-high	high
41345	8114	non-mosaic-low	low
41348	1902	non-mosaic-high	high
41349	1584	non-mosaic-low	low
42377	7823	non-mosaic-low	high
42789	1580	non-mosaic-low	low
42792	1580	non-mosaic-low	low
42793	1580	non-mosaic-low	low
42794	1580	non-mosaic-low	low
42795	12037	non-mosaic-low	low
42796	1580	non-mosaic-low	low
42797	1580	non-mosaic-low	low
42798	1580	non-mosaic-low	low
42799	1580	non-mosaic-low	low
42800	1580	non-mosaic-low	low
42801	1580	non-mosaic-low	low
42802	1901	non-mosaic-high	high
42803	1580	mosaic-high	low
42804	12039	non-mosaic-low	low
42805	1580	non-mosaic-low	low
42806	1901	non-mosaic-high	high
42807	1580	non-mosaic-low	low
42808	1580	non-mosaic-low	low
42809	1580	non-mosaic-low	low
42810	1580	non-mosaic-low	low
42811	1580	non-mosaic-low	low
42813	1580	non-mosaic-low	low
42814	1901	non-mosaic-high	high
42815	1580	non-mosaic-low	low
42816	1580	non-mosaic-low	low
42817	1580	non-mosaic-low	low
42818	1580	non-mosaic-low	low
42819	1580	non-mosaic-low	low
42820	1580	non-mosaic-low	low
42821	1580	non-mosaic-low	low
42822	1580	non-mosaic-low	low
42823	1580	non-mosaic-low	low
42824	1580	non-mosaic-low	low
42825	1580	non-mosaic-low	low
42826	1580	non-mosaic-low	low
42827	1580	non-mosaic-low	low
42828	1580	non-mosaic-low	low
42829	1580	non-mosaic-low	low
42830	1580	non-mosaic-low	low
42831	1580	non-mosaic-low	low
42832	1580	non-mosaic-low	low
42833	1580	non-mosaic-low	low
42834	1580	non-mosaic-low	low
42835	1580	non-mosaic-low	low
42836	1580	non-mosaic-low	low
42837	1580	non-mosaic-low	low
42838	1580	non-mosaic-low	low
42839	7363	non-mosaic-high	high
42840	1580	non-mosaic-low	low
42841	1901	non-mosaic-high	high
42842	1901	non-mosaic-high	high
42843	1901	non-mosaic-high	high
45034	12039	non-mosaic-low	low
46035	1596	non-mosaic-low	low
46036	1596	non-mosaic-low	low
46037	1596	non-mosaic-low	low
46039	8135	non-mosaic-low	low
46044	1596	non-mosaic-low	low
46280	1594	non-mosaic-low	low
46282	12443	non-mosaic-low	low
46283	12443	non-mosaic-low	low
46284	1594	non-mosaic-low	low
46285	1901	mosaic-low	high
46286	1587	non-mosaic-low	low
46287	1901	mosaic-high	high
46288	14296	non-mosaic-high	low
47026	12039	non-mosaic-low	low
47027	7827	non-mosaic-high	high
47028	7827	non-mosaic-high	high
47030	11969	non-mosaic-high	low
47031	1583	non-mosaic-high	high
47032	1588	non-mosaic-high	low
47033	7360	non-mosaic-high	high
47034	7360	non-mosaic-high	high
47035	7365	non-mosaic-high	high
47036	7365	non-mosaic-high	high
47037	1902	non-mosaic-high	high
47038	1902	non-mosaic-high	high
47039	1902	non-mosaic-high	high
47040	1588	non-mosaic-high	low
47041	1588	non-mosaic-high	low
47043	10314	non-mosaic-high	high
47044	7371	non-mosaic-high	high
47045	7371	non-mosaic-high	high
47046	7827	non-mosaic-high	high
47047	7827	non-mosaic-high	high
47048	7822	non-mosaic-high	high
47049	10314	non-mosaic-high	high
47347	1580	non-mosaic-low	low
47348	8122	non-mosaic-low	low
47349	1584	non-mosaic-low	low
47350	1596	non-mosaic-low	low
47351	9363	non-mosaic-low	low
47352	1901	mosaic-low	high
47354	1588	non-mosaic-low	low
47355	9363	non-mosaic-low	low
47356	11516	non-mosaic-low	low
47357	1584	non-mosaic-low	low
47358	1893	non-mosaic-high	high
47359	1596	non-mosaic-low	low
47362	9363	non-mosaic-low	low
47363	8122	non-mosaic-low	low
47364	11420	non-mosaic-low	low
47365	11516	non-mosaic-low	low
47366	1901	mosaic-low	high
47367	9363	non-mosaic-low	low
47368	1579	non-mosaic-high	high
47369	7822	non-mosaic-low	high
47370	7822	non-mosaic-low	high
47371	8122	non-mosaic-low	low
47372	9363	non-mosaic-low	low
47373	1580	non-mosaic-low	low
47374	11428	non-mosaic-low	low
47375	11172	non-mosaic-low	low
47376	1918	non-mosaic-low	low
47377	7822	non-mosaic-low	high
47378	11516	non-mosaic-low	low
47380	7822	non-mosaic-low	high
47381	1893	non-mosaic-high	high
47382	8122	non-mosaic-low	low
47383	9363	non-mosaic-low	low
47384	9363	non-mosaic-low	low
47385	8122	non-mosaic-low	low
47386	8122	non-mosaic-low	low
47388	8163	non-mosaic-low	low
47389	9363	non-mosaic-low	low
47390	9363	non-mosaic-low	low
47391	1893	non-mosaic-high	high
47392	8163	non-mosaic-low	low
47393	11249	non-mosaic-low	low
47394	11990	non-mosaic-low	low
47395	1893	non-mosaic-high	high
47397	7363	non-mosaic-high	high
47398	1579	non-mosaic-high	high
47399	8122	non-mosaic-low	low
47400	1588	non-mosaic-low	low
47401	1584	non-mosaic-low	low
47402	1901	non-mosaic-high	high
47403	7363	non-mosaic-high	high
47404	1579	non-mosaic-high	high
47405	8122	non-mosaic-low	low
47406	8163	non-mosaic-low	low
47407	1584	non-mosaic-low	low
47408	7359	non-mosaic-low	low
47409	1579	non-mosaic-high	high
47410	8122	non-mosaic-low	low
47411	11463	non-mosaic-low	low
47412	1901	mosaic-low	high
47413	12467	non-mosaic-low	low
47414	8114	non-mosaic-low	low
47415	9363	non-mosaic-low	low
47416	8122	non-mosaic-low	low
47417	8143	non-mosaic-low	low
47418	8122	non-mosaic-low	low
47419	8122	non-mosaic-low	low
47420	8122	non-mosaic-low	low
47421	8122	non-mosaic-low	low
47422	11516	non-mosaic-low	low
47424	7822	non-mosaic-low	high
47425	1599	non-mosaic-low	low
47427	9363	non-mosaic-low	low
47428	8122	non-mosaic-low	low
47429	1588	non-mosaic-low	low
47430	1584	non-mosaic-low	low
47431	1579	non-mosaic-high	high
47432	7822	non-mosaic-low	high
47433	1906	non-mosaic-low	low
47434	7365	non-mosaic-low	high
47435	1584	non-mosaic-low	low
47436	11516	non-mosaic-low	low
47437	11516	non-mosaic-low	low
47438	8122	non-mosaic-low	low
47439	8122	non-mosaic-low	low
47440	7363	non-mosaic-high	high
47441	1580	non-mosaic-low	low
47442	1596	non-mosaic-low	low
47443	1584	non-mosaic-low	low
47444	9363	non-mosaic-low	low
47445	1595	non-mosaic-low	low
47446	7363	non-mosaic-high	high
47448	7822	non-mosaic-low	high
47449	8122	non-mosaic-low	low
47450	7822	non-mosaic-low	high
47451	7822	non-mosaic-low	high
47452	9363	non-mosaic-low	low
47453	12491	non-mosaic-low	low
47454	8122	non-mosaic-low	low
47455	9362	non-mosaic-low	low
47456	8163	non-mosaic-low	low
47458	9363	non-mosaic-low	low
47460	8122	non-mosaic-low	low
47461	11516	non-mosaic-low	low
47462	1596	non-mosaic-low	low
47464	11428	non-mosaic-low	low
47465	1580	non-mosaic-low	low
47466	8143	non-mosaic-low	low
47467	1588	non-mosaic-low	low
47468	1893	non-mosaic-high	high
47469	1901	non-mosaic-high	high
47470	8163	non-mosaic-low	low
47472	1901	mosaic-low	high
47474	7822	non-mosaic-low	high
47475	1918	non-mosaic-low	low
47476	7822	non-mosaic-low	high
47478	12492	non-mosaic-low	low
47479	11428	non-mosaic-low	low
47480	9363	non-mosaic-low	low
47481	8122	non-mosaic-low	low
47482	9363	non-mosaic-low	low
47483	8122	non-mosaic-low	low
47484	7822	non-mosaic-low	high
47485	1893	non-mosaic-high	high
47486	1901	mosaic-low	high
47488	9363	non-mosaic-low	low
47490	1588	non-mosaic-low	low
47492	1893	non-mosaic-high	high
47493	1580	non-mosaic-low	low
47494	9363	non-mosaic-low	low
47495	8122	non-mosaic-low	low
47496	1596	non-mosaic-low	low
47498	1594	non-mosaic-low	low
47499	9363	non-mosaic-low	low
47501	7822	non-mosaic-low	high
47502	1584	non-mosaic-low	low
47503	7363	non-mosaic-high	high
47504	9363	non-mosaic-low	low
47505	8122	non-mosaic-low	low
47506	8122	non-mosaic-low	low
47507	11420	non-mosaic-low	low
47508	1600	non-mosaic-low	high
47509	8122	non-mosaic-low	low
47510	1901	mosaic-low	high
47511	1584	non-mosaic-low	low
47512	1594	non-mosaic-low	low
47513	8114	non-mosaic-low	low
47514	11516	non-mosaic-low	low
47515	1579	mosaic-low	high
47516	11463	non-mosaic-low	low
47517	1901	mosaic-low	high
47519	1901	mosaic-low	high
47521	9363	non-mosaic-low	low
47522	7359	non-mosaic-low	low
47523	1580	non-mosaic-low	low
47524	7822	non-mosaic-low	high
47525	8122	non-mosaic-low	low
47527	1901	mosaic-low	high
47528	9363	non-mosaic-low	low
47529	11428	non-mosaic-low	low
47530	8122	non-mosaic-low	low
47531	8122	non-mosaic-low	low
47532	1584	non-mosaic-low	low
47534	11421	non-mosaic-low	low
47535	11516	non-mosaic-low	low
47536	11463	non-mosaic-low	low
47537	11231	non-mosaic-high	high
47538	1579	non-mosaic-high	high
47539	11516	non-mosaic-low	low
47540	1901	mosaic-low	high
47541	1579	non-mosaic-high	high
47542	7822	non-mosaic-low	high
47543	8122	non-mosaic-low	low
47544	8122	non-mosaic-low	low
47545	1901	mosaic-low	high
47546	7363	non-mosaic-high	high
47547	1582	non-mosaic-low	low
47548	11516	non-mosaic-low	low
47549	11463	non-mosaic-low	low
47550	9363	non-mosaic-low	low
47551	1893	non-mosaic-high	high
47552	1901	mosaic-low	high
47553	11420	non-mosaic-low	low
47554	1579	mosaic-low	high
47555	9363	non-mosaic-low	low
47556	1596	non-mosaic-low	low
47557	1596	non-mosaic-low	low
47558	1901	mosaic-low	high
47559	11420	non-mosaic-low	low
47560	11516	non-mosaic-low	low
47561	1594	non-mosaic-low	low
47562	11516	non-mosaic-low	low
47563	1893	non-mosaic-high	high
47564	1580	non-mosaic-low	low
47565	1579	non-mosaic-high	high
47566	7822	non-mosaic-low	high
47567	7363	non-mosaic-high	high
47568	8122	non-mosaic-low	low
47569	1893	non-mosaic-high	high
47570	7822	non-mosaic-low	high
47571	9903	non-mosaic-low	low
47572	11516	non-mosaic-low	low
47573	1893	non-mosaic-high	high
47574	1596	non-mosaic-low	low
47575	1579	non-mosaic-high	high
47576	1893	non-mosaic-high	high
47577	1893	non-mosaic-high	high
47579	1901	mosaic-low	high
47580	1893	non-mosaic-high	high
47581	1584	non-mosaic-low	low
47582	7363	non-mosaic-high	high
47583	1596	non-mosaic-low	low
47584	11516	non-mosaic-low	low
47585	8122	non-mosaic-low	low
47586	1893	non-mosaic-high	high
47587	8122	non-mosaic-low	low
47588	1584	non-mosaic-low	low
47589	1893	non-mosaic-high	high
47590	11516	non-mosaic-low	low
47591	1584	non-mosaic-low	low
47593	11516	non-mosaic-low	low
47594	9363	non-mosaic-low	low
47595	7363	non-mosaic-high	high
47596	12500	non-mosaic-high	low
47597	1584	non-mosaic-low	low
47598	1579	non-mosaic-high	high
47599	1901	non-mosaic-high	high
47600	11463	non-mosaic-low	low
47601	11516	non-mosaic-low	low
47602	1579	mosaic-low	high
47603	1596	non-mosaic-low	low
47604	1596	non-mosaic-low	low
47605	9903	non-mosaic-low	low
47606	1596	non-mosaic-low	low
47607	1901	mosaic-low	high
47608	7363	non-mosaic-high	high
47609	1901	non-mosaic-high	high
47610	11420	non-mosaic-low	low
47611	1893	non-mosaic-high	high
47612	11420	non-mosaic-low	low
47613	1893	non-mosaic-high	high
47614	1893	non-mosaic-high	high
47615	11463	non-mosaic-low	low
47616	11420	non-mosaic-low	low
47617	9363	non-mosaic-low	low
47618	9363	non-mosaic-low	low
47619	1599	non-mosaic-low	low
47620	11420	non-mosaic-low	low
47621	1893	non-mosaic-high	high
47622	1893	non-mosaic-high	high
47623	11420	non-mosaic-low	low
47624	1596	non-mosaic-low	low
47625	11986	non-mosaic-low	low
47626	1588	non-mosaic-low	low
47627	8122	non-mosaic-low	low
47628	9363	non-mosaic-low	low
47629	11420	non-mosaic-low	low
47630	1579	non-mosaic-high	high
47631	7363	non-mosaic-high	high
47633	8122	non-mosaic-low	low
47634	1901	mosaic-low	high
47635	9363	non-mosaic-low	low
47636	11516	non-mosaic-low	low
47637	1893	non-mosaic-high	high
47638	1893	non-mosaic-high	high
47639	1901	mosaic-low	high
47640	8122	non-mosaic-low	low
47641	9363	non-mosaic-low	low
47642	7363	non-mosaic-high	high
47643	7363	non-mosaic-high	high
47644	7363	non-mosaic-high	high
47645	1893	non-mosaic-high	high
47646	1901	mosaic-low	high
47647	1588	non-mosaic-low	low
47648	9363	non-mosaic-low	low
47649	9363	non-mosaic-low	low
47650	1893	non-mosaic-high	high
47651	1579	non-mosaic-high	high
47652	11420	non-mosaic-low	low
47653	8122	non-mosaic-low	low
47654	8122	non-mosaic-low	low
47655	11420	non-mosaic-low	low
47656	1893	non-mosaic-high	high
47657	11428	non-mosaic-low	low
47658	1579	mosaic-low	high
47659	1893	non-mosaic-high	high
47660	1901	mosaic-low	high
47661	1584	non-mosaic-low	low
47662	1893	non-mosaic-high	high
47663	1579	non-mosaic-high	high
47664	11420	non-mosaic-low	low
47665	1579	mosaic-low	high
47666	1893	non-mosaic-high	high
47668	1584	non-mosaic-low	low
47669	8776	non-mosaic-low	low
47670	8122	non-mosaic-low	low
47671	7360	mosaic-low	high
47672	11428	non-mosaic-low	low
47673	11420	non-mosaic-low	low
47674	7363	non-mosaic-high	high
47675	1584	non-mosaic-low	low
47676	1599	non-mosaic-low	low
47678	1893	non-mosaic-high	high
47680	1893	non-mosaic-high	high
47681	11463	non-mosaic-low	low
47682	1584	non-mosaic-low	low
47683	11463	non-mosaic-low	low
47684	1893	non-mosaic-high	high
47685	9363	non-mosaic-low	low
47686	1893	non-mosaic-high	high
47687	11420	non-mosaic-low	low
47688	9903	non-mosaic-low	low
47689	7363	non-mosaic-high	high
47690	11516	non-mosaic-low	low
47691	1893	non-mosaic-high	high
47692	1901	mosaic-low	high
47693	1579	non-mosaic-high	high
47694	1893	non-mosaic-high	high
47695	11463	non-mosaic-low	low
47696	1901	mosaic-low	high
47697	11420	non-mosaic-low	low
47698	1584	non-mosaic-low	low
47699	1893	non-mosaic-high	high
47700	11516	non-mosaic-low	low
47701	11516	non-mosaic-low	low
47702	1579	mosaic-low	high
47704	1596	non-mosaic-low	low
47705	8122	non-mosaic-low	low
47706	1901	mosaic-low	high
47707	9362	non-mosaic-low	low
47708	7822	non-mosaic-low	high
47709	7363	non-mosaic-high	high
47710	8122	non-mosaic-low	low
47711	1893	non-mosaic-high	high
47712	1893	non-mosaic-high	high
47713	11420	non-mosaic-low	low
47714	1901	mosaic-low	high
47715	9363	non-mosaic-low	low
47716	11420	non-mosaic-low	low
47717	11420	non-mosaic-low	low
47718	7363	non-mosaic-high	high
47719	8776	non-mosaic-low	low
47720	11420	non-mosaic-low	low
47721	1579	mosaic-low	high
47722	1580	non-mosaic-low	low
47723	11420	non-mosaic-low	low
47724	1596	non-mosaic-low	low
47725	1579	mosaic-low	high
47726	9363	non-mosaic-low	low
47728	11420	non-mosaic-low	low
47729	7363	non-mosaic-high	high
47730	1893	non-mosaic-high	high
47731	9363	non-mosaic-low	low
47733	9363	non-mosaic-low	low
47734	1594	non-mosaic-low	low
47735	1893	non-mosaic-high	high
47736	9363	non-mosaic-low	low
47737	1584	non-mosaic-low	low
47738	1584	non-mosaic-low	low
47739	1893	non-mosaic-high	high
47740	8122	non-mosaic-low	low
47741	11420	non-mosaic-low	low
47742	1584	non-mosaic-low	low
47743	1584	non-mosaic-low	low
47744	1584	non-mosaic-low	low
47745	11463	non-mosaic-low	low
47746	1893	non-mosaic-high	high
47747	1579	non-mosaic-high	high
47748	7822	non-mosaic-low	high
47750	1588	non-mosaic-low	low
47752	1893	non-mosaic-high	high
47753	9363	non-mosaic-low	low
47754	7363	non-mosaic-high	high
47755	8143	non-mosaic-low	low
47756	8143	non-mosaic-low	low
47757	1587	non-mosaic-low	low
47759	7827	non-mosaic-high	high
47760	11420	non-mosaic-low	low
47761	8122	non-mosaic-low	low
47762	1579	mosaic-low	high
47763	1893	non-mosaic-high	high
47764	1588	non-mosaic-low	low
47765	7363	non-mosaic-high	high
47766	8122	non-mosaic-low	low
47767	1579	mosaic-low	high
47768	7363	non-mosaic-high	high
47770	11516	non-mosaic-low	low
47771	1902	non-mosaic-high	high
47772	1579	mosaic-low	high
47773	7822	non-mosaic-low	high
47777	8122	non-mosaic-low	low
47778	7822	non-mosaic-low	high
47779	9363	non-mosaic-low	low
47780	1579	non-mosaic-high	high
47781	1588	non-mosaic-low	low
47782	1901	non-mosaic-high	high
47783	11864	non-mosaic-low	low
47785	11990	non-mosaic-low	low
47787	1584	non-mosaic-low	low
47788	7363	non-mosaic-high	high
47789	8143	non-mosaic-low	low
47790	1579	non-mosaic-high	high
47791	1893	non-mosaic-high	high
47793	7822	non-mosaic-low	high
47794	1588	non-mosaic-low	low
47795	7822	non-mosaic-low	high
47796	1584	non-mosaic-low	low
47798	11864	non-mosaic-low	low
47799	1579	mosaic-low	high
47800	8143	non-mosaic-low	low
47802	1579	non-mosaic-high	high
47803	1893	non-mosaic-high	high
47804	11864	non-mosaic-low	low
47806	1918	non-mosaic-low	low
47807	1579	non-mosaic-high	high
47808	8122	non-mosaic-low	low
47809	7822	non-mosaic-low	high
47810	1579	non-mosaic-high	high
47811	7822	non-mosaic-low	high
47812	1918	non-mosaic-low	low
47813	11420	non-mosaic-low	low
47814	7363	non-mosaic-high	high
47815	1579	mosaic-low	high
47816	7822	non-mosaic-low	high
47817	7822	non-mosaic-low	high
47818	1893	non-mosaic-high	high
47819	11516	non-mosaic-low	low
47820	8143	non-mosaic-low	low
47822	1893	non-mosaic-high	high
47823	1584	non-mosaic-low	low
47824	8156	non-mosaic-low	low
47825	7363	non-mosaic-high	high
47826	7822	non-mosaic-low	high
47828	8122	non-mosaic-low	low
47829	1587	non-mosaic-low	low
47830	8156	non-mosaic-low	low
47831	1579	mosaic-low	high
47832	1579	mosaic-low	high
47833	7822	non-mosaic-low	high
47834	7822	non-mosaic-low	high
47835	1579	non-mosaic-high	high
47836	1579	non-mosaic-high	high
47837	1901	non-mosaic-high	high
47838	1596	non-mosaic-low	low
47839	11420	non-mosaic-low	low
47841	1579	mosaic-low	high
47842	7363	non-mosaic-high	high
47843	7363	non-mosaic-high	high
47844	1893	non-mosaic-high	high
47845	11420	non-mosaic-low	low
47846	11710	non-mosaic-low	low
47847	7363	non-mosaic-high	high
47848	7363	non-mosaic-high	high
47849	1584	non-mosaic-low	low
47850	7822	non-mosaic-low	high
47851	9363	non-mosaic-low	low
47852	7363	non-mosaic-high	high
47853	11420	non-mosaic-low	low
47854	7822	non-mosaic-low	high
47855	1579	mosaic-low	high
47856	11986	non-mosaic-low	low
47857	11864	non-mosaic-low	low
47858	1579	non-mosaic-high	high
47859	11864	non-mosaic-low	low
47861	8776	non-mosaic-low	low
47863	1594	non-mosaic-low	low
47864	11864	non-mosaic-low	low
47865	7822	non-mosaic-low	high
47866	1584	non-mosaic-low	low
47867	8776	non-mosaic-low	low
47868	8776	non-mosaic-low	low
47869	1579	non-mosaic-high	high
47870	7822	non-mosaic-low	high
47871	11999	non-mosaic-low	low
47872	7822	non-mosaic-low	high
47873	11990	non-mosaic-low	low
47874	9363	non-mosaic-low	low
47875	1579	mosaic-low	high
47876	1588	non-mosaic-low	low
47877	1588	non-mosaic-low	low
47878	7822	non-mosaic-low	high
47880	11420	non-mosaic-low	low
47881	1893	non-mosaic-high	high
47882	8143	non-mosaic-low	low
47883	1579	mosaic-low	high
47884	1588	non-mosaic-low	low
47885	1579	non-mosaic-high	high
47886	1579	mosaic-low	high
47887	1588	non-mosaic-low	low
47888	7363	non-mosaic-high	high
47889	1587	non-mosaic-low	low
47890	11172	non-mosaic-low	low
47891	7822	non-mosaic-low	high
47893	9363	non-mosaic-low	low
47894	11516	non-mosaic-low	low
47895	1588	non-mosaic-low	low
47896	1587	non-mosaic-low	low
47897	11864	non-mosaic-low	low
47898	9363	non-mosaic-low	low
47899	1582	non-mosaic-low	low
47900	1584	non-mosaic-low	low
47901	11990	non-mosaic-low	low
47903	1579	mosaic-low	high
47904	8156	non-mosaic-low	low
47908	1583	non-mosaic-low	high
47909	9363	non-mosaic-low	low
47910	7363	non-mosaic-high	high
47911	9363	non-mosaic-low	low
47912	1579	mosaic-low	high
47913	1893	non-mosaic-high	high
47914	7822	non-mosaic-low	high
47915	9363	non-mosaic-low	low
47916	7822	non-mosaic-low	high
47917	1579	non-mosaic-high	high
47918	9363	non-mosaic-low	low
47919	1893	non-mosaic-high	high
47920	11864	non-mosaic-low	low
47921	7822	non-mosaic-low	high
47923	7822	non-mosaic-low	high
47924	7822	non-mosaic-low	high
47925	1588	non-mosaic-low	low
47926	1918	non-mosaic-low	low
47927	1579	non-mosaic-high	high
47928	1587	non-mosaic-low	low
47929	11864	non-mosaic-low	low
47930	11864	non-mosaic-low	low
47931	7822	non-mosaic-low	high
47932	9363	non-mosaic-low	low
47933	12501	non-mosaic-high	low
47934	7822	non-mosaic-low	high
47936	8776	non-mosaic-low	low
47937	7822	non-mosaic-low	high
47938	11986	non-mosaic-low	low
47939	1918	non-mosaic-low	low
47940	1918	non-mosaic-low	low
47941	1596	non-mosaic-low	low
47942	11420	non-mosaic-low	low
47944	7822	non-mosaic-low	high
47945	9363	non-mosaic-low	low
47946	1579	non-mosaic-high	high
47947	7363	non-mosaic-high	high
47948	7826	non-mosaic-low	low
47949	1893	non-mosaic-high	high
47950	9363	non-mosaic-low	low
47951	11463	non-mosaic-low	low
47952	9363	non-mosaic-low	low
47954	1901	non-mosaic-high	high
47955	10932	non-mosaic-low	low
47956	1901	non-mosaic-high	high
47957	7826	non-mosaic-low	low
47958	1588	non-mosaic-low	low
47959	9363	non-mosaic-low	low
47960	1901	mosaic-low	high
47961	11463	non-mosaic-low	low
47962	1901	mosaic-low	high
47963	11463	non-mosaic-low	low
47964	11428	non-mosaic-low	low
47965	10931	non-mosaic-low	low
47966	11463	non-mosaic-low	low
47967	7363	non-mosaic-high	high
47968	1901	non-mosaic-high	high
47969	1901	mosaic-low	high
47970	11428	non-mosaic-low	low
47972	1901	mosaic-low	high
47973	11428	non-mosaic-low	low
47974	11990	non-mosaic-low	low
47975	11463	non-mosaic-low	low
47976	8122	non-mosaic-low	low
47977	9363	non-mosaic-low	low
47979	7363	non-mosaic-high	high
47980	9362	non-mosaic-low	low
47981	10931	non-mosaic-low	low
47982	1580	non-mosaic-low	low
47983	1580	non-mosaic-low	low
47984	1901	non-mosaic-high	high
47985	9363	non-mosaic-low	low
47986	1580	non-mosaic-low	low
47987	9363	non-mosaic-low	low
47988	1901	non-mosaic-high	high
47989	10932	non-mosaic-low	low
47990	7363	non-mosaic-high	high
47991	8122	non-mosaic-low	low
47992	1596	non-mosaic-low	low
47993	11428	non-mosaic-low	low
47994	9363	non-mosaic-low	low
47995	7363	non-mosaic-high	high
47996	1596	non-mosaic-low	low
47997	7826	non-mosaic-low	low
47998	11463	non-mosaic-low	low
47999	1600	non-mosaic-low	high
48000	7360	mosaic-low	high
48001	9363	non-mosaic-low	low
48002	1901	non-mosaic-high	high
48003	1901	non-mosaic-high	high
48004	10931	non-mosaic-low	low
48005	11463	non-mosaic-low	low
48006	7363	non-mosaic-high	high
48007	8163	non-mosaic-low	low
48008	9363	non-mosaic-low	low
48009	10931	non-mosaic-low	low
48012	1901	mosaic-low	high
48013	1596	non-mosaic-low	low
48014	7363	non-mosaic-high	high
48015	1588	non-mosaic-low	low
48016	1579	non-mosaic-high	high
48018	7363	non-mosaic-high	high
48019	1901	non-mosaic-high	high
48020	11516	non-mosaic-low	low
48021	7363	non-mosaic-high	high
48022	7363	non-mosaic-high	high
48024	9362	non-mosaic-low	low
48025	1588	non-mosaic-low	low
48026	1901	mosaic-low	high
48027	8163	non-mosaic-low	low
48028	8163	non-mosaic-low	low
48029	7826	non-mosaic-low	low
48030	9363	non-mosaic-low	low
48031	9362	non-mosaic-low	low
48032	1600	non-mosaic-low	high
48033	7363	non-mosaic-high	high
48034	1902	non-mosaic-high	high
48036	7363	non-mosaic-high	high
48037	1901	mosaic-low	high
48038	11990	non-mosaic-low	low
48039	7363	non-mosaic-high	high
48040	7363	non-mosaic-high	high
48042	1582	non-mosaic-low	low
48043	1901	mosaic-low	high
48044	11428	non-mosaic-low	low
48045	9363	non-mosaic-low	low
48046	7360	mosaic-low	high
48047	8122	non-mosaic-low	low
48048	7826	non-mosaic-low	low
48050	11463	non-mosaic-low	low
48051	10317	non-mosaic-low	low
48052	9363	non-mosaic-low	low
48053	9363	non-mosaic-low	low
48054	8123	non-mosaic-low	high
48055	7826	non-mosaic-low	low
48056	9363	non-mosaic-low	low
48057	9363	non-mosaic-low	low
48058	11428	non-mosaic-low	low
48059	1901	non-mosaic-high	high
48060	11990	non-mosaic-low	low
48061	7360	mosaic-low	high
48062	1901	mosaic-low	high
48063	11516	non-mosaic-low	low
48064	1901	mosaic-low	high
48065	7363	non-mosaic-high	high
48066	1600	non-mosaic-low	high
48067	1901	non-mosaic-high	high
48068	1901	mosaic-low	high
48069	1901	non-mosaic-high	high
48070	11463	non-mosaic-low	low
48071	9363	non-mosaic-low	low
48072	1901	non-mosaic-high	high
48073	11990	non-mosaic-low	low
48074	11990	non-mosaic-low	low
48075	7826	non-mosaic-low	low
48076	7360	mosaic-low	high
48078	9363	non-mosaic-low	low
48079	1901	mosaic-low	high
48081	1901	non-mosaic-high	high
48082	10931	non-mosaic-low	low
48083	9362	non-mosaic-low	low
48084	8394	non-mosaic-low	low
48085	7363	non-mosaic-high	high
48086	9363	non-mosaic-low	low
48087	1901	mosaic-low	high
48088	11990	non-mosaic-low	low
48089	9363	non-mosaic-low	low
48090	10931	non-mosaic-low	low
48091	11516	non-mosaic-low	low
48092	9363	non-mosaic-low	low
48093	9363	non-mosaic-low	low
48094	1580	non-mosaic-low	low
48095	9363	non-mosaic-low	low
48096	1584	non-mosaic-low	low
48097	1585	non-mosaic-low	low
48098	8394	non-mosaic-low	low
48099	11990	non-mosaic-low	low
48100	7360	mosaic-low	high
48101	1901	mosaic-low	high
48102	12502	non-mosaic-low	low
48103	9363	non-mosaic-low	low
48104	12517	mosaic-low	low
48105	7363	non-mosaic-high	high
48106	7360	mosaic-low	high
48107	1901	non-mosaic-high	high
48108	9363	non-mosaic-low	low
48109	9363	non-mosaic-low	low
48110	11990	non-mosaic-low	low
48111	1901	mosaic-low	high
48112	1901	non-mosaic-high	high
48113	11990	non-mosaic-low	low
48114	8122	non-mosaic-low	low
48115	11990	non-mosaic-low	low
48116	12517	mosaic-low	low
48117	9363	non-mosaic-low	low
48118	7360	mosaic-low	high
48119	9363	non-mosaic-low	low
48120	11463	non-mosaic-low	low
48121	1580	non-mosaic-low	low
48122	11428	non-mosaic-low	low
48123	1596	non-mosaic-low	low
48124	7363	non-mosaic-high	high
48125	11990	non-mosaic-low	low
48126	8776	non-mosaic-low	low
48127	7360	mosaic-low	high
48128	7826	non-mosaic-low	low
48129	9362	non-mosaic-low	low
48130	11428	non-mosaic-low	low
48131	1901	mosaic-low	high
48132	1579	non-mosaic-high	high
48133	11463	non-mosaic-low	low
48134	9363	non-mosaic-low	low
48135	11428	non-mosaic-low	low
48136	11990	non-mosaic-low	low
48137	11999	non-mosaic-low	low
48138	9363	non-mosaic-low	low
48139	11428	non-mosaic-low	low
48140	8163	non-mosaic-low	low
48141	11428	non-mosaic-low	low
48142	1901	non-mosaic-high	high
48143	9363	non-mosaic-low	low
48144	1893	non-mosaic-high	high
48145	11990	non-mosaic-low	low
48146	11990	non-mosaic-low	low
48147	11956	non-mosaic-low	low
48148	1579	non-mosaic-high	high
48149	1584	non-mosaic-low	low
48150	7827	non-mosaic-high	high
48151	11864	non-mosaic-low	low
48152	11864	non-mosaic-low	low
48153	7359	non-mosaic-low	low
48154	11864	non-mosaic-low	low
48155	1584	non-mosaic-low	low
48156	8143	non-mosaic-low	low
48157	11864	non-mosaic-low	low
48158	9363	non-mosaic-low	low
48159	1584	non-mosaic-low	low
48160	11990	non-mosaic-low	low
48161	8143	non-mosaic-low	low
48162	1584	non-mosaic-low	low
48163	8122	non-mosaic-low	low
48164	11956	non-mosaic-low	low
48165	1584	non-mosaic-low	low
48166	1584	non-mosaic-low	low
48167	1584	non-mosaic-low	low
48168	11864	non-mosaic-low	low
48169	8143	non-mosaic-low	low
48170	11864	non-mosaic-low	low
48171	8122	non-mosaic-low	low
48172	7822	non-mosaic-low	high
48173	1584	non-mosaic-low	low
48174	1594	non-mosaic-low	low
48175	1587	non-mosaic-low	low
48176	9363	non-mosaic-low	low
48177	9363	non-mosaic-low	low
48178	11864	non-mosaic-low	low
48179	1584	non-mosaic-low	low
48180	9363	non-mosaic-low	low
48181	11986	non-mosaic-low	low
48182	7363	non-mosaic-high	high
48183	1579	non-mosaic-high	high
48184	11864	non-mosaic-low	low
48185	11990	non-mosaic-low	low
48186	7822	non-mosaic-low	high
48187	11864	non-mosaic-low	low
48188	1584	non-mosaic-low	low
48189	1579	non-mosaic-high	high
48190	11864	non-mosaic-low	low
48191	1901	mosaic-low	high
48192	1584	non-mosaic-low	low
48193	9903	non-mosaic-low	low
48194	9363	non-mosaic-low	low
48195	8130	non-mosaic-low	low
48196	11864	non-mosaic-low	low
48197	7822	non-mosaic-low	high
48198	11864	non-mosaic-low	low
48199	11990	non-mosaic-low	low
48201	1596	non-mosaic-low	low
48202	8122	non-mosaic-low	low
48203	11864	non-mosaic-low	low
48204	11516	non-mosaic-low	low
48205	11986	non-mosaic-low	low
48206	11428	non-mosaic-low	low
48207	7822	non-mosaic-low	high
48208	7363	non-mosaic-high	high
48209	7359	non-mosaic-low	low
48212	11864	non-mosaic-low	low
48213	1584	non-mosaic-low	low
48214	11420	non-mosaic-low	low
48215	1584	non-mosaic-low	low
48216	1901	non-mosaic-high	high
48217	7363	non-mosaic-high	high
48218	1584	non-mosaic-low	low
48219	8122	non-mosaic-low	low
48220	8122	non-mosaic-low	low
48221	1579	mosaic-low	high
48222	11864	non-mosaic-low	low
48224	1584	non-mosaic-low	low
48225	11864	non-mosaic-low	low
48226	11864	non-mosaic-low	low
48227	11979	non-mosaic-low	low
48228	9363	non-mosaic-low	low
48229	8143	non-mosaic-low	low
48230	9363	non-mosaic-low	low
48231	11428	mosaic-low	low
48232	11516	non-mosaic-low	low
48233	1584	non-mosaic-low	low
48234	7822	non-mosaic-low	high
48235	11428	non-mosaic-low	low
48236	9363	non-mosaic-low	low
48237	8776	non-mosaic-low	low
48238	12519	non-mosaic-high	low
48239	11864	non-mosaic-low	low
48240	7363	non-mosaic-high	high
48241	7363	non-mosaic-high	high
48242	11864	non-mosaic-low	low
48243	7827	non-mosaic-low	high
48244	11864	non-mosaic-low	low
48245	1584	non-mosaic-low	low
48246	7822	non-mosaic-low	high
48247	11864	non-mosaic-low	low
48248	8122	non-mosaic-low	low
48249	1587	non-mosaic-low	low
48250	11990	non-mosaic-low	low
48251	11993	non-mosaic-low	low
48252	7363	non-mosaic-high	high
48254	8122	non-mosaic-low	low
48255	7822	non-mosaic-low	high
48256	11999	non-mosaic-low	low
48257	7363	non-mosaic-high	high
48258	11990	non-mosaic-low	low
48259	11864	non-mosaic-low	low
48260	8122	non-mosaic-low	low
48261	8122	non-mosaic-low	low
48262	1579	non-mosaic-high	high
48263	8143	non-mosaic-low	low
48264	1584	non-mosaic-low	low
48265	8143	non-mosaic-low	low
48266	11864	non-mosaic-low	low
48268	11956	non-mosaic-low	low
48269	9903	non-mosaic-low	low
48270	1584	non-mosaic-low	low
48271	1584	non-mosaic-low	low
48272	9363	non-mosaic-low	low
48273	1584	non-mosaic-low	low
48274	7822	non-mosaic-low	high
48275	11990	non-mosaic-low	low
48276	7359	non-mosaic-low	low
48277	9363	non-mosaic-low	low
48278	1584	non-mosaic-low	low
48279	11864	non-mosaic-low	low
48280	1893	non-mosaic-high	high
48281	7363	non-mosaic-high	high
48283	9903	non-mosaic-low	low
48284	11864	non-mosaic-low	low
48285	1584	non-mosaic-low	low
48286	11956	non-mosaic-low	low
48287	7359	non-mosaic-low	low
48288	1584	non-mosaic-low	low
48289	12503	non-mosaic-low	low
48290	8776	non-mosaic-low	low
48291	1584	non-mosaic-low	low
48292	9363	non-mosaic-low	low
48293	1584	non-mosaic-low	low
48294	11864	non-mosaic-low	low
48295	8143	non-mosaic-low	low
48296	1584	non-mosaic-low	low
48297	11864	non-mosaic-low	low
48298	1584	non-mosaic-low	low
48299	1579	non-mosaic-high	high
48300	1584	non-mosaic-low	low
48301	7363	non-mosaic-high	high
48302	8122	non-mosaic-low	low
48304	1584	non-mosaic-low	low
48306	7363	non-mosaic-high	high
48307	7822	non-mosaic-low	high
48308	7827	non-mosaic-high	high
48310	7822	non-mosaic-low	high
48312	1584	non-mosaic-low	low
48313	11864	non-mosaic-low	low
48314	7822	non-mosaic-low	high
48315	1588	non-mosaic-low	low
48316	1584	non-mosaic-low	low
48317	11864	non-mosaic-low	low
48318	9363	non-mosaic-low	low
48319	8122	non-mosaic-low	low
48320	1901	mosaic-low	high
48321	11990	non-mosaic-low	low
48322	10932	non-mosaic-low	low
48323	11864	non-mosaic-low	low
48324	11986	non-mosaic-low	low
48325	8776	non-mosaic-low	low
48326	1584	non-mosaic-low	low
48327	9363	non-mosaic-low	low
48328	1594	non-mosaic-low	low
48329	1584	non-mosaic-low	low
48330	1584	non-mosaic-low	low
48331	1901	mosaic-low	high
48333	11956	non-mosaic-low	low
48334	7822	non-mosaic-low	high
48335	1584	non-mosaic-low	low
48336	1901	mosaic-low	high
48337	8122	non-mosaic-low	low
48338	1901	non-mosaic-high	high
48339	11990	non-mosaic-low	low
48340	8143	non-mosaic-low	low
48341	1584	non-mosaic-low	low
48342	11516	non-mosaic-low	low
48343	1584	non-mosaic-low	low
48344	11990	non-mosaic-low	low
48345	9363	non-mosaic-low	low
48346	1584	non-mosaic-low	low
48349	10932	non-mosaic-low	low
48351	12504	non-mosaic-low	low
48353	8143	non-mosaic-low	low
48354	1901	mosaic-low	high
48355	1579	mosaic-low	high
48357	11463	non-mosaic-low	low
48358	1901	mosaic-low	high
48360	1579	non-mosaic-high	high
48361	1588	non-mosaic-low	low
48362	9363	non-mosaic-low	low
48363	1901	mosaic-low	high
48366	8122	non-mosaic-low	low
48367	1596	non-mosaic-low	low
48368	11172	non-mosaic-low	low
48369	11428	non-mosaic-low	low
48370	11231	non-mosaic-high	high
48372	1901	mosaic-low	high
48373	11463	non-mosaic-low	low
48374	11516	non-mosaic-low	low
48375	1901	mosaic-low	high
48376	1588	non-mosaic-low	low
48377	11956	non-mosaic-low	low
48378	1579	non-mosaic-high	high
48379	11516	non-mosaic-low	low
48381	9362	non-mosaic-low	low
48383	8135	non-mosaic-low	low
48384	11864	non-mosaic-low	low
48385	1901	mosaic-low	high
48386	1901	mosaic-low	high
48387	11956	non-mosaic-low	low
48388	1596	non-mosaic-low	low
48389	8126	non-mosaic-low	low
48390	9363	non-mosaic-low	low
48391	1901	mosaic-low	high
48392	1901	non-mosaic-high	high
48393	8135	non-mosaic-low	low
48395	7823	non-mosaic-low	high
48396	1579	non-mosaic-high	high
48397	11516	non-mosaic-low	low
48398	1901	mosaic-low	high
48399	11990	non-mosaic-low	low
48402	7823	non-mosaic-low	high
48403	1584	non-mosaic-low	low
48406	1594	non-mosaic-low	low
48407	11516	non-mosaic-low	low
48411	1901	mosaic-low	high
48412	7822	non-mosaic-low	high
48413	8143	non-mosaic-low	low
48414	9363	non-mosaic-low	low
48416	11463	non-mosaic-low	low
48417	1600	non-mosaic-low	high
48418	9363	non-mosaic-low	low
48420	8156	non-mosaic-low	low
48421	1901	mosaic-low	high
48423	8122	non-mosaic-low	low
48425	11463	non-mosaic-low	low
48426	11231	non-mosaic-high	high
48428	1901	mosaic-low	high
48429	1590	non-mosaic-low	high
48431	1901	non-mosaic-high	high
48432	1580	non-mosaic-low	low
48433	8122	non-mosaic-low	low
48434	1901	mosaic-low	high
48435	1901	non-mosaic-high	high
48436	11428	non-mosaic-low	low
48437	1901	non-mosaic-high	high
48438	1901	mosaic-low	high
48441	1579	non-mosaic-high	high
48444	9363	non-mosaic-low	low
48447	8143	non-mosaic-low	low
48452	1901	non-mosaic-high	high
48455	11516	non-mosaic-low	low
48460	1596	non-mosaic-low	low
48461	8122	non-mosaic-low	low
48462	11516	non-mosaic-low	low
48463	8776	non-mosaic-low	low
48464	1901	mosaic-low	high
48465	1901	mosaic-low	high
48466	9363	non-mosaic-low	low
48470	11463	non-mosaic-low	low
48472	1584	non-mosaic-low	low
48473	11956	non-mosaic-low	low
48475	8122	non-mosaic-low	low
48476	7360	mosaic-low	high
48477	11463	non-mosaic-low	low
48478	11463	non-mosaic-low	low
48481	8135	non-mosaic-low	low
48482	9363	non-mosaic-low	low
48483	9363	non-mosaic-low	low
48484	11428	non-mosaic-low	low
48485	9363	non-mosaic-low	low
48489	9363	non-mosaic-low	low
48493	1901	mosaic-low	high
48494	11428	mosaic-low	low
48495	1901	mosaic-low	high
48496	9363	non-mosaic-low	low
48497	1901	mosaic-low	high
48498	1901	mosaic-low	high
48499	9363	non-mosaic-low	low
48501	7363	non-mosaic-high	high
48502	1901	mosaic-low	high
48503	11864	non-mosaic-low	low
48505	1901	mosaic-low	high
48506	9363	non-mosaic-low	low
48507	8114	non-mosaic-low	low
48508	1594	non-mosaic-low	low
48509	1901	mosaic-low	high
48511	11956	non-mosaic-low	low
48512	11864	non-mosaic-low	low
48513	1600	non-mosaic-low	high
48514	1901	mosaic-low	high
48519	9363	non-mosaic-low	low
48521	8122	non-mosaic-low	low
48524	1901	mosaic-low	high
48525	9363	non-mosaic-low	low
48527	1901	mosaic-low	high
48530	1901	mosaic-low	high
48531	11864	non-mosaic-low	low
48532	1901	non-mosaic-high	high
48533	9363	non-mosaic-low	low
48534	9362	non-mosaic-low	low
48535	1584	non-mosaic-low	low
48537	11516	non-mosaic-low	low
48538	9363	non-mosaic-low	low
48542	8122	non-mosaic-low	low
48543	7363	non-mosaic-high	high
48544	11516	non-mosaic-low	low
48545	9363	non-mosaic-low	low
48546	9363	non-mosaic-low	low
48555	11990	non-mosaic-low	low
48559	11990	non-mosaic-low	low
48563	11990	non-mosaic-low	low
48565	11990	non-mosaic-low	low
48568	11990	non-mosaic-low	low
48575	1585	non-mosaic-low	low
48577	11990	non-mosaic-low	low
48580	1585	non-mosaic-low	low
48583	1585	non-mosaic-low	low
48586	11990	non-mosaic-low	low
48588	11990	non-mosaic-low	low
48598	1585	non-mosaic-low	low
48635	9363	non-mosaic-low	low
48657	8122	non-mosaic-low	low
48670	11990	non-mosaic-low	low
48671	1901	mosaic-high	high
48682	1892	non-mosaic-low	low
48709	11417	non-mosaic-low	low
48738	1585	non-mosaic-low	low
48746	1585	non-mosaic-low	low
48770	1579	non-mosaic-high	high
48772	9363	non-mosaic-low	low
48775	1918	non-mosaic-low	low
48777	1579	non-mosaic-high	high
48778	9362	non-mosaic-low	low
48780	11463	non-mosaic-low	low
48781	8143	non-mosaic-low	low
48784	11990	non-mosaic-low	low
48786	1594	non-mosaic-low	low
48787	1918	non-mosaic-low	low
48790	8135	non-mosaic-low	low
48791	1596	non-mosaic-low	low
48792	8143	non-mosaic-low	low
48794	12507	non-mosaic-low	low
48798	7363	non-mosaic-high	high
48799	8112	non-mosaic-low	low
48802	9363	non-mosaic-low	low
48803	1579	non-mosaic-high	high
48805	1594	non-mosaic-low	low
48807	1594	non-mosaic-low	low
48808	9363	non-mosaic-low	low
48809	9363	non-mosaic-low	low
48810	7363	non-mosaic-high	high
48811	1584	non-mosaic-low	low
48812	9363	non-mosaic-low	low
48813	11516	non-mosaic-low	low
48815	7363	non-mosaic-high	high
48817	11990	non-mosaic-low	low
48818	11463	non-mosaic-low	low
48820	1579	non-mosaic-high	high
48821	8122	non-mosaic-low	low
48827	9363	non-mosaic-low	low
48829	7822	non-mosaic-low	high
48830	7823	non-mosaic-low	high
48831	11428	non-mosaic-low	low
48832	1584	non-mosaic-low	low
48833	1588	non-mosaic-high	low
48834	1901	non-mosaic-high	high
48836	9363	non-mosaic-low	low
48837	7363	non-mosaic-high	high
48838	1901	mosaic-low	high
48839	1901	mosaic-low	high
48841	11428	non-mosaic-low	low
48843	7363	non-mosaic-high	high
48845	1596	non-mosaic-low	low
48846	9363	non-mosaic-low	low
48847	9363	non-mosaic-low	low
48848	1594	non-mosaic-low	low
48849	1579	non-mosaic-high	high
48852	1901	non-mosaic-high	high
48854	11990	non-mosaic-low	low
48855	9362	non-mosaic-low	low
48856	1579	non-mosaic-high	high
48859	1901	mosaic-low	high
48860	9362	non-mosaic-low	low
48862	1588	non-mosaic-low	low
48863	8135	non-mosaic-low	low
48864	11990	non-mosaic-low	low
48865	1584	non-mosaic-low	low
48867	8145	non-mosaic-low	low
48869	1901	mosaic-low	high
48870	11990	non-mosaic-low	low
48871	9363	non-mosaic-low	low
48872	11463	non-mosaic-low	low
48873	11986	non-mosaic-low	low
48874	1901	mosaic-low	high
48875	1580	non-mosaic-low	low
48876	11986	non-mosaic-low	low
48877	8163	non-mosaic-low	low
48878	11990	non-mosaic-low	low
48881	9363	non-mosaic-low	low
48885	1596	non-mosaic-low	low
48886	1584	non-mosaic-low	low
48887	9363	non-mosaic-low	low
48889	1584	non-mosaic-low	low
48890	9363	non-mosaic-low	low
48892	9363	non-mosaic-low	low
48894	1901	mosaic-low	high
48895	1579	non-mosaic-high	high
48898	7363	non-mosaic-high	high
48901	1901	mosaic-low	high
48903	1579	non-mosaic-high	high
48906	7363	non-mosaic-low	high
48907	1594	non-mosaic-low	low
48908	1584	non-mosaic-low	low
48912	8122	non-mosaic-low	low
48914	1901	non-mosaic-high	high
48917	1901	non-mosaic-high	high
48918	1594	non-mosaic-low	low
48920	8122	non-mosaic-low	low
48921	8153	non-mosaic-high	high
48922	1582	non-mosaic-low	low
48923	1594	non-mosaic-low	low
48924	1594	non-mosaic-low	low
48925	11428	non-mosaic-low	low
48927	11463	non-mosaic-low	low
48928	7822	non-mosaic-low	high
48930	9363	non-mosaic-low	low
48931	8122	non-mosaic-low	low
48933	8163	non-mosaic-low	low
48934	11191	non-mosaic-low	low
48936	7822	non-mosaic-low	high
48937	11990	non-mosaic-low	low
48939	11428	non-mosaic-low	low
48940	9363	non-mosaic-low	low
48941	1588	non-mosaic-low	low
48942	7363	non-mosaic-high	high
48943	7363	non-mosaic-high	high
48944	8145	non-mosaic-low	low
48950	8135	non-mosaic-low	low
48951	11516	non-mosaic-low	low
48952	9363	non-mosaic-low	low
48954	9362	non-mosaic-low	low
48955	7822	non-mosaic-low	high
48957	1595	non-mosaic-low	low
48959	8145	non-mosaic-low	low
48960	11428	non-mosaic-low	low
48961	1579	mosaic-low	high
48962	1918	non-mosaic-low	low
48963	1901	mosaic-low	high
48964	9363	non-mosaic-low	low
48965	8163	non-mosaic-low	low
48966	1901	mosaic-low	high
48967	1901	non-mosaic-high	high
48968	8122	non-mosaic-low	low
48969	1918	non-mosaic-low	low
48970	9363	non-mosaic-low	low
48971	11428	non-mosaic-low	low
48972	8122	non-mosaic-low	low
48973	7363	non-mosaic-high	high
48974	1901	non-mosaic-high	high
48975	7822	non-mosaic-low	high
48976	9363	non-mosaic-low	low
48977	9363	non-mosaic-low	low
48978	11999	non-mosaic-low	low
48979	1590	non-mosaic-high	high
48980	9363	non-mosaic-low	low
48981	1579	mosaic-low	high
48982	1901	non-mosaic-high	high
48983	11463	non-mosaic-low	low
48984	9363	non-mosaic-low	low
48985	11428	non-mosaic-low	low
48986	7363	non-mosaic-high	high
48987	11463	non-mosaic-low	low
48988	7363	non-mosaic-high	high
48989	1590	non-mosaic-high	high
48990	11428	non-mosaic-low	low
48991	7363	non-mosaic-high	high
48992	1901	non-mosaic-high	high
48993	11428	non-mosaic-low	low
48994	9363	non-mosaic-low	low
48995	1901	non-mosaic-high	high
48996	1901	non-mosaic-high	high
48997	1580	non-mosaic-low	low
48998	9363	non-mosaic-low	low
48999	7363	non-mosaic-high	high
49000	11428	non-mosaic-low	low
49002	1901	mosaic-low	high
49003	7363	non-mosaic-high	high
49004	7363	non-mosaic-high	high
49005	11231	non-mosaic-high	high
49006	7363	non-mosaic-high	high
49007	11428	non-mosaic-low	low
49008	11172	non-mosaic-low	low
49009	1590	non-mosaic-high	high
49010	11428	non-mosaic-low	low
49011	9363	non-mosaic-low	low
49012	11428	non-mosaic-low	low
49013	9363	non-mosaic-low	low
49014	7363	non-mosaic-high	high
49015	1902	non-mosaic-high	high
49016	1901	non-mosaic-high	high
49017	1903	non-mosaic-high	high
49018	11428	non-mosaic-low	low
49019	1600	non-mosaic-low	high
49020	11428	non-mosaic-low	low
49021	11999	non-mosaic-low	low
49022	11428	non-mosaic-low	low
49023	1902	non-mosaic-high	high
49025	11463	non-mosaic-low	low
49026	12530	mosaic-low	low
49027	11990	non-mosaic-low	low
49028	11428	non-mosaic-low	low
49029	1901	mosaic-low	high
49030	11463	non-mosaic-low	low
49031	11172	non-mosaic-low	low
49033	12530	mosaic-low	low
49034	8122	non-mosaic-low	low
49035	11463	non-mosaic-low	low
49036	11428	non-mosaic-low	low
49038	1901	non-mosaic-high	high
49039	7822	non-mosaic-low	high
49040	11428	non-mosaic-low	low
49041	1580	non-mosaic-low	low
49042	7363	non-mosaic-high	high
49043	1579	mosaic-low	high
49044	7363	non-mosaic-high	high
49045	11428	non-mosaic-low	low
49046	1901	mosaic-low	high
49047	1901	non-mosaic-high	high
49048	11463	non-mosaic-low	low
49049	11993	non-mosaic-low	low
49050	11999	non-mosaic-low	low
49051	9363	non-mosaic-low	low
49052	9363	non-mosaic-low	low
49053	1590	non-mosaic-high	high
49054	9363	non-mosaic-low	low
49055	7823	non-mosaic-high	high
49056	11428	non-mosaic-low	low
49057	11993	non-mosaic-low	low
49058	1901	mosaic-low	high
49059	1901	mosaic-low	high
49060	9363	non-mosaic-low	low
49061	1596	non-mosaic-low	low
49062	8122	non-mosaic-low	low
49063	8122	non-mosaic-low	low
49064	9363	non-mosaic-low	low
49065	9363	non-mosaic-low	low
49066	9363	non-mosaic-low	low
49067	1596	non-mosaic-low	low
49069	1580	non-mosaic-low	low
49070	9363	non-mosaic-low	low
49071	1596	non-mosaic-low	low
49072	11428	non-mosaic-low	low
49073	9363	non-mosaic-low	low
49074	9362	non-mosaic-low	low
49076	11428	non-mosaic-low	low
49077	7363	non-mosaic-high	high
49078	1901	non-mosaic-high	high
49079	11428	non-mosaic-low	low
49080	11172	non-mosaic-low	low
49081	9363	non-mosaic-low	low
49082	11428	non-mosaic-low	low
49083	1901	mosaic-low	high
49084	11993	non-mosaic-low	low
49085	1901	non-mosaic-high	high
49086	1594	non-mosaic-low	low
49087	12530	mosaic-low	low
49088	11967	non-mosaic-low	low
49089	11999	non-mosaic-low	low
49090	11516	non-mosaic-low	low
49091	11516	non-mosaic-low	low
49092	9363	non-mosaic-low	low
49093	9363	non-mosaic-low	low
49094	8122	non-mosaic-low	low
49095	1596	non-mosaic-low	low
49097	1901	non-mosaic-high	high
49098	7363	non-mosaic-high	high
49099	9363	non-mosaic-low	low
49100	8122	non-mosaic-low	low
49101	11428	non-mosaic-low	low
49102	7363	non-mosaic-high	high
49103	1580	non-mosaic-low	low
49104	1590	non-mosaic-high	high
49105	1580	non-mosaic-low	low
49106	1901	non-mosaic-high	high
49107	7363	non-mosaic-high	high
49108	11999	non-mosaic-low	low
49109	1892	non-mosaic-low	low
49110	11172	non-mosaic-low	low
49111	11428	non-mosaic-low	low
49112	7363	non-mosaic-high	high
49113	1901	non-mosaic-high	high
49114	1892	non-mosaic-low	low
49115	8122	non-mosaic-low	low
49116	11999	non-mosaic-low	low
49117	7823	non-mosaic-high	high
49118	11986	non-mosaic-low	low
49119	1584	non-mosaic-low	low
49120	7363	non-mosaic-high	high
49121	11428	non-mosaic-low	low
49122	8122	non-mosaic-low	low
49123	7826	non-mosaic-low	low
49124	8122	non-mosaic-low	low
49125	8122	non-mosaic-low	low
49126	11516	non-mosaic-low	low
49127	7363	non-mosaic-high	high
49128	11172	non-mosaic-low	low
49129	11428	non-mosaic-low	low
49130	8122	non-mosaic-low	low
49131	9363	non-mosaic-low	low
49132	1901	mosaic-low	high
49133	9363	non-mosaic-low	low
49134	1901	non-mosaic-high	high
49135	8122	non-mosaic-low	low
49136	11428	non-mosaic-low	low
49137	9363	non-mosaic-low	low
49138	11172	non-mosaic-low	low
49139	11428	non-mosaic-low	low
49140	9363	non-mosaic-low	low
49141	11428	non-mosaic-low	low
49142	9363	non-mosaic-low	low
49143	11428	non-mosaic-low	low
49144	1901	non-mosaic-high	high
49145	1901	mosaic-low	high
49146	11428	non-mosaic-low	low
49147	9363	non-mosaic-low	low
49148	11172	non-mosaic-low	low
49149	11516	non-mosaic-low	low
49150	11428	non-mosaic-low	low
49151	11990	non-mosaic-low	low
49152	11999	non-mosaic-low	low
49153	11172	non-mosaic-low	low
49154	7363	non-mosaic-high	high
49155	9363	non-mosaic-low	low
49156	7363	non-mosaic-high	high
49157	9363	non-mosaic-low	low
49158	1901	non-mosaic-high	high
49159	7363	non-mosaic-high	high
49160	1901	non-mosaic-high	high
49161	9363	non-mosaic-low	low
49162	9363	non-mosaic-low	low
49163	7363	non-mosaic-high	high
49164	8122	non-mosaic-low	low
49165	11172	non-mosaic-low	low
49166	1901	mosaic-low	high
49167	11172	non-mosaic-low	low
49178	1585	non-mosaic-low	low
49181	8784	non-mosaic-low	low
49185	1585	non-mosaic-low	low
49192	1892	non-mosaic-low	low
49196	11516	non-mosaic-low	low
49209	1901	mosaic-high	high
49218	11191	non-mosaic-low	low
51044	7828	non-mosaic-high	low
51045	1902	non-mosaic-high	high
51046	10314	non-mosaic-high	high
51047	7371	non-mosaic-high	high
51048	7371	non-mosaic-high	high
51049	7827	non-mosaic-high	high
51050	1583	non-mosaic-high	high
51051	11984	non-mosaic-high	low
51054	7360	non-mosaic-high	high
51055	1902	non-mosaic-high	high
51056	7365	non-mosaic-high	high
51057	7365	non-mosaic-high	high
51059	1902	non-mosaic-high	high
51060	12039	non-mosaic-low	low
51061	7827	non-mosaic-high	high
51062	7827	non-mosaic-high	high
51063	10314	non-mosaic-high	high
51064	7827	non-mosaic-high	high
51070	7827	non-mosaic-high	high
51071	7827	non-mosaic-high	high
51545	11993	non-mosaic-low	low
54498	1596	non-mosaic-low	low
56421	1902	non-mosaic-high	high
57092	11516	non-mosaic-low	low
57094	7363	non-mosaic-high	high
57095	1901	mosaic-low	high
57096	1893	non-mosaic-high	high
57097	11516	non-mosaic-low	low
57098	7822	non-mosaic-high	high
57099	1901	mosaic-low	high
57100	7363	non-mosaic-high	high
57101	8156	non-mosaic-low	low
57102	7822	non-mosaic-high	high
57103	1599	non-mosaic-low	low
57104	8156	non-mosaic-low	low
57105	8143	non-mosaic-low	low
57106	7827	non-mosaic-high	high
57107	8156	non-mosaic-low	low
57108	10317	non-mosaic-low	low
57109	7827	non-mosaic-high	high
57110	7359	mosaic-low	low
57111	8143	non-mosaic-low	low
57112	8156	non-mosaic-low	low
57113	8156	non-mosaic-low	low
57114	9363	non-mosaic-low	low
57115	1584	non-mosaic-low	low
57116	1584	non-mosaic-low	low
57117	8143	non-mosaic-low	low
57118	1901	mosaic-low	high
57119	7827	non-mosaic-high	high
57120	7359	non-mosaic-low	low
57121	9363	non-mosaic-low	low
57122	7363	non-mosaic-high	high
57123	7359	non-mosaic-low	low
57124	1596	non-mosaic-low	low
57126	1584	non-mosaic-low	low
57127	8156	non-mosaic-low	low
57128	8156	non-mosaic-low	low
57129	10622	non-mosaic-low	low
57130	9363	non-mosaic-low	low
57131	8143	non-mosaic-low	low
57132	8143	non-mosaic-low	low
57133	11463	non-mosaic-low	low
57134	8126	non-mosaic-low	low
57135	8143	non-mosaic-low	low
57136	11516	non-mosaic-low	low
57137	1599	non-mosaic-low	low
57138	9362	non-mosaic-low	low
57139	1584	non-mosaic-low	low
57140	10314	non-mosaic-high	high
57141	7363	mosaic-high	high
57142	8135	non-mosaic-low	low
57143	7822	non-mosaic-high	high
57144	11516	non-mosaic-low	low
57145	1893	non-mosaic-high	high
57146	8143	non-mosaic-low	low
57147	8143	non-mosaic-low	low
57148	11864	non-mosaic-low	low
57149	14299	non-mosaic-low	low
57150	1596	non-mosaic-low	low
57151	7822	non-mosaic-high	high
57152	1599	non-mosaic-low	low
57153	7827	non-mosaic-high	high
57154	7363	non-mosaic-high	high
57155	9363	non-mosaic-low	low
57156	8156	non-mosaic-low	low
57157	7822	non-mosaic-high	high
57162	7363	non-mosaic-high	high
57163	13149	non-mosaic-low	low
57164	8143	non-mosaic-low	low
57165	8156	non-mosaic-low	low
57166	1893	non-mosaic-high	high
57167	1584	non-mosaic-low	low
57168	8143	non-mosaic-low	low
57169	1596	non-mosaic-low	low
57170	1583	non-mosaic-high	high
57171	1584	non-mosaic-low	low
57172	8156	non-mosaic-low	low
57173	1579	non-mosaic-high	high
57174	7359	non-mosaic-low	low
57175	9362	non-mosaic-low	low
57176	1599	non-mosaic-low	low
57177	1579	non-mosaic-high	high
57178	7827	non-mosaic-high	high
57179	1584	non-mosaic-low	low
57180	12974	non-mosaic-high	low
60437	14300	non-mosaic-low	low
60478	1901	mosaic-low	high
60479	1901	mosaic-low	high
60480	1901	mosaic-low	high
60481	1901	mosaic-low	high
60482	7363	mosaic-high	high
60483	1902	non-mosaic-high	high
60484	1902	non-mosaic-high	high
60485	1583	non-mosaic-high	high
60486	9363	non-mosaic-low	low
60487	1901	mosaic-low	high
60488	1901	mosaic-low	high
60489	7363	mosaic-high	high
60490	9363	non-mosaic-low	low
60491	1902	non-mosaic-high	high
60492	9363	non-mosaic-low	low
60493	7363	non-mosaic-high	high
60494	7363	mosaic-high	high
60495	1901	mosaic-low	high
60496	1921	non-mosaic-low	low
60497	11982	non-mosaic-low	low
60498	1901	mosaic-low	high
60499	1901	mosaic-low	high
60500	1901	mosaic-low	high
60525	1932	non-mosaic-low	low
63395	14920	non-mosaic-low	low
63396	14921	non-mosaic-low	low
63397	14923	non-mosaic-low	low
63398	14933	non-mosaic-low	low
63399	14934	non-mosaic-low	low
63400	14935	non-mosaic-low	low
63401	14936	non-mosaic-low	low
63403	14938	non-mosaic-low	low
63404	14939	non-mosaic-low	low
63405	14940	non-mosaic-low	low
63406	14941	mosaic-low	low
63407	14942	non-mosaic-low	low
63410	14945	non-mosaic-low	low
63411	14946	non-mosaic-low	low
63412	14947	non-mosaic-low	low
63414	14949	non-mosaic-low	low
63415	14950	non-mosaic-low	low
63417	14952	non-mosaic-low	low
63418	14953	non-mosaic-low	low
72720	9363	non-mosaic-low	low
74735	1580	non-mosaic-low	low
75577	1903	non-mosaic-high	high
75578	1903	non-mosaic-high	high
75579	1903	non-mosaic-high	high
75580	8122	non-mosaic-low	low
75581	9363	non-mosaic-low	low
75582	7363	non-mosaic-high	high
75583	13149	non-mosaic-low	low
75584	13149	non-mosaic-low	low
75585	1901	non-mosaic-high	high
75586	1901	mosaic-low	high
75587	7363	non-mosaic-high	high
75588	7363	non-mosaic-high	high
78330	7359	non-mosaic-low	low
78331	7359	non-mosaic-low	low
78332	7359	non-mosaic-low	low
78333	7359	non-mosaic-low	low
78334	7359	non-mosaic-low	low
78335	7359	non-mosaic-low	low
78336	7359	non-mosaic-low	low
78337	7359	non-mosaic-low	low
78338	7359	non-mosaic-low	low
78339	7359	non-mosaic-low	low
78340	7359	non-mosaic-low	low
78341	7359	non-mosaic-low	low
78342	7359	non-mosaic-low	low
78343	7359	non-mosaic-low	low
78344	7359	non-mosaic-low	low
78345	7359	non-mosaic-low	low
78346	7359	non-mosaic-low	low
78347	7359	non-mosaic-low	low
78348	7359	non-mosaic-low	low
78349	7359	non-mosaic-low	low
78350	7359	non-mosaic-low	low
78351	7359	non-mosaic-low	low
78352	7359	non-mosaic-low	low
78353	7359	non-mosaic-low	low
78354	7359	non-mosaic-low	low
78355	7359	non-mosaic-low	low
78356	7359	non-mosaic-low	low
78357	7359	non-mosaic-low	low
78358	7359	non-mosaic-low	low
78359	7359	non-mosaic-low	low
78360	7359	non-mosaic-low	low
78361	7359	non-mosaic-low	low
78362	7359	non-mosaic-low	low
78363	7359	non-mosaic-low	low
78364	7359	non-mosaic-low	low
78365	7359	non-mosaic-low	low
78366	7359	non-mosaic-low	low
78367	7359	non-mosaic-low	low
78368	7359	non-mosaic-low	low
78369	7359	non-mosaic-low	low
78370	7359	non-mosaic-low	low
78371	7359	non-mosaic-low	low
78372	7359	non-mosaic-low	low
78373	7359	non-mosaic-low	low
78374	7359	non-mosaic-low	low
78375	7359	non-mosaic-low	low
78376	7359	non-mosaic-low	low
78377	7359	non-mosaic-low	low
78378	7359	non-mosaic-low	low
78379	7359	non-mosaic-low	low
78380	7359	non-mosaic-low	low
78381	7359	non-mosaic-low	low
78382	7359	non-mosaic-low	low
78383	7359	non-mosaic-low	low
78384	7359	non-mosaic-low	low
78385	7359	non-mosaic-low	low
78386	7359	non-mosaic-low	low
78387	7359	non-mosaic-low	low
78388	7359	non-mosaic-low	low
78389	7359	non-mosaic-low	low
78390	7359	non-mosaic-low	low
78391	7359	non-mosaic-low	low
78392	7359	non-mosaic-low	low
78393	7359	non-mosaic-low	low
78394	7359	non-mosaic-low	low
78395	7359	non-mosaic-low	low
78396	7359	non-mosaic-low	low
78397	7359	non-mosaic-low	low
78398	7359	non-mosaic-low	low
78399	7359	non-mosaic-low	low
78400	7359	non-mosaic-low	low
78401	7359	non-mosaic-low	low
78402	7359	non-mosaic-low	low
78403	7359	non-mosaic-low	low
78404	7359	non-mosaic-low	low
78405	7359	non-mosaic-low	low
78406	7359	non-mosaic-low	low
78407	7359	non-mosaic-low	low
78408	7359	non-mosaic-low	low
78409	7359	non-mosaic-low	low
78410	7359	non-mosaic-low	low
78411	7359	non-mosaic-low	low
78412	7359	non-mosaic-low	low
78413	7359	non-mosaic-low	low
78414	7359	non-mosaic-low	low
78415	7359	non-mosaic-low	low
78416	7359	non-mosaic-low	low
78417	7359	non-mosaic-low	low
78418	7359	non-mosaic-low	low
78419	7359	non-mosaic-low	low
78420	7359	non-mosaic-low	low
78421	7359	non-mosaic-low	low
78422	7359	non-mosaic-low	low
78423	7359	non-mosaic-low	low
78424	1580	non-mosaic-low	low
78425	1580	non-mosaic-low	low
78426	1580	non-mosaic-low	low
78427	1580	non-mosaic-low	low
78428	1580	non-mosaic-low	low
78429	1580	non-mosaic-low	low
78430	1580	non-mosaic-low	low
78431	1580	non-mosaic-low	low
78432	1580	non-mosaic-low	low
78433	1580	non-mosaic-low	low
78434	1580	non-mosaic-low	low
78435	1580	non-mosaic-low	low
78436	1580	non-mosaic-low	low
78437	1580	non-mosaic-low	low
78438	1580	non-mosaic-low	low
78439	1580	non-mosaic-low	low
78440	1580	non-mosaic-low	low
78441	1580	non-mosaic-low	low
78442	1580	non-mosaic-low	low
78443	1580	non-mosaic-low	low
78444	1580	non-mosaic-low	low
78445	1580	non-mosaic-low	low
78446	1580	non-mosaic-low	low
78447	1580	non-mosaic-low	low
78448	1580	non-mosaic-low	low
78449	1580	non-mosaic-low	low
78450	1580	non-mosaic-low	low
78451	1580	non-mosaic-low	low
78452	1580	non-mosaic-low	low
78453	1580	non-mosaic-low	low
78454	1580	non-mosaic-low	low
78455	1580	non-mosaic-low	low
78456	1580	non-mosaic-low	low
78457	1580	non-mosaic-low	low
78459	1580	non-mosaic-low	low
78460	1580	non-mosaic-low	low
78461	1580	non-mosaic-low	low
78462	1580	non-mosaic-low	low
78463	1580	non-mosaic-low	low
78464	1580	non-mosaic-low	low
78465	1580	non-mosaic-low	low
78466	1580	non-mosaic-low	low
78467	1580	non-mosaic-low	low
78468	1580	non-mosaic-low	low
78469	16470	non-mosaic-low	low
78471	1580	non-mosaic-low	low
78472	1580	non-mosaic-low	low
78473	1580	non-mosaic-low	low
78474	1580	non-mosaic-low	low
78475	1580	non-mosaic-low	low
78476	1580	non-mosaic-low	low
78477	1580	non-mosaic-low	low
78478	1580	non-mosaic-low	low
78479	1580	non-mosaic-low	low
78717	1901	non-mosaic-high	high
78718	1893	non-mosaic-high	high
78719	1893	non-mosaic-high	high
78720	9364	non-mosaic-low	low
78721	11722	non-mosaic-low	low
78722	1901	mosaic-low	high
78723	1594	non-mosaic-low	low
78724	1599	non-mosaic-low	low
78725	1901	mosaic-low	high
78726	1901	mosaic-low	high
78727	8130	non-mosaic-low	low
78728	9363	non-mosaic-low	low
78729	1901	mosaic-low	high
78730	1588	non-mosaic-low	low
78731	1588	non-mosaic-low	low
78732	1594	non-mosaic-low	low
78733	1588	non-mosaic-low	low
78734	11177	non-mosaic-low	low
78735	11428	non-mosaic-low	low
78736	1588	non-mosaic-low	low
78737	1901	mosaic-low	high
78738	1588	non-mosaic-low	low
78739	7365	non-mosaic-low	high
[truncated: 6,326 more rows]

## Sheet: 129 high-frequency STs
ST(MLST)	Count
7363	490
1901	439
1579	310
7822	304
1583	191
10314	159
7827	154
1893	126
11981	118
11706	93
7371	45
1600	44
1903	37
7823	24
13489	24
1902	23
7360	23
8123	18
7365	14
10313	11
11230	11
7367	11
14422	10
1927	9
13333	9
13143	9
12982	8
8153	7
1920	7
16414	7
11231	6
1590	6
6714	6
13734	6
9902	5
1921	4
10241	4
11173	4
6716	4
7356	4
13413	4
18092	4
14564	4
1928	3
11369	3
12241	3
8109	3
1963	3
16199	3
16406	3
15232	3
14413	3
13934	3
11364	2
12240	2
11710	2
7828	2
12974	2
9900	2
6960	2
12518	2
12514	2
11963	2
15679	2
8110	2
13840	2
16048	2
14610	2
11188	2
13943	2
11971	2
6720	2
15626	2
18460	2
14283	2
14296	1
11969	1
12500	1
12501	1
12519	1
12516	1
12520	1
1904	1
16471	1
13963	1
13964	1
14320	1
14787	1
14796	1
14797	1
15946	1
16189	1
16196	1
16200	1
16201	1
16328	1
16368	1
8777	1
16420	1
16422	1
16427	1
16432	1
16533	1
16597	1
11074	1
13478	1
1895	1
13490	1
13871	1
16790	1
17501	1
17503	1
17505	1
17506	1
11602	1
11107	1
14253	1
11368	1
17956	1
18095	1
18194	1
18260	1
13559	1
17931	1
1964	1
15251	1
18457	1
18458	1
15807	1
